# Supplementary material for: Untargeted metabolomic and transcriptomic analysis in spring and durum wheat reveals potential mechanisms associated with the early stem solidness phenotype and resistance to wheat stem sawfly
Source: Front Plant Sci. 2025 Feb 19;16:1497732. doi: 10.3389/fpls.2025.1497732 (PMC11880032; doi:10.3389/fpls.2025.1497732)
Supplement: Supplementary Table 1 — Scores from principal component analysis (PCA) on spring wheat dataset. [file Table1.xlsx]

## Sheet: S1. scores_SW_PCA
transcripts																										metabolites
	PC1	PC2	PC3	PC4	PC5	PC6	PC7	PC8	PC9	PC10	PC11	PC12	PC13	PC14	PC15	PC16	PC17	PC18	PC19	PC20	PC21	PC22	PC23	PC24			PC1	PC2	PC3	PC4	PC5	PC6	PC7	PC8	PC9	PC10	PC11	PC12	PC13	PC14	PC15	PC16	PC17	PC18	PC19	PC20	PC21	PC22	PC23
1	-3.42285	0.457026	0.16838	-0.761346	-1.17339	-0.472764	0.122258	-0.387006	0.591801	-0.696563	0.371791	-0.696379	0.211193	-0.293099	0.0283968	-0.366316	0.345636	-0.623716	0.377147	-0.30895	-0.105851	-0.0708624	1.15245	6.30571983517569e-16		1	0.546249	-0.863629	1.28632	-0.633504	0.306183	-0.0547341	0.849229	-0.355796	0.415333	-0.29412	0.506543	-1.06023	0.140269	-0.479676	0.464453	0.0678172	-0.29662	0.0571458	0.557568	-0.291171	-0.13397	0.00949541	0.36935
2	-3.50076	1.61165	0.45279	0.908418	0.413242	-0.174016	1.06647	-0.376391	0.382691	-0.252562	0.329758	-1.23218	-0.184521	0.778072	-0.479749	0.236846	0.971383	-0.603014	0.278546	0.633426	-0.375247	0.133247	-0.548453	-4.59702e-16		2	0.394028	-1.49939	2.41747	-0.0785863	0.358217	-0.280104	0.452165	0.189433	-0.3245	0.658661	-0.575483	0.408855	0.473337	-0.333523	-0.450241	-0.400139	0.391199	-0.24332	-0.258589	-0.0149395	-0.0677107	-0.185837	0.119895
3	-3.9803	1.14603	0.547309	0.603649	-0.114216	-0.393788	0.677587	-0.189179	1.10309	0.271957	-0.390906	-0.603019	-0.965414	0.581649	0.0530538	-0.0750884	0.199184	0.819011	-0.893556	-1.01316	0.0773616	-0.0111281	-0.05986	-1.81658e-16		3	-0.544903	-0.524799	0.396835	-1.80981	-0.146785	0.0305257	-0.167875	0.796868	1.12865	-0.0403664	-0.536163	0.533869	-0.0969986	0.382628	0.499734	0.175721	-0.0438968	0.384807	0.0992705	-0.310896	0.112707	0.769951	0.247351
4	-3.29177	1.62006	0.615701	2.49952	-0.088408	0.00984672	-0.587457	1.35392	-1.62454	-0.000697934	0.327336	-0.761367	0.411912	-0.580616	0.548854	-1.01799	-0.360486	0.0243113	-0.743313	0.365824	-0.148655	0.00264567	-0.00864554	-4.52763e-16		4	-1.69837	-1.6351	0.275381	0.575105	0.249239	-0.175032	-0.356173	0.207385	-0.278187	-0.290788	-0.0280674	-0.155852	-0.144352	0.349794	-0.0269176	0.36782	-0.0164437	-0.301961	-0.463061	0.00221362	-0.189942	0.392572	-0.600826
5	6.29988	3.50797	-1.10484	-0.256953	1.20961	-2.62612	0.596601	2.34322	0.646734	0.99142	-0.289188	-0.124774	0.344516	-0.278159	-0.253807	0.299061	-0.0209481	0.0417256	0.283806	-0.0612921	0.0446091	0.131178	0.119554	-2.61596e-15		5	-2.52289	-0.827147	-0.0916829	0.246062	-0.136918	-0.160935	0.0783578	-0.21121	0.0397309	-0.190343	0.181677	-0.0672579	0.125585	-0.0508714	0.134891	0.570209	0.362562	-0.422075	0.0645525	-0.161264	-0.0366038	0.0827933	0.0948025
6	-4.66961	1.22787	0.397809	-0.495473	-0.144688	-0.896001	0.414988	-0.0623397	-0.0508711	-0.30458	0.520961	0.438056	-0.146663	0.154906	0.552168	-0.123897	-0.409923	-0.663802	0.307936	-0.139436	1.32043	-0.0702661	-0.377282	-1.37043e-16		6	-2.70111	-0.990243	0.375764	-0.325542	-0.150386	-0.426307	-0.245098	0.0843881	-0.53399	-0.834058	-0.00707829	-0.167196	0.106554	-0.107605	-0.108491	0.17302	0.442656	-0.468423	0.0375938	0.0928418	0.335289	0.02017	0.416711
7	-4.13028	1.07521	1.06949	-0.120814	0.190267	-0.529585	0.636402	0.100024	0.253812	0.649819	0.51592	1.65472	-0.427636	0.302846	0.222802	-0.294427	0.0565767	0.340877	0.26877	0.392959	-0.530691	-0.940263	0.0839125	5.10442382806175e-16		7	0.968151	-0.561814	0.381528	-0.0551539	-0.126543	0.669137	-0.507395	0.154201	-0.232409	-0.0741283	0.350663	-0.260506	0.0408373	-0.0267529	-0.198031	0.0354993	-0.476939	0.363529	-0.144973	-0.149292	0.0431137	-0.0947209	-0.218204
8	-4.29091	2.2335	0.420553	1.72757	0.495004	1.28373	-0.914374	-0.634078	-1.38952	0.947328	-1.0351	0.353143	0.210588	-0.90337	-0.683356	0.769285	0.520001	-0.00620966	0.444501	-0.445838	0.156552	-0.0936375	0.0370563	3.17454396103756e-16		8	-0.13068	-0.270065	1.25541	0.176327	0.411581	0.282914	0.179341	-0.216032	0.323226	0.0513045	0.357725	0.299123	-0.23311	0.0661733	-0.236867	-0.0600832	0.112005	-0.143241	0.222016	0.00768863	-0.0289862	-0.0171409	-0.233635
9	-4.11074	1.10465	0.825459	-0.888917	-0.670938	0.07657	0.265073	-0.112945	-0.220127	0.288883	0.252786	1.18233	0.149817	0.510654	-0.0162106	0.520338	-0.211638	0.207541	-0.388584	0.439816	-0.114273	1.17815	0.311457	-2.41994e-16		9	0.935507	-0.684753	0.238791	0.500421	-0.550461	0.604752	-0.172266	-0.0338255	0.252677	0.0515457	0.304979	-0.144652	-0.140351	-0.0261049	-0.217328	-0.324078	-0.284296	0.162667	-0.25346	-0.245005	-0.0285152	0.208407	-0.448082
10	-3.43293	0.366398	0.207221	-1.65714	-0.972599	-0.818507	-0.385762	-0.611732	1.46027	-1.14711	-0.405139	-0.00285024	0.832953	-1.55836	-0.346893	0.0690491	-0.435434	0.324103	-0.114929	0.136754	-0.285159	-0.0235644	-0.503589	4.45823933326039e-16		10	1.10225	-0.0595673	-0.284887	-0.408757	-0.89873	-0.813348	-0.00431061	0.180093	-0.267767	0.0920788	0.703762	0.335621	-0.158656	0.211195	0.293388	0.338134	0.154192	-0.0772657	0.287285	0.0740691	0.0380176	-0.0167882	-0.229707
11	7.84207	1.68489	1.82202	-1.2575	-0.106566	0.38738	-0.93936	-0.940998	-0.209857	0.342509	1.22028	-0.178284	-1.75399	-0.992753	-0.0705113	-0.10009	0.154577	-0.0217029	-0.103034	0.164248	0.0484801	0.136774	-0.0384742	2.14411821630733e-15		11	0.461698	0.560331	0.790045	0.27668	-1.60959	-0.207433	0.603127	-0.241536	0.2552	0.603629	0.174437	-0.446362	-0.00158244	0.634355	0.295141	-0.552689	0.511502	0.302088	-0.0219697	0.736991	0.244338	0.151311	0.0252162
12	2.7532	0.14674	4.98371	-1.26354	1.76429	1.36514	-1.53816	0.872078	0.332253	-0.852216	-0.479612	-0.165026	0.663321	0.802477	0.300673	0.0697194	-0.126771	0.028063	0.226149	-0.193575	-0.0604961	-0.0609068	-0.0121916	-6.53991e-16		12	-0.537523	0.259623	-0.335846	-0.156661	-0.89468	0.474008	-0.194054	0.199604	0.0778241	0.310566	-0.443855	0.196375	-0.203789	0.178162	-0.282576	-0.0145043	-0.0681983	-0.5514	0.203161	0.0567384	0.064559	0.0100002	0.237277
13	-0.479623	-1.39181	-1.10882	1.79322	0.258955	1.0698	1.00337	0.643237	-0.0734947	-1.22496	0.154191	-0.615034	-0.822704	-0.166258	0.418807	0.839037	-0.713366	0.843893	0.778533	0.301536	0.0828643	-0.00070665	0.196363	-4.0766e-17		13	-1.93348	0.269246	0.316431	0.441691	1.25038	0.536935	-0.204664	0.013129	0.742343	0.254392	0.219949	0.0428614	-0.320989	-0.0301958	-0.768542	-0.226961	0.177051	0.091014	0.342835	-0.0887386	0.0418235	0.106204	0.165742
14	5.09224	-2.37119	0.217607	2.23206	-2.56257	-0.161817	-0.120765	0.887149	-0.0124604	-0.730926	1.05078	0.781929	0.608066	-0.0242522	0.336996	0.600347	0.840506	-0.12459	-0.188391	-0.462129	-0.0810109	-0.0455873	-0.220785	7.3899220076612e-16		14	0.202314	0.774116	0.588078	0.483858	0.0670204	0.647048	-0.233437	-0.143448	0.338165	0.440374	0.48298	0.0599542	-0.117062	0.0662413	-0.436144	-0.146071	0.261768	0.236008	0.313139	0.00873864	-0.229316	0.362192	-0.139116
15	5.27144	4.20891	-1.86655	-1.05964	-2.38015	-0.219804	-0.419513	-1.08152	-1.22018	-0.647887	-0.932514	-0.182002	0.131147	1.05819	0.0314493	0.135976	-0.510243	0.0189647	-0.065122	0.0365597	-0.14303	-0.318515	-0.0444081	-5.39499e-16		15	2.47082	0.420547	0.90991	1.25716	0.349827	-0.26317	-0.211612	-0.0911058	-0.351529	0.0892911	-0.514022	0.598752	-0.566968	0.0734729	-0.141162	0.0311794	-0.0783857	-0.337571	0.597634	-0.0286951	-0.144625	0.151279	0.0662184
16	3.95334	-1.4842	0.385996	4.08905	-0.136605	-0.376961	-0.960356	-1.49048	1.64234	0.809289	-0.566314	0.210243	0.157498	0.322745	-0.241259	-0.496352	-0.621954	-0.213652	0.162845	0.276144	0.12768	0.136213	0.102399	6.87817858224804e-16		16	-0.523497	0.432372	0.446907	0.00957862	-0.0196729	-0.152816	-0.788782	-0.0692874	-0.432818	0.230059	-0.836441	-0.146363	0.121337	-0.193676	-0.305891	0.0798366	-0.260252	0.221676	0.0562558	0.115952	-0.246135	0.424413	0.168877
17	3.13094	-4.2049	2.44274	-0.828217	0.289568	-1.60299	2.57364	-1.32889	-1.3967	0.652876	-0.569833	-0.409083	0.52192	-0.25522	0.284112	0.0419197	-0.0356869	0.142634	-0.0405631	-0.010524	-0.000225144	-0.0302818	0.0195428	-6.1149e-16		17	-0.556023	-0.435634	-0.291368	-1.03539	-0.296364	-0.408695	-0.303	0.291623	0.102699	-0.221324	-0.30771	0.129352	-0.299576	0.309636	-0.0508775	-0.0941111	-0.205159	0.50534	0.451368	0.439605	0.176483	-0.182257	-0.110527
18	0.949146	-2.75873	-0.203731	-0.464744	-0.564868	0.603533	0.742992	1.43496	-0.455387	-0.947384	-1.10033	0.662807	-0.883386	0.0591882	-1.42885	-0.937787	0.11133	-0.202372	0.0106303	0.0240156	0.136642	0.103713	-0.0353627	-4.05058e-16		18	-1.9382	0.690756	-0.27929	-0.200071	-0.160672	-0.142726	-0.333468	-0.0706265	-0.12702	0.163571	-0.259803	0.254852	0.487528	0.459534	0.0569562	0.171994	-0.104246	0.0394464	0.27306	-0.220501	-0.169391	-0.362966	-0.12298
19	-0.812947	-2.25067	-2.28726	-0.814892	0.820554	-0.614138	-1.38304	0.0321137	0.116571	-0.0705561	-1.50894	0.255638	-0.730962	-0.18804	1.52027	-0.0601167	0.717878	-0.289991	0.0143527	0.166749	-0.190972	0.184486	-0.0738742	1.17874460192624e-15		19	0.0376173	-0.201383	1.27943	-0.855031	0.739422	0.626586	-0.146264	0.192051	-0.568796	0.367697	-0.702783	-0.0246164	0.140992	-0.322626	0.4569	-0.272989	-0.321368	0.285805	-0.385175	0.344729	-0.132867	-0.0376921	-0.067121
20	-1.84468	-1.9041	-1.22949	-1.3997	-1.04671	1.24532	-0.211144	0.51216	-0.0931611	1.5767	0.676684	-0.40948	0.0716519	0.20669	0.138055	-0.421356	-0.687934	-0.21959	0.747779	-0.645634	-0.540665	0.261342	-0.378624	-5.72459e-17		20	-0.0172636	-0.353317	1.01336	-0.792095	0.0818324	-0.554128	0.582106	0.143537	0.473603	-0.326624	-0.0614346	-0.175578	-0.24497	-0.287675	0.344699	0.0572929	-0.12606	-0.0623956	0.230617	-0.136688	-0.372185	-0.0337908	-0.444294
21	4.26177	2.15228	-2.28145	-0.271468	1.68235	3.01824	2.01879	-0.665143	0.601107	-0.184209	0.201059	0.442732	0.84871	-0.27165	0.381091	-0.580021	0.338115	0.0330347	-0.223505	-0.0663139	0.124659	0.0569474	0.0104426	-4.69243e-16		21	2.34611	-1.98032	-0.861311	1.56179	0.493795	-0.0207991	-0.121958	-0.34956	1.34958	-0.647208	-0.0661376	0.567319	0.808685	-0.404299	0.0059289	0.0865198	0.0572096	0.394999	-0.0624599	0.520088	0.31879	-0.116388	0.108328
22	-0.519936	-1.94647	-1.98067	-0.971256	0.918958	-0.984102	-1.79112	-0.612011	-0.531968	-0.030121	0.981552	-0.255374	0.693602	0.511535	-0.541417	-0.506511	0.642286	1.07258	0.267197	0.16502	0.408462	0.0187088	0.0359938	-3.19189e-16		22	0.431848	-1.57362	-0.0500885	0.819698	0.245612	0.277341	-0.793668	-0.17493	-0.155363	-0.122583	-0.292392	-0.15494	0.0277527	0.508562	0.700698	-0.11793	0.0574979	-0.237889	0.245676	0.415585	-0.602093	-0.485104	-0.151411
23	-0.498295	-1.7005	-1.87478	0.203084	2.91865	-0.802118	-0.488333	-0.517899	-0.531097	-0.767278	0.80533	0.280577	-0.136391	0.161992	-0.513151	0.62132	-0.702115	-0.722509	-0.637387	-0.370194	-0.37657	-0.165984	0.0475709	-2.60209e-16		23	0.468633	0.669341	0.429861	0.441641	-0.633531	-0.16593	0.141269	-0.415467	-0.272444	-0.258946	-0.398456	-0.378828	0.695024	0.154279	0.00217912	-0.176926	0.619782	0.302894	-0.248418	-0.748148	-0.150992	-0.0359498	-0.183925
24	-0.568393	-2.53061	-0.619185	-1.54496	-0.999753	1.61315	-0.378776	0.831744	0.678702	1.32627	-0.130564	-0.627317	0.194777	0.0608414	-0.241528	0.777052	-0.0609717	-0.205587	-0.769809	0.613994	0.425107	-0.511703	0.184805	2.99239799605999e-16		24	2.79078	-1.46859	-1.70614	-0.727372	0.0900156	0.922218	1.24741	0.883214	-0.143106	0.981667	0.0704382	0.16708	-0.387195	-0.318486	0.0692409	0.227071	0.60202	-0.308703	-0.184117	-0.108613	0.0157727	-0.00821195	-0.196945
																										25	0.757234	-0.0139015	0.553044	-0.30242	-0.913499	1.55787	-0.782005	0.320704	-0.632499	-0.0888591	0.290516	0.149702	0.22536	-0.155876	-0.0246451	0.554395	0.163984	0.480859	-0.289501	-0.0829108	0.227707	-0.16608	0.111559
																										26	-0.312124	0.52277	-0.344358	0.148887	-0.399225	-0.369838	-0.417691	0.0014234	-0.332912	-0.49965	0.305156	0.708216	0.00853921	-0.607123	0.0181054	-0.167538	0.193474	0.160816	0.0965295	-0.20929	-0.0959312	-0.227252	0.0836842
																										27	0.148191	0.681492	0.268002	0.0185609	-0.853787	-0.128467	-0.244661	0.338598	-0.502365	-0.078988	0.530285	0.516645	0.12079	-0.321053	0.191684	-0.0478603	0.0549892	0.150875	0.204941	-0.0144157	-0.0260059	-0.127249	-0.148786
																										28	0.628708	-1.3559	-0.921996	-0.0236782	-0.030285	-0.0823904	-0.479831	-0.0257054	-0.426677	0.0897456	0.010837	-0.534894	-0.0958853	0.265813	-0.105267	-0.473447	-0.436561	-0.13758	0.0719525	-0.114009	0.198409	-0.086614	0.236533
																										29	1.70748	-0.607735	-1.59594	-0.0597818	0.123877	-0.484232	-0.143379	0.0599501	-0.0945266	-0.261757	0.240136	-0.279737	0.0657294	-0.0494782	-0.197805	-0.730985	0.0242281	-0.00484193	-0.0413769	-0.240024	-0.0230795	0.213636	0.308799
																										30	-0.589642	-1.13671	-1.70119	-0.520404	0.0912339	-0.926682	-0.37577	-0.351795	-0.2266	0.482501	-0.230775	0.507843	-0.0403479	-0.020253	0.0761401	-0.328469	-0.0387879	0.331326	0.102143	-0.545124	-0.0591738	0.037052	-0.0424856
																										31	-1.67682	0.688612	0.223903	-0.0723632	1.36907	-0.281149	0.515854	-0.245181	0.284277	0.650511	0.420117	0.420851	0.302613	0.602093	0.0203724	0.0180752	0.0324375	0.0263115	-0.0290443	-0.0930958	0.142924	-0.533629	-0.102199
																										32	-1.25808	0.0433993	0.673757	-0.284672	-0.994091	-0.811539	0.865517	-0.155315	0.811372	-0.530066	0.0900128	0.378594	-0.274157	0.243538	-0.268205	-0.0890092	-0.263069	-0.0393247	-0.853888	-0.00728928	-0.128647	-0.220493	0.311144
																										33	1.4645	0.852524	0.318182	-0.0822167	0.872842	-0.757771	0.0257741	0.20634	-0.502426	0.230527	0.11973	0.134322	0.201183	0.205109	-0.0328943	0.0269439	-0.522475	-0.255746	-0.31827	0.0196785	0.933034	0.179658	-0.0697112
																										34	-0.522138	-0.157201	-0.643902	-0.770177	0.645584	0.0403317	0.352634	-0.80672	-0.139859	0.331842	-0.0333937	-0.259209	0.191313	0.291002	0.074718	0.0647666	-0.112195	0.174327	0.0392387	-0.344479	0.16832	-0.264037	-0.0807581
																										35	0.25487	0.84138	-0.76492	-0.287301	0.924877	-0.477034	0.0719991	0.429649	0.0790588	0.0119689	0.236981	-0.0521699	0.0422242	-0.182374	0.115488	0.403378	-0.178979	0.101292	-0.0561375	0.35534	-0.0388452	-0.0872492	-0.287273
																										36	1.33131	1.81766	-0.62407	0.22902	0.490447	-0.580528	0.0733932	0.637063	0.609426	-0.37311	-0.623353	-0.63457	0.220372	-0.194077	-0.183108	0.205481	0.409074	0.0808638	-0.0834105	0.0408553	-0.0972938	0.134537	-0.411504
																										37	0.955339	0.0190423	0.709859	0.973958	-0.578743	0.478612	-0.381192	-0.122478	0.574501	-0.109258	-0.202328	-0.451943	-0.512682	-0.109915	-0.0369576	0.21927	-0.27578	-0.186859	0.162497	-0.393507	0.746752	-0.348655	-0.240425
																										38	0.0540515	0.84211	0.0805396	-0.376537	0.122008	-0.449765	-0.456352	0.187799	-0.125225	-0.262666	0.407497	-0.00469911	-0.219044	-0.360516	-0.165413	-0.246825	-0.0302951	0.0684607	-0.130366	0.0533038	-0.290722	-0.0634425	0.004114
																										39	0.148948	-0.0442428	0.420571	-0.927154	0.0271052	-0.0578534	0.0693377	0.0933911	-0.124507	-0.0960941	0.468395	-0.0286467	-0.656393	-0.355388	-0.230031	0.105246	0.00408749	0.0963226	-0.0774958	0.172146	-0.0674977	-0.45295	0.299894
																										40	0.349863	0.0552404	-0.235206	-0.2517	0.195835	-0.102786	0.0622313	-0.398864	-0.379945	0.512412	0.282755	-0.317781	-0.0915772	-0.00920457	0.169978	-0.130296	-0.106636	-0.00866119	-0.134039	0.348368	-0.00984896	0.138593	0.186856
																										41	-2.08809	-0.778723	-0.149976	0.358538	0.156891	-0.449408	-0.379965	0.365608	-0.119949	-0.293427	0.309451	-0.203955	-0.150843	0.106781	-0.238386	0.157864	-0.0787346	-0.164944	-0.338661	0.226725	0.0186669	0.296828	-0.151147
																										42	0.154934	-0.0866468	-0.0101422	0.552577	-0.452962	-0.0447198	-0.197502	-0.0467341	0.188016	0.215709	0.443953	-0.143381	0.141399	0.441668	-0.039949	-0.15677	0.138812	-0.172509	0.0310114	-0.192052	0.021594	0.0827929	-0.0501771
																										43	-3.47584	0.312175	-0.629466	2.37776	-0.0880783	0.381036	1.64986	1.49519	-0.661495	-0.316194	-0.296851	0.0335416	-0.144906	-0.0916834	0.310803	-0.332625	-0.360698	0.404672	0.196912	-0.0825744	0.0661828	-0.0234011	0.101482
																										44	-1.18429	0.600795	-0.192	0.51026	0.406857	1.57798	0.321857	-1.16674	-0.0969587	-0.0640144	0.309614	0.467059	0.0848904	0.0676561	0.644379	0.26065	-0.167178	-0.054114	-0.128745	-0.0290721	-0.025421	0.448506	0.293041
																										45	1.24811	1.37139	-0.133086	-1.46751	0.402278	1.19339	0.245376	0.0441989	-0.108549	-1.52459	-0.139954	0.30214	0.241983	0.215093	0.145615	-0.749678	0.0742356	-0.66802	0.0785928	0.0837217	0.168973	-0.0216855	-0.292774
																										46	-1.59319	0.287228	-0.53942	-0.483052	0.784651	0.416868	-0.199549	-0.18403	-0.286146	-0.22213	-0.564031	-0.534031	-0.453238	0.102703	-0.169464	0.226044	0.820251	0.478978	0.0476189	0.176067	0.35764	-0.219892	0.143388
																										47	-2.88137	1.03674	-0.952419	0.148389	-0.716592	0.0752831	-0.494424	-0.8777	0.845946	0.731572	-0.612822	-0.0336915	-0.405051	-0.880187	0.458969	-0.28562	-0.117725	-0.379397	-0.352953	0.0551093	0.100153	-0.185971	-0.239972
																										48	-0.0591951	0.621661	-0.832439	0.274938	0.536242	-0.00236165	-0.422865	-0.123962	-0.101124	-0.0202374	0.611768	-0.133067	-0.0486283	-0.185429	0.224374	-0.264348	0.339136	-0.157135	-0.134304	0.161963	-0.205796	0.364206	0.193877
																										49	4.03818	0.825932	-0.0825817	0.890343	0.289161	-0.253015	0.0514334	-0.171283	0.0320534	-0.343607	-0.61998	0.0302649	-0.726606	0.494993	0.257073	0.389165	0.0333871	0.018911	-0.44111	-0.255365	-0.308205	-0.209532	0.53063
																										50	0.602553	0.937248	0.179161	0.155532	0.386863	-0.297258	0.229312	-0.00736956	-0.292574	0.36468	0.243554	-0.157228	0.288136	-0.0534319	0.0266143	0.194103	-0.188748	-0.162112	-0.180618	-0.00155961	-0.14691	0.163678	0.1312
																										51	0.117446	0.847605	-0.120883	0.0722688	0.0506113	-0.247936	-0.0869992	0.093097	0.128982	7.64490585103185e-05	0.525965	-0.0461723	0.0887943	0.113836	-0.209178	0.251207	-0.207789	0.242179	-0.172963	0.0926909	-0.360546	-0.106373	0.11021
																										52	0.54204	-0.292302	-0.971379	-0.488085	-0.768944	0.0665878	1.42453	-1.53965	-0.650069	-0.380568	-0.522182	0.108346	0.0638784	-0.0928697	-0.835554	0.387452	-0.33592	0.123228	0.259064	0.326257	-0.142728	0.232911	-0.252936
																										53	1.12498	0.610964	0.473861	0.412493	-0.400268	-1.04317	-0.116641	-0.0135735	-0.230513	0.383783	-0.151722	-0.0384791	0.445351	-0.408608	0.359137	0.293705	0.0665116	-0.22571	0.366906	0.0727004	0.374481	0.194177	0.106408
																										54	-0.0400561	0.510457	-0.956413	-0.438508	-0.698748	0.814642	-0.129265	1.00138	0.670181	0.465543	-0.172658	-0.315506	0.834499	0.114638	-0.457734	0.250089	-0.400618	-0.515643	0.14567	0.108551	-0.355751	-0.25401	0.344334
[truncated: 31 more columns]

## Sheet: S2. eigenvalues_SW_PCA
transcripts			metabolites
	x			x
1	729.008		1	2.1008
2	352.944		2	0.705804
3	238.217		3	0.615928
4	232.882		4	0.500513
5	169.875		5	0.355406
6	97.1373		6	0.324566
7	54.5217		7	0.260766
8	47.2568		8	0.231674
9	33.7166		9	0.207856
10	30.8727		10	0.18413
11	28.5958		11	0.159732
12	22.6		12	0.123115
13	19.9521		13	0.108213
14	15.9504		14	0.0979354
15	15.2054		15	0.0976698
16	15.1709		16	0.0871626
17	12.4109		17	0.0855188
18	11.4692		18	0.081256
19	10.7183		19	0.0744707
20	9.10999		20	0.0681219
21	6.85638		21	0.0667948
22	5.62021		22	0.0630228
23	4.70205		23	0.0596259
24	1.73745e-28		24	0.0537148
			25	0.050582
			26	0.0465225
			27	0.0445077
			28	0.0400188
			29	0.0377717
			30	0.0359754
			31	0.0338097
			32	0.0320613
			33	0.0305891
			34	0.0277191
			35	0.0253376
			36	0.0236775
			37	0.0231846
			38	0.0220451
			39	0.0208006
			40	0.0198665
			41	0.018998
			42	0.0164488
			43	0.015807
			44	0.0145617
			45	0.0142809
			46	0.012734
			47	0.0123853
			48	0.0104515
			49	0.0097505
			50	0.00900752
			51	0.00749618
			52	0.00662113
			53	0.00538623
			54	4.14310545333243e-31

## Sheet: S3. loadings_SW_PCA
transcripts																										metabolites
	PC1	PC2	PC3	PC4	PC5	PC6	PC7	PC8	PC9	PC10	PC11	PC12	PC13	PC14	PC15	PC16	PC17	PC18	PC19	PC20	PC21	PC22	PC23	PC24			PC1	PC2	PC3	PC4	PC5	PC6	PC7	PC8	PC9	PC10	PC11	PC12	PC13	PC14	PC15	PC16	PC17	PC18	PC19	PC20	PC21	PC22	PC23
TraesCS6A02G408200	-0.0325639	0.0615244	0.113052	0.0388518	-0.0851923	0.0203978	-0.0420795	-0.0448594	0.0998984	0.0267941	0.113387	0.351854	-0.0291221	-0.0742721	0.0093709	0.216126	-0.0898445	-0.0946494	-0.0916707	0.0171051	0.0106172	0.11972	0.0223987	0.00184023		X0.80_527.1568m.z	-0.0261909	0.0727862	-0.086592	0.0188761	0.00130861	-0.0686259	-0.101558	0.0198933	-0.0673183	0.0993485	-0.0347329	0.109726	-0.00480474	0.0459521	-0.0804902	-0.0188827	0.0509928	0.00923388	-0.0420237	0.0717071	0.0164448	-0.018763	-0.0622792
TraesCS6B02G005000	-0.0910315	0.084525	-0.0337714	0.040943	0.0735551	0.0065543	-0.0740569	0.0275907	0.00443187	-0.0034083	-0.0889453	0.0272641	-0.015603	-0.00426393	-0.0310457	-0.00160233	0.0305924	-0.0193461	0.0180243	0.1322	-0.0306151	0.0129133	-0.0260298	0.464111		X0.81_155.1310n	-0.0306087	0.161511	-0.0380402	0.0743158	0.0636098	-0.0670571	-0.0641109	0.0426705	0.0469199	0.0320323	-0.00136434	0.0249685	-0.0578379	0.104829	-0.305805	0.101864	-0.302743	-0.00530716	0.071539	0.0695927	0.0213518	-0.0269589	-0.0534797
TraesCS7B02G204800	-0.0735098	0.108059	-0.0245242	-0.00284118	0.105606	0.0208896	-0.0105457	0.00835017	-0.00635589	0.0618191	-0.0788427	0.0148416	-0.0255053	0.0385144	-0.078468	0.0178727	0.0563415	-0.0492913	-0.00270943	-0.00934935	0.00382111	-0.0688882	-0.0140629	0.20703		X0.81_331.0394m.z	-0.0219226	0.0893181	-0.0341389	0.00809076	-0.0012156	0.0103821	-0.112127	0.0431755	-0.0772361	0.0421714	-0.0853705	0.0869345	-0.112817	0.00263547	-0.0823384	-0.0847945	0.0819668	-0.0137898	-0.0979382	0.0399363	-0.0711116	-0.0920198	-0.143717
TraesCS2B02G528300	0.0741805	-0.0984626	-0.0933117	-0.0119661	0.0443542	0.0189997	0.00402319	-0.0148192	-0.0448185	0.0300997	-0.0151763	-0.0117714	-0.0401718	0.0514194	-0.0324235	0.0657152	-0.00149763	0.0276076	-0.00525966	0.0326519	0.00839528	0.0202587	-0.0199277	-0.0257346		X0.82_287.0748m.z	-0.0288091	0.148954	-0.0212519	0.072301	-0.00679345	0.064318	-0.071088	0.0458048	-0.0218472	-0.129542	0.0293925	0.0265401	-0.103427	-0.105544	0.111451	0.0856164	-0.0268098	0.012662	0.0524968	0.0248873	-0.141747	0.0626565	-0.0940172
TraesCS6B02G005800	0.061453	-0.115325	-0.057778	0.0431604	-0.0242106	-0.0174439	0.0235167	-0.0189138	0.00578323	-0.100936	0.066331	-0.017279	-0.0665952	-0.0526125	-0.112899	-0.0896423	-0.0443077	-0.0562829	-0.0128188	-0.073842	-0.00743833	-0.0147827	-0.0467616	-0.063848		X0.83_502.2236n	-0.0148885	0.112939	-0.100475	0.016907	0.0221441	-0.0570604	0.00269415	-0.0187417	-0.0517531	0.0622227	0.00716234	0.155475	0.00487627	0.09853	-0.086691	0.0566821	-0.0363099	-0.0324127	-0.0357325	0.00891583	0.099177	-0.0623805	-0.0389123
TraesCSU02G047800	0.0764484	-0.0973607	-0.0519208	-0.0173232	0.0639411	-0.0407231	-0.0421755	-0.00437292	-0.0453849	0.0366323	-0.00147032	0.0446726	-0.000131815	0.0150253	0.00946577	-0.0327086	-0.0552143	0.024228	-0.0639766	0.0453222	-0.0290434	0.0340387	-0.0642488	0.0466577		X0.84_359.1357m.z	-0.0088758	0.12888	-0.091099	0.0245539	0.0150127	-0.0474695	-0.0157428	-0.016959	-0.0498971	0.0707653	0.017598	0.128987	0.0115001	0.155533	-0.0574906	0.0664977	-0.0562919	-0.0506873	-0.0555206	-0.0241381	0.0929186	-0.0595549	-0.0309243
ENSRNA050024384	0.0377079	-0.0465792	0.0783155	-0.00100552	-0.127721	0.0197531	-0.128173	-0.103015	-0.0673546	0.0935915	-0.0614266	0.0196802	-0.0324583	-0.19941	0.0950063	0.113831	-0.109045	-0.100513	0.0564472	-0.0648987	-0.129096	0.0149052	0.07575	-0.0273929		X0.84_374.1332n	-0.0178816	0.148341	-0.113136	0.022346	0.0196135	-0.084759	-0.00105093	-0.0221933	-0.0473129	0.0885511	0.0252028	0.102818	0.0359446	0.144477	-0.0433625	0.0726594	-0.0246945	-0.0600214	-0.0385624	-0.0331574	0.112828	-0.0881971	-0.0100017
TraesCS2D02G579500	0.0791765	-0.0789911	-0.0387033	-0.0682881	0.0404726	-0.0208681	-0.0185211	0.0768166	-0.0174693	0.121675	-0.00846466	0.0328016	-0.00787642	-0.0283601	-0.00242187	0.0368584	-0.0331676	0.00296822	0.00462165	0.0367053	0.0743069	0.0181025	-0.0878817	-0.232411		X0.85_303.0490m.z	-0.00490179	0.20925	-0.0700388	0.0787089	-0.0534411	0.0602223	-0.073132	0.013843	-0.0538686	-0.0305224	0.0320149	0.075475	-0.0568452	-0.0330178	0.0454414	0.0419395	0.00715636	-0.00812454	0.0149706	0.0458816	-0.0504908	0.0461864	-0.048481
ENSRNA050013893	0.0122293	-0.00431549	-0.125409	0.0210792	0.114102	-0.0463721	0.0918784	0.170701	-0.0444466	0.0456729	-0.0422102	0.0242395	0.134593	0.0770722	0.0170985	-0.038063	0.0876049	-0.0867259	-0.0481434	-0.0188576	0.0504968	-0.0110353	-0.140717	0.040334		X0.85_303.1312m.z	-0.0126179	0.244713	-0.0786271	0.0923996	-0.00690058	0.0367555	-0.0500093	-0.00414295	-0.0334097	-0.0116459	0.0429761	0.166233	-0.00185846	0.00219597	0.00798347	0.0497802	-0.0369272	-0.00130741	-0.00507677	0.0373687	0.0462353	-0.0403429	-0.0431301
TraesCS7D02G300000	0.00315421	-0.0204047	0.109989	-0.0819718	-0.155162	-0.0393627	0.000461547	-0.00609831	0.00323773	-0.0234883	0.054527	-0.00480356	0.00275474	-0.00662651	0.0308042	-0.0960984	-0.0132651	-0.0363518	0.0307832	-0.00615045	-0.03583	-6.08346e-05	-0.0359777	-0.00655738		X0.85_813.4924m.z	0.0243234	0.0596116	-0.0511892	0.141524	0.064175	0.0982075	-0.120188	-0.049646	-0.160588	0.00236207	0.00594714	-0.0380931	0.0610508	-0.115592	0.064126	-0.0568271	0.0203538	0.00480786	0.00967475	-0.125578	-0.0584247	0.0621943	-0.0245425
TraesCS2A02G350700	0.00141172	-0.039883	0.0734251	0.143755	0.0120673	-0.124815	0.0476617	-0.0498136	-0.039021	-0.0292719	-0.0553584	-0.0487369	-0.0483423	0.0309828	0.039216	0.0740428	-0.0258818	-0.0306401	-0.0522075	0.00972196	-0.0497373	0.0300512	0.0735627	0.132378		X0.88_607.1855m.z	-0.0101699	0.0737517	-0.137446	0.0226727	-0.0429085	0.014913	-0.0842749	-0.00665851	-0.17196	-0.0152207	-0.0324147	0.131777	0.00854685	-0.00318052	0.0855797	-0.0036278	0.152574	-0.110294	-0.0529774	0.039571	-0.0375421	0.0733421	-0.0441544
TraesCS4B02G393000	0.0334132	-0.0580132	-0.0762256	-0.0474457	0.0185895	0.0152489	0.177683	0.140962	-0.0164629	0.152731	-0.0329259	0.104085	-0.14776	-0.133851	-0.0535459	-0.0300988	-0.0169593	0.120777	0.0408648	-0.00335816	-0.0582612	-0.037256	0.0462544	0.125577		X0.89_470.0217n	-0.0336154	0.118975	-0.119956	-0.0544324	-0.0649265	-0.0466194	-0.0401782	0.0764486	-0.131297	0.0749133	-0.0485557	0.0440191	-0.0706151	-0.0267691	-0.0334062	-0.0704768	0.108173	-0.0293765	-0.0359963	0.0868042	-0.00971846	-0.00644746	-0.0851632
TraesCS2A02G510400	-0.0689545	0.0689104	-0.010917	0.0596692	0.0260569	-0.0259565	-0.00124272	-0.0592385	0.123112	0.0888023	0.145708	0.00937361	-0.0232725	0.0205105	-0.131636	0.106129	0.0227239	-0.0952813	-0.104009	-0.0854669	0.134309	-0.0358874	-0.0271366	0.0383478		X1.11_277.0695m.z	-0.054384	0.137451	-0.0774034	0.0743916	-0.0128279	-0.00972736	-0.012749	0.101028	0.0275489	-0.0443371	-0.0897808	0.000164244	0.00469557	0.0366857	0.0624698	0.0905309	0.0484057	-0.0608228	-0.0138447	-0.00739643	-0.0498181	0.0750757	0.0224196
TraesCS2B02G369000	0.00426436	-0.0344043	0.0616248	0.142375	0.0308537	-0.123511	0.034294	-0.0728565	-0.0410873	-0.0412311	-0.042259	-0.058313	-0.0561436	-0.0232742	0.0748311	0.0791364	0.020378	-0.040758	0.015765	-0.0629692	-0.0174285	0.0156927	0.0519423	-0.17427		X1.11_277.1052m.z	-0.0285268	0.158167	-0.0810295	0.109605	-0.000120154	-0.00738789	0.00771303	0.079926	0.0863191	-0.0268014	-0.0874045	0.0522984	0.0280661	0.103365	-0.0145635	0.115695	-0.00354476	-0.00307966	-0.00584367	-0.0772169	-0.0558281	0.0356296	0.0611441
TraesCS2D02G426800	0.0303839	0.00629321	0.0362544	-0.139601	0.0613892	-0.0714921	-0.0145135	0.0106617	-0.130798	-0.0774715	0.0658444	-0.125795	0.00457304	-0.111233	0.0428529	0.0056436	-0.0684355	-0.0431254	-0.0820364	0.11546	-0.0799039	-0.049162	-0.0243442	-0.112056		X1.17_321.0862m.z	-0.0303978	0.0898596	-0.0212868	-0.0281252	0.0129368	-0.0992559	0.0793132	0.0646584	0.204071	-0.17822	0.0453543	-0.0348963	-0.000435537	0.102422	0.108461	0.0608414	-0.105957	-0.00603405	0.0895905	-0.0220933	-0.0139443	0.0339357	-0.0291205
TraesCS6B02G468600	0.0598538	-0.107919	-0.0181128	-0.0347978	0.0110414	-0.0232756	-0.0214743	0.0614567	0.0590852	0.0295915	-0.0821711	-0.0594339	0.0593003	-0.0915145	0.0124342	0.0393837	0.0655175	0.0733803	0.152988	0.0945885	0.0286835	-0.0435273	0.0691999	-0.0085235		X1.17_321.1313m.z	-0.0491557	0.162897	-0.0366038	0.0975674	0.00264582	-0.0119041	-0.00563738	0.0840641	0.249584	-0.00254034	-0.0995955	0.017648	0.0382197	0.0240165	-0.0882603	0.0781756	0.00290433	-0.00985598	-0.0175109	0.0143414	0.0498739	-0.0591319	0.0366748
TraesCS4D02G360100	0.0862784	0.0728447	-0.0182541	0.0314152	-0.015455	-0.0329815	-0.014405	0.040391	0.0307917	0.0280121	0.0380523	0.0766617	-0.0145231	-0.0257198	-0.0131239	-0.034289	0.0285232	-0.00429426	0.0398036	-0.0615343	-0.0190941	0.00670423	-0.0225828	-0.00856803		X1.21_445.0380m.z	-0.0811348	0.0734464	-0.144931	-0.0414128	-0.0424414	-0.0733321	0.0112247	0.0213915	-0.0756938	0.0838943	-0.0925567	-0.10195	0.0983239	0.108298	-0.0595332	0.0915009	0.135592	-0.0929831	0.0376765	0.030726	-0.0781643	0.100581	0.0396898
TraesCS2A02G477700	0.0924183	0.0451196	-0.0267514	0.027869	-0.00338434	0.00828076	-0.0655699	0.0234843	-0.0452102	0.0534324	-0.00920503	0.00401025	0.00133561	0.0213381	0.00916558	-0.0236491	-0.0328896	0.0165503	-0.0399923	0.0148444	0.0532145	0.0343717	-0.0381993	-0.206241		X1.22_365.1570m.z	-0.086586	0.0334961	-0.112972	-0.103046	0.0549712	-0.222215	-0.0359396	0.0913398	0.255722	-0.135654	-0.0152041	-0.0558421	-0.074143	-0.04442	0.0485167	0.0191345	0.0611818	0.0617562	0.156436	-0.08394	0.251223	-0.124795	0.184568
TraesCSU02G137300	0.00164665	-0.0463784	0.0490864	0.117221	0.0300727	-0.127283	-0.0587167	-0.0416307	-0.0158304	0.0547872	-0.0300614	-0.0432537	0.0222305	-0.143012	-0.165611	0.126699	0.0638642	0.0532368	0.0199787	0.0189644	0.00736551	-0.00917672	-0.0535325	0.0037189		X1.24_577.0928m.z	-0.0481633	0.0891419	-0.126729	0.0220175	-0.0587489	0.00123065	-0.0517243	0.0305135	-0.0964655	-0.00324824	-0.123349	-0.0896629	-0.0393779	0.0319427	0.124289	0.0156675	0.112382	0.0248108	0.0180776	0.0337412	-0.0408283	0.0101378	0.0448733
TraesCS4B02G367400	0.0918165	0.0568148	-0.016493	0.0174524	-0.00674522	-0.00961015	-0.0319253	0.0573847	-0.0182562	0.0148838	0.0127005	0.0175177	0.00411165	-0.0450404	-0.0155454	-0.0326048	0.00939514	-0.0127398	0.0117795	-0.0366587	-0.0590951	-0.0382445	0.00908776	0.114322		X1.42_321.0595m.z	-0.0711221	0.132577	-0.0269784	0.00685401	0.0109397	-0.0326232	-0.0599066	0.0575626	0.0718151	-0.000897981	0.0210651	-0.129674	-0.0593715	-0.0695484	-0.0534814	-0.108395	-0.0673895	0.019632	-0.0156358	0.0326729	0.0403735	-0.0496628	-0.000672644
TraesCS5A02G535100	0.0894949	0.0469561	-0.0289211	0.0370656	-0.0291732	-0.00403253	-0.0359176	0.059845	-0.0347527	0.0487285	0.0241844	0.0222693	-0.0049003	-0.0193213	-0.0285816	0.00215698	-0.0774757	-0.0116971	0.0288315	-0.00933865	-0.021948	-0.0261729	-0.00698682	0.0535971		X1.46_385.0405m.z	-0.0550682	0.0677627	-0.0745945	0.0164859	-0.0478342	-0.0689583	-0.0296486	0.0865138	0.04713	-0.0603727	-0.293194	-0.206202	-0.117519	0.0981715	0.0516654	0.0384842	0.185946	0.0374162	-0.0626383	-0.00897075	-0.0262005	0.0159287	0.043815
TraesCS2D02G519700	0.0851748	0.0649501	-0.0291966	0.0270012	-0.0065939	-0.0159957	-0.0269402	0.0265029	-0.0358924	0.0520084	0.0363956	0.0474673	0.0314202	-0.0272825	-0.0261776	-0.0229179	-0.0488046	0.00695854	-0.00745488	-0.0214342	-0.0658863	0.0303521	-0.000364633	-0.0397606		X1.55_279.0488m.z	-0.0818876	0.00181385	-0.105338	-0.0555112	0.060243	-0.155144	-0.110897	0.0533957	-0.161625	0.120383	-0.0105319	-0.189767	-0.0401527	-0.0257615	-0.0987899	-0.0582245	-0.0458774	0.0362856	-0.000105984	0.0403455	-0.0262886	0.0291732	0.0220387
TraesCS4A02G400600	0.0746065	0.0513633	-0.00621351	0.0583225	-0.0530475	0.0805635	-0.0138006	-0.0403511	0.0398708	0.036228	0.00985065	-0.0429341	0.0123308	0.0459894	0.0420582	-0.00907395	0.0968891	0.0308226	0.04855	-0.0151077	0.0125029	-0.0312242	0.000185795	-0.0728234		X10.45_664.1169m.z	-0.0310304	0.0806939	0.25158	-0.0360688	-0.0259316	-0.0105426	-0.0467582	-0.0947524	-0.00269874	0.0515084	0.0480093	-0.046126	-0.0234781	0.121154	-0.0337626	0.0817903	-0.0520085	-0.125654	-0.0377111	-0.0126013	-0.0344799	0.0233071	-0.066689
TraesCS5A02G535400	0.0887564	0.0482712	0.00876133	0.00868718	0.0189194	0.00668726	0.0310602	0.0924192	0.0231839	0.0180549	0.00707673	-0.00978955	-0.0077509	0.0685038	0.0408489	0.0200312	-0.00946154	0.0315651	0.00866194	-0.0546687	0.0244738	0.0440901	0.0209005	0.0715198		X10.51_123.0551m.z	-0.0278067	0.0418056	0.19771	0.00311904	0.0290512	-0.0266713	-0.0304637	-0.0369703	0.00910009	0.0373067	0.00864153	0.0267488	0.0258823	0.0776701	-0.0163942	-0.00201615	-0.000653007	-0.0424407	-0.0319936	-0.033569	-0.0398923	0.0217511	-0.0450012
TraesCS2A02G429000	0.027756	0.013048	0.0455961	-0.121717	0.0547441	-0.0828139	-0.0223047	0.0291529	-0.0902611	-0.0635938	0.0774199	-0.106598	0.00891931	-0.107195	0.0369356	0.0458264	-0.0316452	-0.07629	-0.0877498	0.133361	-0.0099074	-0.00923562	-0.0551601	0.0920328		X10.51_428.0370m.z	-0.061619	0.0557238	0.204241	-0.00608899	-0.0164462	-0.0243388	0.0265527	-0.0136538	-0.00852281	0.0443394	-0.00761003	0.0525706	-0.0457155	0.0582476	-0.0213654	0.0398776	0.0189026	-0.0431233	-0.0144979	-0.0502644	-0.0599591	0.00710136	-0.0202585
TraesCS3A02G085200	0.0625121	-0.0519125	-0.0537164	-0.0243996	0.0231006	0.0150689	0.00526419	-0.0133008	0.182193	-0.0167158	0.0745677	0.00591019	0.142781	0.0205231	-0.109913	-0.083689	-0.0699292	0.164779	-0.0702629	-0.0327004	-0.0294594	-0.0507147	-0.0305974	0.000787396		X10.55_156.0423m.z	-0.0485255	0.0313702	-0.00668173	0.112058	0.0299242	0.12191	0.00862991	0.00470034	-0.0748056	-0.128693	-0.00640274	-0.0977766	0.09853	0.00458347	-0.0439277	0.00987294	0.0413577	-0.0930856	0.091004	0.106494	0.0396415	-0.00799534	-0.0697289
TraesCS1A02G385900	0.0660429	-0.0860602	-0.0623933	0.0116862	0.0242152	0.0121485	0.0487586	0.0107709	0.0383143	0.00238394	0.00450403	0.012088	-0.00675311	0.0188089	0.0123263	-0.0117352	-0.00374059	0.0428576	-0.00723781	-0.0476283	-0.0292682	0.0188265	0.0399129	0.0349766		X10.57_254.1390m.z	-0.0588771	-0.043487	0.134658	0.0110124	0.0367829	-0.0169855	0.0552715	0.0330856	0.0122361	0.00132699	-0.0429396	0.103827	0.115641	0.0580975	-0.0197645	0.0556179	0.0925806	0.0507268	0.0255069	-0.000150222	-0.110067	-0.0664471	0.0464776
TraesCSU02G026500	0.00231814	-0.0462189	0.0717792	0.116826	0.0233243	-0.115958	0.00376645	-0.0481879	-0.0692405	-0.00309479	-0.0216816	-0.0229984	-0.0258813	-0.0122352	-0.0457117	0.0663597	0.025188	0.0420143	-0.0232271	0.00939872	-0.0685686	-0.00840198	-0.0242702	-0.0256711		X10.57_273.1211m.z	-0.0890068	-0.0420922	0.106516	0.0146216	0.0141818	-0.00954291	0.0389464	0.0816555	-0.0328261	-0.0312136	-0.0465886	0.114116	0.025357	-0.037768	-0.0543577	-0.0249622	0.10673	0.0168889	0.0171127	0.0116645	-0.0494617	-0.0185881	0.0494176
ENSRNA050018907	0.0737711	-0.0771388	-0.0487611	0.00202244	0.00732182	-0.00740637	-0.0223096	0.00931369	-0.00543717	0.0594961	-0.0160591	-0.0113878	0.0377401	-0.0481331	0.0417103	0.0369323	-0.0113636	-0.0462122	0.0284534	0.00104787	0.00433025	-0.0546141	0.0355706	-0.0333015		X10.57_335.0898m.z	-0.0872934	0.0187657	0.119814	-0.0251399	0.0493761	0.0101	0.0222435	0.0522396	-0.0815663	0.0162993	0.00686746	0.113443	-0.0719085	0.0715375	-0.0146433	-0.00327833	0.0699614	0.0249973	0.0283416	-0.00348117	-0.125419	0.0560459	0.0796297
TraesCS6A02G023300	0.0867943	0.040648	-0.0144915	0.0180592	-0.0174982	-0.0282549	-0.052324	0.0205982	-0.00954742	0.0192171	-0.0662096	0.0639586	-0.0115598	0.0407003	-0.0312831	0.0151797	-0.0489173	-0.00515865	-0.0439549	0.0104031	-0.0225969	-0.00823481	-0.00284888	0.0315822		X10.58_140.0684m.z	-0.0598995	-0.0183307	0.0026436	0.107166	0.0790919	0.104722	-0.00449637	0.0783446	-0.050307	-0.185023	-0.0395824	-0.0566982	0.0893949	0.0302311	-0.0794499	-0.00358517	-0.00930384	-0.0711015	0.0930559	0.0533077	0.0171422	0.0173327	0.00591008
TraesCS5A02G138700	0.074347	0.0655514	0.00487413	-0.0328472	0.00725558	-0.0694708	-0.0501492	0.0313502	-0.0230789	-0.00591822	0.014682	0.00984291	0.00994631	0.0701246	0.0115595	-0.078912	-0.0536498	0.0346365	0.0332091	-0.0709767	0.076275	-0.00588184	-0.00207029	-0.0400585		X10.58_435.1531m.z	-0.0478611	-0.067246	0.0721385	0.0691992	0.0789814	0.0766051	0.0763779	-0.00653903	-0.0512613	0.131588	-0.0131871	0.0379013	0.0581042	-0.0826377	-0.0577385	0.0664695	-0.0124168	-0.0788937	0.10111	0.0757397	0.0545004	-0.214146	-0.064007
TraesCS7B02G278500	0.0582923	-0.0856935	0.0331999	-0.027999	-0.0804167	-0.013423	0.0225975	-0.0190811	0.00437183	0.0132082	0.033231	-0.0130394	0.00281257	0.033564	0.0207577	-0.0296242	0.00436109	0.0143683	-0.00996788	-0.0318851	-0.00336061	-0.00149934	-0.0314845	-0.0133018		X10.59_318.0743m.z	-0.110399	-0.0012401	0.110182	0.0262965	0.000905794	0.0263841	0.0478755	0.0445458	-0.059518	0.0212895	-0.0309966	0.0356588	0.0177088	0.038263	-0.0689165	0.00564419	0.0941128	0.00531474	0.0426745	0.0669413	-0.0359066	0.0164288	-0.0278664
TraesCS5A02G392100	-0.0455896	-0.0368312	-0.0774232	0.0778224	-0.00187969	-0.107285	-0.0228855	0.0245627	0.0051494	-0.0847292	-0.0756115	0.0227146	-0.0817279	-0.039131	0.00845487	-0.0272386	-0.0729144	-0.0372893	0.0557764	0.0138026	0.0534754	-0.0600594	0.00571067	-0.0521424		X10.60_132.1024m.z	-0.0492396	-0.00999737	0.0123014	0.0225287	0.0278755	-0.206216	0.0495808	0.0213349	0.0896967	-0.0470659	0.0382712	0.181893	0.0583944	0.0665767	0.0358564	-0.206261	0.0126731	-0.0618213	0.139019	0.0227015	-0.00921484	0.221673	-0.101743
TraesCS6D02G378000	0.0507619	-0.0866794	-0.0618777	0.0244828	-0.0136912	0.0142643	0.0687297	0.015269	-0.0336504	0.0382744	0.0257229	-0.0429817	-0.0784484	-0.0452765	-0.107705	0.0128392	-0.031124	-0.11318	-0.0114166	0.0713176	-0.0051522	0.0529834	6.35020291367132e-07	-0.0354752		X11.65_349.1787m.z	-0.00572886	-0.0332248	0.0298458	0.0141667	0.0631026	0.0203539	0.0323303	0.000161843	0.0261481	0.0373024	-0.0295499	-0.080919	-0.018395	0.125217	0.0207554	0.0491595	-0.0517694	-0.0499953	0.00649071	0.0346162	0.0397776	0.0792323	-0.0460636
TraesCS7D02G008700	-0.0428771	0.0297531	-0.0774251	0.050135	-0.0870962	0.0133935	0.020124	0.0926958	-0.123933	-0.0803553	0.0863348	0.0123126	-0.0588185	0.0521087	0.0320952	0.0150575	-0.0133926	0.02695	0.0774514	-0.00634723	0.0461913	-0.0617749	0.0617623	0.0469194		X12.57_142.1215m.z	-0.0365127	0.0265276	-0.00470551	-0.00224186	-0.0184642	0.0045254	-0.00848448	0.0676835	-0.00438589	0.0278158	-0.0153519	-0.0230533	0.0472375	-0.215624	-0.283378	0.0387554	0.056928	0.0707642	-0.043887	0.017323	0.14112	0.112112	0.0785863
TraesCS6A02G374100	0.0301914	-0.0296887	-0.108916	-0.0130865	0.0705705	0.0029634	-0.0465947	-0.0389299	-0.0678248	-0.024766	0.00956225	-0.157152	-0.0717123	-0.0204728	0.0832829	-0.0868816	0.0255954	0.0223559	-0.159862	0.00853092	0.0927989	-0.0247269	0.236835	0.00334788		X13.35_258.1111m.z	-0.106779	-0.0119463	0.0571769	-0.0221663	-0.0538672	0.00629582	0.0453497	0.024219	-0.0620605	-0.125611	-0.135323	0.0776931	-0.133245	-0.0390337	0.0324343	-0.0502287	0.113112	0.0664763	0.0700032	-0.0200414	0.0195764	-0.0200117	0.0340752
TraesCS2D02G348800	-0.00045606	-0.0305121	0.0742926	0.119792	0.012301	-0.0770933	0.0449408	-0.0477005	-0.0736944	0.00791746	-0.0645171	-0.0933339	-0.0249414	0.0470181	0.0764231	0.0252391	0.0308384	-0.0234673	0.0602835	-0.0154207	0.0115603	-0.0274957	0.0365538	0.0621421		X14.94_369.2965m.z	-0.0465296	0.0162478	0.00102819	-0.0369513	0.0406487	-0.00903356	-0.2125	0.112236	0.0693201	-0.02211	-0.0817421	0.131844	-0.00958886	0.0090268	0.059977	-0.115013	0.0506955	0.0158572	0.0689709	-0.061054	-0.0333453	-0.0593947	-0.00527732
TraesCS1A02G104200	-0.0432904	-0.0423525	0.0546838	0.0682409	-0.0470236	-0.124843	0.0274212	-0.0114839	-0.00907032	0.0591092	-0.00159519	0.0509878	0.0525571	0.0279163	-0.0632196	-0.1115	-0.0496026	0.0174186	0.0388214	0.125521	-0.00414266	-0.110935	0.0136387	-0.0131272		X14.98_443.3339m.z	-0.0207547	0.00988012	0.0223345	-0.0413551	0.0866487	0.0148527	-0.233925	0.0623621	0.050697	0.0334849	-0.0454563	0.113854	0.0310625	0.0775189	0.0662676	-0.0468295	0.0409283	0.00381198	0.0252821	0.00347411	0.026538	0.0371181	-0.0202242
TraesCS4D02G358800	0.0346421	-0.0103555	0.107963	0.00870795	0.0214619	0.0726305	0.163709	0.00937586	-0.0690771	0.0388774	0.0244514	0.036662	-0.0432363	-0.0723412	-0.0122307	-0.0504951	0.0624177	0.0654965	-0.115179	-0.0687182	-0.0109975	-0.0421176	0.0104685	0.0705341		X14.98_619.4375m.z	0.0115428	0.00619343	-0.0017863	-0.0790921	0.0812289	0.0755795	-0.216476	0.00382531	0.125422	0.0531143	0.0103771	-0.0598503	0.0572398	0.0372873	0.026268	0.0111628	-0.0257536	-0.0997954	-0.00600129	-0.00533131	0.100198	0.04423	-0.0155018
TraesCS5A02G262500	0.0672997	-0.0382056	-0.063374	0.0391922	-0.0251894	0.0316678	0.0845785	0.0841205	-0.0720582	-0.00286377	0.0262794	-0.0167158	0.0127046	-0.0572191	0.0174747	0.0432255	-0.0401746	-0.0671614	0.0332428	0.0301554	-0.0154645	0.0692701	0.00976953	-0.015052		X14.99_413.3210m.z	-0.041847	0.0223179	0.00189219	-0.0377253	0.12173	0.0319787	-0.227529	0.0966293	0.053116	-0.0150056	-0.093014	0.105208	0.0315692	0.0520845	0.0304609	-0.0631398	-0.0165061	-0.021533	0.0747129	-0.068622	-0.00508026	0.0611445	-0.0504634
TraesCS1B02G226100	0.0769336	0.0506706	-0.00713644	0.0483455	-0.0440211	0.0360186	-0.00869932	0.000621007	0.036674	-0.00442529	-0.0109552	-0.000202087	-0.00791407	-0.0127558	-0.0296064	-0.0309148	0.0222555	-0.000696211	-0.0222881	-0.0276008	-0.0453182	-0.0271437	-0.0431297	0.0184798		X15.00_313.2739m.z	0.0171962	0.0142024	0.0428982	-0.0635784	0.0722281	0.0206065	-0.217592	-0.0271196	0.106963	0.0385836	0.0145214	0.0175831	0.0452948	0.0283455	-0.00448713	0.0253182	0.0426879	-0.0620973	-0.0881604	-0.0322261	0.0737379	-0.00584055	-0.0695343
TraesCS4D02G359900	0.0744539	0.0592037	-0.00591591	-0.00552224	0.0233263	-0.000827783	0.0396501	0.0984063	0.055759	0.0598695	0.0170873	-0.0121236	0.0526699	0.0404595	0.0149222	0.0117245	-0.0114048	0.0269399	0.00593799	-0.0479516	0.0798269	0.0362639	0.0314966	0.0098494		X15.00_457.3497m.z	-0.0202204	0.0201259	0.00996783	-0.081105	0.0648133	0.00543031	-0.23102	0.0497175	0.0909937	0.0152984	-0.0223054	0.0907039	0.0173332	0.0331596	0.0419753	-0.0325377	0.0537486	0.0249834	-0.0150827	-0.0374518	-0.00760749	0.0216437	-0.0205535
TraesCS6A02G138000	0.0776038	0.0474564	-0.0219105	0.052087	-0.0291594	0.0227937	-0.00325535	0.00778346	-0.0123221	0.0232304	-0.0201742	0.0145364	-0.0148569	-0.00779543	-0.0322468	-0.0263514	-0.0407685	0.00970076	-0.00611095	0.0152292	-0.0627001	0.00822392	-0.04914	-0.0215871		X15.00_545.3999m.z	0.021359	0.00520796	0.00264065	-0.0728486	0.058381	0.0293348	-0.191246	-0.0314119	0.0893726	0.0403532	-0.0297234	0.0211954	0.0479614	0.0124385	-0.00773284	0.0513383	0.0524309	-0.00323706	-0.0619462	0.0219286	0.041368	0.0357938	-0.0471833
TraesCS3B02G578500	-0.0336305	-0.0109466	0.0553182	-0.0064371	0.0297669	0.13253	0.0791172	-0.0519335	-0.0477371	0.178191	0.110535	0.0356191	-0.14262	-0.0813125	0.00944282	0.0454825	-0.0634747	0.110735	-0.051207	-0.0121535	0.0885653	-0.0870441	-0.00143434	0.0465005		X2.22_381.0305m.z	-0.0590565	-0.0672769	-0.0126986	0.0280856	-0.0543443	-0.00321247	0.00934016	0.00927025	0.0200475	-0.016045	-0.0585281	0.0131522	-0.0565795	-0.189638	-0.105381	0.144723	0.0226031	0.0740142	0.0964074	0.00329164	-0.280242	-0.18537	-0.00523553
TraesCS7D02G095900	0.0651758	0.0469923	-0.00513179	0.0654023	-0.0377021	0.0695354	-0.0192173	-0.0585467	0.0497383	-0.00348044	0.0118327	-0.0454473	0.0335364	0.0588262	0.0149545	-0.00995432	0.0647531	0.0810224	0.0222942	0.0558871	0.0359104	0.00409761	0.0546429	-0.0171669		X2.28_349.0905m.z	-0.032594	0.00124025	-0.058992	0.113637	-0.0181795	-0.0642531	-0.036519	-0.00408098	0.0487887	-0.00619091	-0.0406948	0.0828957	0.151379	-0.0662314	-0.040206	0.0283076	0.128989	0.0344905	0.032373	-0.0383189	0.123535	-0.0567246	0.0140049
TraesCS7B02G410100	-0.0464106	0.0726091	-0.0376013	-0.00106174	0.0899416	0.028493	-0.0222581	-0.00465292	-0.028824	0.0885158	-0.0628726	0.0544806	-0.0646762	0.0952631	-0.0136584	0.0605972	0.0184669	-0.0725986	-0.0369017	0.0308821	-0.037673	0.0135565	0.00807814	-0.0538656		X2.34_365.0649m.z	-0.040629	-0.145807	-0.102839	0.026574	0.0950185	-0.0595057	-0.059317	0.05421	-0.0716698	-0.0449342	-0.0437917	-0.0463906	0.128844	-0.12303	-0.0653038	0.112361	0.0311676	-0.0447716	-0.014855	0.105605	-0.108412	0.0390275	-0.0621983
TraesCS3A02G344700	0.067498	0.0462964	-0.0110434	0.0612969	-0.0429537	0.0634548	-0.00718046	-0.0367187	0.000394709	0.0584481	0.000226921	-0.0215714	-0.0572498	0.0301623	0.039933	-0.0354525	0.0192786	0.00288332	0.049947	0.043508	-0.0409681	0.0181187	-0.00433136	-0.0177544		X2.41_365.1060m.z	-0.0444286	-0.140151	-0.112362	-0.036264	0.106705	-0.106128	-0.0508522	0.0635977	-0.0200419	-0.0784338	-0.0584453	-0.0116304	0.0853803	-0.122662	-0.0103273	0.10994	0.0277854	-0.0161455	-0.00651523	0.0953275	-0.0816621	0.0214878	-0.0129824
ENSRNA050016399	0.0215409	-0.00779458	-0.0857216	0.016336	0.0902838	-0.0248506	0.0543449	0.123433	-0.0775295	0.0833455	-0.0690244	0.0333278	0.148504	0.0580189	0.090697	-0.083267	0.0765746	-0.0876424	0.00298195	-0.0016376	-0.00506087	-0.0188201	-0.0867693	0.0379391		X3.12_375.2148m.z	-0.0563466	0.101078	-0.0200722	0.00246513	-0.0246977	-0.00301651	-0.0211226	0.0729877	-0.0562886	-0.0333818	-0.0169269	0.0104122	-0.105002	0.0047051	-0.053748	-0.0531447	-0.0266593	-0.000214429	0.0817624	-0.0781957	-0.0421882	0.039696	0.0137594
TraesCS6D02G127100	0.0747699	0.0522286	-0.0100484	0.0383289	-0.0292418	-0.00847989	-0.0061638	0.044398	-0.0304529	0.0534196	0.00354295	0.0245523	-0.0544753	0.00263271	-0.00774811	-0.000799584	-0.0221867	-0.00311848	0.0267171	0.0383923	0.0527119	-0.000316151	-0.0478737	-0.0191985		X3.44_375.1656m.z	-0.0395939	-0.0140615	-0.0677208	0.0825151	0.0832257	-0.0599204	0.0512225	0.0783213	-0.00822252	-0.0597112	0.000557701	0.181754	0.13387	-0.110552	-0.162955	-0.00626915	-0.0061494	0.0774191	0.156206	0.162984	5.39126e-06	-0.0206461	0.00471082
TraesCS1D02G215500	0.0754438	0.0418583	-0.00101016	0.044054	-0.0383049	0.0153605	-0.0149755	0.0495413	-0.0366458	-0.0204987	-0.00954583	-0.00471702	-0.0391831	-0.0156643	-0.0524677	-0.0339643	-0.0310219	-0.0191957	-0.0603896	0.0662368	0.0458665	-0.0406794	0.000638856	0.0245193		X3.77_785.4615m.z	0.0198211	-0.00679124	0.0674713	0.214802	0.10961	0.0992585	-0.117795	-0.130296	-0.0447958	-0.0384621	-0.0164769	-0.150339	0.0469224	0.0934737	-0.0992678	-0.0866063	-0.0159927	-0.0228971	-0.109052	-0.00981306	-0.055302	0.0493083	0.0837383
TraesCS2B02G484900	0.0647054	0.0781935	0.0186018	0.00922159	-0.0148497	-0.034804	0.00739665	0.0309461	-0.0551243	-0.0400544	0.0414619	-0.0068072	-0.0565765	0.00577202	-0.0194781	0.0063875	-0.0160162	-0.00325247	0.0763678	0.00501788	0.00172815	0.0491223	0.0407834	-0.0115859		X4.34_455.1168m.z	-0.0843242	-0.172265	0.0270454	-0.123641	0.0887483	-0.122437	-0.0399105	0.0361398	-0.0813247	0.0384483	-0.0572226	-0.0483879	-0.0203532	0.0446428	-0.0986247	0.0279066	-0.0556327	0.0134947	-0.0604855	0.0459022	-0.0803486	0.0158983	-0.0037145
TraesCS3D02G061900	-0.0174597	-0.0364674	-0.0128302	0.112823	0.0342649	-0.0436643	-0.0470706	-0.0246247	-0.0865466	0.00738949	0.151895	0.0419795	0.0807678	-0.0491579	0.150278	0.0132437	0.032259	0.08628	-0.065307	-0.0238602	0.0453458	0.00318197	-0.0173291	0.00982857		X4.57_241.1552m.z	-0.0766222	0.0258032	0.0412133	-0.0562165	0.00725369	0.0761785	-0.0576677	-0.0247832	-0.126632	-0.108008	-0.0337317	-0.0988842	-0.128836	0.00705543	-0.00448867	-0.0501692	-0.0735671	-0.0227961	0.0300798	-0.0738262	-0.0295071	0.0215495	0.0142391
TraesCS2A02G518100	0.0734238	0.0562017	-0.0178741	0.0428115	-0.0185884	0.0181089	-0.0123691	0.0141814	0.00537835	0.0278002	0.0241399	0.0226187	-0.00549882	-0.012686	0.00787937	-0.072449	-0.0380984	0.0107237	0.0390242	-0.0360215	-0.0441543	-0.00469455	-0.00691355	-0.0142755		X4.63_241.1230m.z	-0.0235784	-0.0518485	0.0548199	-0.0391484	0.105063	0.0364793	-0.103218	-0.0232009	-0.0163865	-0.125686	0.0629395	0.0537888	0.0870255	-0.0608462	-0.117914	0.152359	0.0180845	-0.0428466	-0.0221226	-0.164966	0.0101147	-0.0578752	-0.0547468
TraesCS1B02G394700	-0.00712399	-0.0468739	-0.0715657	0.0664332	0.0703079	-0.0553145	-0.0501297	-0.0305081	0.0719702	-0.0938493	-0.0243699	0.0568393	-0.173649	0.0204651	0.0507531	-0.0292185	0.0924796	-0.105219	-0.036377	-0.0467005	0.00471826	0.00631164	0.0113963	-0.0655992		X4.69_229.1241m.z	-0.00922208	0.027302	0.0379397	-0.0684182	0.100591	0.00366643	-0.139568	-0.0713596	-0.0319409	-0.0715545	0.0721342	0.0247697	0.0253284	-0.12614	-0.0982727	0.158163	-0.0447535	-0.105831	-0.0420385	-0.16695	-0.0294177	-0.0492251	-0.0633694
TraesCS1A02G212600	0.0710366	0.054265	0.00170806	0.0492837	-0.0385792	0.0373081	-0.00224605	-0.0170604	0.0229524	0.00477695	0.00119256	0.0168557	-0.0367685	-0.0478886	-0.00625869	-0.010814	0.0159123	-0.0391323	0.0113254	0.0263732	-0.0340491	-0.0484327	0.0136166	-0.00744104		X4.98_257.1122m.z	-0.0366937	0.0122072	-0.00202372	-0.00325432	0.00533568	0.0284414	-0.0470559	-0.093577	-0.0380944	-0.21187	-0.0873976	0.105396	0.0154744	0.0701513	-0.0643837	-0.130194	-0.131466	-0.105951	-0.145405	-0.0289985	0.0435968	-0.0511823	0.161163
TraesCS6D02G026500	0.0728453	0.0548956	0.0208618	0.00528772	0.028278	-0.0317689	-0.00636792	-0.000203256	-0.0197042	-0.113579	-0.0388661	0.0148099	-0.00827428	-0.0295982	-0.0194045	0.0268184	-0.0137175	0.0401772	0.0396957	-0.00900563	-0.021976	-0.00405597	0.050732	0.00889848		X4.99_233.0918n	-0.0908012	-0.126863	0.00802231	-0.144529	0.145098	-0.0391196	-0.008316	-0.0122386	0.0847843	-0.0819785	-0.219556	-0.0366342	0.0138344	0.0903244	-0.124424	-0.0462043	-0.0959068	-0.106293	-0.0364689	0.00183151	-0.0499232	-0.0784019	0.0272139
TraesCS6A02G077000	0.0171939	-0.0280062	0.0696101	0.102648	0.00999755	-0.109365	-0.0212744	-0.0716046	-0.0612818	0.022853	-0.0253535	-0.048617	0.00240568	0.0116627	-0.026114	0.0149762	0.0289295	0.0389495	-0.000345794	0.015024	0.0260279	-0.00197587	0.0387984	0.0487387		X5.12_156.0423m.z	-0.0479407	0.169392	-0.00217281	0.00889672	-0.0763215	0.130131	0.00725228	-0.0586861	-0.176548	-0.12768	-0.0461637	0.0750353	0.0688848	-0.0410741	0.0188882	-0.122586	-0.131502	0.0751151	-0.0195528	0.00450665	-0.0240655	-0.0660261	0.0873872
TraesCS3B02G568100	0.0202262	-0.0190164	0.105304	0.0094333	0.00093614	0.0381405	0.142456	0.0667872	-0.107704	-0.00121128	-0.0380389	0.075137	-0.106568	0.0327048	-0.000680614	-0.0335135	0.0548379	0.0653592	-0.126528	-0.0986478	0.0832216	-0.0751521	0.0549055	0.0442908		X5.25_575.4301m.z	0.0212453	-0.0550686	-0.0794742	0.102583	0.0881534	0.0117856	-0.0484982	-0.0335383	0.0269131	-0.105278	-0.0166546	0.056017	0.0348262	0.0266664	-0.0183396	-0.067357	-0.0388383	0.0297249	-0.0494175	0.0584488	0.021141	-0.0528985	0.0571535
TraesCS4A02G363900	0.0585897	-0.0722182	-0.070553	0.0180331	0.0262527	0.0120757	0.0139249	0.0019191	0.00593848	0.00727193	-0.00582244	0.00623747	-0.0105761	0.0209115	0.0108352	0.0265662	0.0139332	0.0368921	-0.00769872	0.0145898	0.0140725	0.0156304	0.0299596	-0.0335515		X5.50_333.1078m.z	-0.0466074	0.0293659	0.0239722	0.149573	0.0179115	-0.0502225	-0.00916256	0.0717707	-0.0582804	-0.0562392	0.0191172	-0.0461041	-0.00163871	-0.0201308	0.0202669	-0.0111079	-0.00901911	-0.0196174	-0.0416047	-0.0432799	-0.0415434	0.0333332	0.0631551
TraesCS6B02G031600	0.0677619	0.0569322	0.0261413	-0.0133472	0.0561558	-0.0250741	-0.0373202	-0.00180274	0.0463618	-0.043229	-0.0733793	0.0208833	-0.001775	-0.0241849	4.3756827995605e-05	-0.00432818	-0.0160699	0.0768695	-0.0313418	0.0187918	0.00273457	0.0415937	0.0369088	0.0607318		X5.50_399.2638m.z	-0.00091708	0.0773178	0.0330972	0.157802	0.068271	-0.0605254	-0.168134	0.06675	-0.0140183	0.197781	0.0116874	-0.1142	0.124978	-0.065092	0.0753333	-0.129057	-0.0385298	0.138223	0.144473	-0.110436	-0.0769096	-0.129685	-0.0172011
TraesCS7B02G259700	-0.000967335	-0.0216494	0.106254	0.0670704	0.0280898	-0.0803972	0.107303	-0.0589317	0.021306	-0.0468541	0.00679294	-0.0330861	0.00797673	0.0588197	-0.046252	0.035427	-0.0313302	0.0243373	-0.0246269	-0.026486	-0.0365652	0.0074858	-0.102124	0.0121786		X5.51_160.0966m.z	-0.0755797	0.0474374	-0.000962633	-0.0320302	0.0600299	-0.11518	-0.0460802	0.140617	-0.049852	0.196694	0.0878151	-0.0733634	-0.0312478	-0.010755	0.0872192	0.0530005	0.0126103	0.14646	-0.0778126	-0.0953655	0.053252	-0.054379	0.00563017
TraesCS3A02G419800	-0.00885504	-0.0289206	0.0740398	0.0949492	0.0463813	-0.0899502	0.012034	-0.0599486	-0.0721598	-0.00581889	-0.0346322	-0.0178108	0.0740668	-0.0164372	-0.0294838	0.0193147	-0.123291	0.0392353	-0.0116121	0.00266745	0.0647471	0.0356533	-0.0171633	-0.027164		X5.51_317.1380m.z	-0.0420271	0.0119387	0.015186	0.165216	-0.00468344	-0.0929755	-0.0241626	0.0616844	-0.0448476	-0.104221	0.0461793	-0.0680962	0.0598656	-0.0367141	0.0344541	-0.00837813	-0.004848	-0.110939	-0.0787245	-0.030975	-0.0189808	-0.0508461	0.0407975
TraesCS6B02G145400	-0.0210083	0.0209791	-0.080368	0.0291049	0.0738501	-0.0314506	0.105654	0.147345	-0.0276647	-0.00605025	-0.00769775	0.00298085	0.108245	0.102196	-0.00241773	-0.0680953	0.0872567	-0.0968191	-0.0419863	-0.00218577	0.00399926	0.0393094	-0.119381	-0.0303832		X5.51_319.1523m.z	-0.0410468	0.0375588	0.011242	0.1149	0.0039249	-0.00163321	0.0819046	0.0524565	-0.0375612	-0.0538929	0.00451551	0.0144808	0.03614	-0.0109208	0.126142	-0.0568931	-0.0624688	-0.000591062	0.0153427	-0.0293026	-0.0030379	0.00508588	0.112445
TraesCS6A02G023100	0.0787662	0.0399067	-0.000790576	0.0186497	-0.00602021	-0.0461836	-0.0373706	0.00397957	-0.00238847	-0.0431019	-0.0438339	0.0373972	-0.00104063	-0.0032487	-0.0246586	-0.0056227	-0.0360244	0.0024055	0.00162992	0.0248985	-0.0320947	0.0100559	0.04048	-0.0294059		X5.51_728.4301m.z	-0.0129712	0.00324224	-0.0342313	0.171943	0.0232483	-0.0585027	-0.0442126	-0.0385985	-0.103188	0.144857	0.0855747	-0.0798902	0.0147144	0.00126892	-0.0881246	0.0669141	0.0127646	0.0166338	-0.0787174	0.0706877	0.0105559	-0.187212	0.114139
TraesCS6B02G031700	0.0762585	0.0412545	0.0152376	-0.0212997	0.0342571	-0.0349565	-0.0350063	-0.017547	0.00389551	-0.0362265	-0.0548062	0.00301413	0.00863607	-0.0243714	0.0184229	0.0330308	-0.0282052	0.0685719	0.0133489	-0.0298181	0.00680348	-0.00990922	0.0284026	0.0831571		X5.52_142.0860m.z	-0.0647772	0.0196069	0.00668097	0.0772845	0.0151905	-0.0425084	0.0364404	0.105203	-0.0449307	-0.0307722	0.0339475	-0.0517666	-0.0102909	-0.0208424	0.0795898	-0.00203225	-0.0429016	-0.0238987	-0.0579255	-0.0273436	0.0203474	0.00251774	0.015261
TraesCS5A02G369100	0.0700911	0.0631854	-0.0104447	0.0330417	-0.0214104	0.00734067	-0.0105887	0.00376522	0.0322689	0.0427234	-0.0142502	0.0449208	-0.0314344	0.0313497	0.0146008	-0.0153592	-0.0045617	0.0166467	0.0517388	-0.046448	-0.0727401	-0.0162315	-0.0239894	0.000204574		X5.56_342.1165n	-0.0250972	-0.110025	-0.0421133	-0.113498	0.191883	-0.0386809	-0.0171626	0.0818718	-0.0125691	-0.0694614	-0.051448	0.00571302	-0.0939437	-0.0487173	0.0217103	-0.0114246	-0.0968938	0.0167418	0.0133847	0.0960893	-0.198009	-0.091029	-0.0836742
TraesCS3D02G473000	0.0570644	-0.0751354	0.0239046	-0.0259783	-0.0704981	-0.0180829	0.0117311	-0.00476745	0.0130455	-0.00450228	0.0126524	-0.0265473	-0.00380594	0.00271214	0.02737	-0.0035742	-0.00272988	0.00391263	-0.0029134	-0.0030749	0.0314255	0.00974116	-0.0141506	0.0419553		X5.57_566.0781m.z	-0.0488902	0.0690284	-0.0368345	0.0175925	-0.0383636	-0.193781	0.150643	0.0644849	-0.0935007	-0.0964511	0.0659335	-0.0826752	0.00202559	0.0408073	-0.0486127	-0.0972423	0.0326225	-0.270919	0.15535	0.0119456	-0.0444567	-0.173856	-0.111533
TraesCS2B02G501000	0.0535687	0.0815866	-0.00195219	0.0485943	-0.0267939	0.0156904	0.00267734	-0.0324605	-0.00262233	0.000180665	0.0370089	0.040754	-0.0662276	0.0575955	-0.000471857	0.000126378	0.00853337	-0.0870999	-0.0738055	0.0536707	0.00687165	0.0285883	0.000275583	0.0169376		X5.62_189.0873m.z	-0.0855578	0.0436207	-0.0526067	0.0531376	0.00947839	-0.111407	0.0593206	0.0951192	-0.0475597	0.0221642	0.00160448	-0.0641815	-0.00744319	0.0295242	-0.0996309	-0.0832184	0.0814933	-0.0791469	-0.042363	0.0141629	0.00812692	0.0467233	-0.0855174
TraesCS2B02G313300	0.0596165	-0.0394833	-0.0723343	-0.0232687	0.0354975	-0.0520326	-0.0118687	-0.0014753	-0.0414996	-0.041786	0.0138531	-0.0167937	-0.121418	0.0521143	-0.00192603	0.0181592	-0.0461695	0.00388319	-0.0472447	0.00696105	0.0840644	-0.032373	0.0225005	0.037417		X5.62_206.1522m.z	-0.0929099	-0.00205245	0.091554	0.0233997	-0.00818025	-0.0994482	-5.04282e-05	0.0751124	0.0153619	-0.100768	0.0839924	-0.0555899	-0.0257498	-0.0224394	0.0166036	0.143377	-0.0423816	-0.0495446	-0.175911	-0.0458394	0.0197357	0.0902613	-0.00659241
TraesCS4D02G142800	0.0753336	0.00947226	-0.0245632	0.0163578	0.0595076	-0.022715	-0.0580204	0.00325204	0.0523513	0.0176005	-0.0151195	0.0315704	0.0414187	-0.00541597	0.0443938	-0.0516907	0.00593113	-0.0227444	-0.0507769	-0.0531326	0.0828345	-0.00418062	-0.0143028	0.00243601		X5.62_298.1754m.z	-0.109388	-0.0756208	0.0497192	0.0959356	0.0204219	-0.124677	0.0821156	0.114051	0.0125677	-0.119083	0.0680678	-0.0210153	-0.00737088	0.0489603	0.0484418	0.0958403	0.0231813	-0.147223	-0.167323	0.0025637	-0.0437809	0.0670669	0.02636
TraesCS6A02G384500	-0.0283837	0.0183677	0.102675	-0.00133691	-0.0666622	0.0142178	0.0174653	0.0553564	0.0610099	0.0134506	0.0317772	0.0762101	0.0475074	0.088783	-0.025641	0.072611	-0.0655102	-0.023811	0.151143	-0.137548	0.0669698	0.105684	0.226396	0.00524311		X5.62_511.2162m.z	-0.0609741	0.0228341	0.0558448	0.137058	0.0116906	-0.0427742	-0.0292138	0.0550469	-0.0454701	0.0194705	0.0241042	-0.0646614	0.00686286	0.0021928	0.0109882	-0.00834445	-0.028678	0.0374207	0.0313705	-0.0355316	-0.0392322	-0.0403295	0.0213575
TraesCS7D02G419300	0.0696121	0.0609402	-0.021754	-0.00293845	0.025226	-0.0253155	-0.00762302	0.016016	0.0293203	0.0530023	0.0408733	0.0353567	0.0417552	-0.0513037	0.0340104	-0.00916162	-0.0287618	-0.0529889	0.0125911	-0.0521939	0.0406198	-0.0136689	0.00864666	-0.0107388		X5.63_415.2569m.z	-0.0535398	-0.0137337	0.0386691	0.141661	0.0591593	-0.172129	0.00651644	0.0460797	-0.0446095	-0.0311941	0.0588761	-0.0320607	-0.0226025	0.0408971	0.0700134	-0.0226578	0.0342969	-0.00165042	-0.0311581	-0.0460596	0.00387423	-0.0133255	0.036543
TraesCS7D02G367600	0.0361066	0.0443202	0.0388291	-0.0873641	0.0629533	-0.0661451	-0.0127848	-0.0380588	-0.0573218	-0.0541627	0.0298874	-0.0846915	-0.00919466	-0.034075	0.0212295	0.0106934	-0.0420174	0.0348547	-0.0797498	0.0357288	-0.0284106	-0.0202212	-0.0279649	-0.0146697		X5.64_373.1039m.z	-0.0474999	-0.0181474	-0.0171702	0.0579176	0.0684943	-0.155988	0.0336157	0.0131311	-0.0499742	-0.057438	0.0745614	-0.0246537	-0.0116819	0.0256982	0.0447255	-0.05148	-0.0211123	-0.091409	-0.056108	0.068574	0.00327561	0.071321	0.00236015
TraesCS3D02G074400	0.0389595	-0.0691328	-0.0732942	0.0523364	-0.00960926	0.0150624	0.0567905	0.0183847	0.00408504	-0.0291155	0.0791516	-0.0129217	-0.0046433	-0.0942544	-0.0485346	-0.0709945	-0.0309677	-0.0543898	-0.0206755	-0.0644995	0.0214181	0.0140137	-0.00709221	0.0167525		X5.64_375.1091m.z	-0.078646	0.00746657	0.0404893	0.0704052	-0.00389366	-0.114076	0.076269	0.064018	-0.0553223	-0.10575	0.0597009	-0.0223018	0.0209106	0.00181825	-0.0117009	-0.0101982	-0.0479397	-0.0823915	-0.131319	-0.00653825	0.0113801	0.02244	0.0206593
TraesCS1D02G284000	0.0532895	-0.0504395	-0.02929	0.0775939	0.00129362	0.0343932	0.0192812	-0.058561	-0.00858457	0.0402533	0.0142708	-0.0374496	0.0019308	-0.0321049	0.0131899	-0.0864175	-0.146617	-0.0791363	0.0209939	0.0204567	-0.0161894	-0.0424696	-0.00207183	0.0248579		X5.68_208.1454m.z	-0.0243642	-0.0149505	0.00473099	0.0807399	0.0793182	-0.183682	-0.0356946	-0.0440432	-0.0545275	-0.0263274	0.173468	0.00500058	-0.0806874	-0.152296	-0.0617823	-0.0466624	0.0536857	0.0258525	0.00395685	0.000856221	-0.00293805	0.0110161	-0.189671
TraesCS5B02G340000	-0.0579112	0.0672797	-0.0271385	0.034283	0.0699009	0.0121299	-0.00772283	0.00887335	-0.0164695	-0.0128298	-0.0103506	0.0212493	-0.0182592	-0.0158266	-0.0130961	-0.000581381	-0.00259052	-0.00477205	0.0185954	0.00752157	-0.0203202	0.0319595	-0.00779402	0.0122425		X5.69_234.0985m.z	-0.0781616	0.00694569	0.0433567	0.0768868	0.0508397	-0.0511808	0.0455587	0.0145484	-0.0692912	-0.0149669	0.0724952	0.0354581	-0.0191575	0.00303641	0.0185551	-0.0296824	-0.0276019	0.224053	0.00870142	-0.0480029	0.0345633	0.032447	0.0598533
TraesCS6B02G051100	-0.0473748	0.0720315	-0.0205934	0.0185123	0.0958713	0.0118052	-0.00267712	7.9544414658752e-05	-0.000981969	0.0233569	-0.0561626	-0.00296415	0.000515443	-0.00819039	-0.0127635	0.0025255	-0.030801	0.00564874	0.0166017	0.036073	0.0231629	0.0227147	0.056271	-0.0236959		X5.71_379.2107m.z	-0.0357131	0.0453266	0.0608842	0.153923	0.0377143	0.0102484	-0.0401568	-0.0133618	-0.0158368	-0.025194	0.0654281	-0.0689145	-0.0361542	0.0472618	-0.00734591	-0.0163746	-0.0131612	0.069952	0.0564484	0.0102911	-0.0215751	-0.0408425	0.0530886
TraesCS2D02G597900	0.0564839	-0.0664926	-0.0715549	-0.0126587	0.023649	0.00237264	0.0299248	0.00581341	-0.00599128	0.0141353	-0.0179051	0.01356	-0.01147	0.00672336	-0.0107904	0.0488069	-0.0169987	0.00957223	-0.0186528	0.0200918	-0.0270004	-0.000132496	-0.0394233	0.00858176		X5.74_341.1417m.z	-0.0771007	0.00539065	0.0183505	0.121744	0.0843074	-0.108651	-0.0097845	0.0138181	-0.07297	0.0319789	0.0769465	-0.0931041	0.0135057	0.0308563	-0.0166199	-0.0869262	0.0342285	0.115394	0.109232	-0.0153096	0.0453017	-0.0576402	-0.0879576
TraesCS4A02G390200	-0.0683476	0.0609578	0.0460847	-0.00740962	0.00573046	-0.00979659	-0.0127625	0.0102286	-0.0172489	-0.0126854	-0.0227618	-0.00287544	0.00572645	0.00718823	0.00160357	0.00908695	0.0112013	0.0027858	-0.0243138	0.0525614	-0.0117438	-0.015357	0.00912471	-0.0205782		X5.77_599.5010m.z	0.00658144	-0.0338084	0.00812218	0.0603496	0.0224189	-0.0469249	-0.0701973	-0.0170932	0.0889731	-0.224618	-0.00887806	0.0136115	-0.0750893	0.000831117	-0.0459808	-0.204545	-0.0457047	0.206157	-0.136183	0.124023	0.0740119	-0.0896494	-0.154438
TraesCS7A02G040900	0.0696266	-0.0525627	-0.0309263	-0.0375344	0.00792719	-0.0049154	0.00157378	0.0153897	-0.00282437	0.0467182	-0.018576	0.0372082	-0.065835	0.0427827	0.00657748	0.00230268	0.0161737	-0.0200076	0.00677124	0.0123645	-0.0140245	0.0344253	0.00068371	-0.0629801		X5.83_573.4856m.z	0.00534629	-0.10779	-0.0159195	0.0166578	0.110635	-0.0812143	-0.0969908	-0.0640943	-0.0456798	-0.221514	-0.0441578	0.0660155	0.147122	0.0536646	0.0960756	0.0702799	-0.0921423	0.138101	-0.158132	0.02497	-0.0382999	0.0154104	0.0908975
TraesCS6D02G026400	0.0646681	0.0570649	0.016896	-0.00865178	0.0315935	-0.0258653	0.0173803	-0.00794532	-0.0112104	-0.136694	-0.0240256	-0.00159574	0.0216877	-0.0265914	-0.0570311	0.029648	-0.0408274	0.0720745	0.00644914	0.00829712	0.00776227	-0.0336625	0.0510772	-0.0458254		X5.85_243.1002m.z	-0.123619	-0.0196167	0.0869774	0.0602873	0.0426512	-0.0572653	-0.0231862	-0.0552687	0.000837633	0.0215739	0.0374508	-0.0187847	-0.0112229	-0.00815976	-0.0782352	0.00620316	0.0617065	0.114732	-0.0857146	-0.0584383	0.161853	0.000605397	-0.00606035
TraesCS2B02G611700	-0.0510565	0.0696886	-0.0293322	0.0106017	0.0868303	0.0314539	-0.0144165	0.00215449	-0.0167067	0.0117509	-0.0180756	0.0131876	-0.00578231	-0.000495875	-0.0198241	-0.000790127	0.0176819	0.031276	-0.00121356	0.00875668	-0.0359607	-0.0480008	0.00852744	0.0220535		X5.88_575.4998m.z	0.0295894	-0.0860647	-0.0608153	0.0950353	0.103723	-0.0139254	-0.1576	-0.0736964	0.0249973	-0.0897025	-0.0094582	-0.0332349	0.0408715	0.020519	-0.0571254	-0.0268179	-0.0165202	0.106608	-0.0142792	0.113714	0.0158546	0.0400915	0.0241353
TraesCS5B02G177500	0.0358469	0.0331491	0.0654035	-0.0265586	0.0673165	-0.0983384	0.0370211	0.110284	-0.013061	-0.0212812	0.0516839	0.0871514	-0.0024228	0.0293546	0.00431163	0.0398178	0.0635495	0.0466319	0.0534464	0.00866338	-0.0426084	-0.0102331	-0.0458121	0.0428873		X5.92_388.1500n	-0.0875204	-0.0292299	0.0833049	-0.000784614	0.0702536	-0.0291412	-0.0823629	-0.0974103	-0.033404	0.0445093	-0.035072	-0.0617449	-0.0264779	0.022709	-0.0554133	0.0773288	0.0595068	0.252957	0.0243012	0.00621119	-0.037932	-0.0762383	0.0538802
TraesCS6B02G166200	0.0656408	0.0635713	-0.00877316	0.0338731	-0.0318371	-0.0166835	0.0100587	0.0101723	0.0135752	0.0105108	0.0180047	0.0330966	-0.0618002	-0.0129766	0.0140341	-0.01944	-0.0235276	-0.0408608	0.0754338	-0.0113742	0.00108029	0.0408378	-0.0341181	0.0118808		X6.09_338.1019m.z	-0.132922	-0.0443488	-0.017869	0.0212916	-0.0228226	0.0531569	-0.0176444	1.97351e-05	0.0129924	0.0219437	0.0262955	-0.0487008	0.0117978	-0.0126286	0.00136033	0.0381845	0.0436839	-0.0129461	-0.0496741	0.0234282	0.0481258	-0.0203431	0.0988385
TraesCS2B02G289900	0.0149993	-0.0569122	0.0754847	0.0342387	0.0377786	0.107757	-0.0856512	0.0575005	0.0213341	-0.0926217	-0.00876753	-0.0116907	-0.0147164	-0.0176014	0.0611849	-0.0298912	-0.0108559	-0.0104818	0.00859951	0.0435849	-0.00410483	-0.0841844	-0.0311368	0.0108798		X6.14_851.2645m.z	0.0125606	-0.106545	-0.117281	-0.11963	0.137072	-0.0402131	0.0743796	0.00923871	-0.173551	-0.0703642	0.147863	0.203349	0.020184	0.118219	0.0855405	0.0433388	-0.100659	0.0136125	-0.0515339	-0.101653	0.0271729	-0.0462225	0.185509
TraesCS2B02G608500	-0.0518883	0.0709584	-0.030375	0.0218836	0.0793963	0.022812	-0.0111351	0.00966991	-0.0113867	0.0258791	-0.0256856	0.00928842	-0.0131364	-0.00625139	-0.046207	-0.00890493	-0.00491954	-0.0118792	0.0045728	0.00664061	-0.013763	-0.00861584	-0.00262324	0.00902975		X6.19_273.1077m.z	-0.100623	-0.00867886	0.00912716	0.010656	0.0182384	-0.0184079	0.0121489	0.0743028	-0.0982981	0.0037795	0.0544204	0.0415812	0.0259648	-0.0389171	0.027127	0.0555919	0.0400468	-0.00467285	-0.0678366	-0.0383526	0.138947	0.0458539	0.118557
TraesCS7D02G419900	0.0624887	0.0386908	0.0350216	0.0451638	-0.0183969	0.0940255	0.0160348	-0.00220761	0.00243761	-0.0258559	-0.0109405	0.026905	-0.0107828	-0.0379638	-0.00748725	-0.0244233	0.000497503	0.0635042	0.0233613	0.00325251	0.0937188	-0.0524023	-0.0275765	-0.00754149		X6.19_575.3127n	-0.0285206	0.0177365	0.00511614	0.0880824	0.142018	-0.0976587	-0.0582418	-0.126582	0.100012	0.0140425	0.193673	-0.0056297	-0.00979342	0.0787774	0.190405	0.0385652	0.158209	0.0907122	0.0536576	-0.00629258	-0.0157484	-0.0482868	0.0725131
TraesCS3D02G185100	0.0754809	0.0422454	0.0114312	-0.0192976	0.00499363	-0.0273518	-0.0441706	0.0245688	-0.0340944	-0.00855438	-0.0291052	-0.00220859	-0.052069	0.0110553	-0.000126927	-0.0208767	-0.0178814	0.0253643	0.0182484	-0.0254912	0.00699312	-0.0030186	0.00840419	-0.0468165		X6.23_496.3399m.z	0.0171533	-0.0223486	0.0158563	0.0660396	0.168408	0.069313	-0.0709787	-0.129979	-0.0594112	0.0192349	-0.0126672	-0.0573528	0.102701	-0.0159498	0.181058	-0.00904119	0.0750922	-0.0525217	-0.0150719	-0.0737036	-0.0557469	-0.0330938	-0.0669941
TraesCS6B02G252300	-0.000659427	-0.0081329	0.0899412	-0.0782771	-0.0700928	0.00531805	-0.058819	-0.0889803	0.0274626	0.0340215	0.0391412	-0.005258	-0.0552147	-0.0938608	-0.0438378	0.0320774	-0.0604971	-0.0257646	0.0400072	0.0224408	-0.0428288	-0.0235805	0.0246815	0.0559498		X6.25_145.0272m.z	-0.119263	-0.029244	-0.0827884	-0.066179	0.0354174	0.00731899	0.0422198	-0.0167443	-0.00687664	0.0594966	-0.0962614	0.0017458	-0.121417	-0.0604745	0.096207	-0.0311783	-0.0248975	0.00872008	-0.0778504	0.0372725	-0.0637181	-0.0165353	0.0390964
TraesCS6A02G023200	0.0750969	0.0394671	0.00479936	0.0189053	0.00242414	-0.0315897	-0.0266931	0.00379527	-0.0252153	-0.0743821	-0.0545502	0.0243343	0.00957651	-0.0106121	-0.0359588	-0.0110124	-0.0248236	0.0108828	0.0125947	-0.00685833	-0.0173471	0.00179166	0.0287786	0.0627392		X6.28_281.0988m.z	-0.0985259	-0.0415973	-0.0908623	0.012098	0.0709186	0.00348286	0.106925	-0.0398815	-0.0377514	0.104432	-0.0576309	0.0142199	-0.0700267	-0.0107978	0.121888	-0.057585	-0.0460004	0.0452085	-0.0740493	-0.0757362	0.107187	0.0388146	-0.0258247
TraesCS4B02G232800	0.0647209	0.0625816	0.000364975	0.0414133	-0.0247392	0.0130973	0.0275847	0.0168442	0.00244861	-0.00911683	0.0181671	0.0248834	-0.0235527	-0.0167395	-0.0412695	0.00824843	-0.0119154	0.0102754	0.00925686	-0.0100671	-0.0912533	0.032042	-0.0225555	0.0306666		X6.28_365.1920m.z	-0.0756794	0.012916	0.024962	0.0903027	-0.0227343	0.0146781	0.0085703	-0.0544646	0.0922577	0.0224873	-0.06987	-0.0815988	-0.0735769	0.0781314	0.124149	-0.0758943	-0.0711057	0.211963	0.0431238	0.221112	-0.0586627	0.0891882	-0.0400937
TraesCS1B02G276800	0.0043542	-0.0244814	0.0395258	0.11122	0.0579591	-0.0820202	-0.0104016	-0.0513453	-0.060062	0.00307048	0.0225163	-0.0145754	-0.0156428	-0.0079573	-0.00536014	-0.0441952	0.0264287	-0.00768155	-0.0177821	-0.00965508	-0.0597491	0.0297941	-0.124377	0.0688132		X6.28_409.1690m.z	-0.104131	0.0385579	-0.0428396	0.0683817	-0.0322355	0.0446059	0.0233713	-0.0969793	0.0792026	-0.0183218	-0.00575226	0.0225963	-0.0877865	0.0204478	0.0134438	0.0167068	-0.0461907	0.0707399	0.102584	0.00124276	-0.0187595	0.0520169	-0.0435631
TraesCS2B02G620900	0.0431467	-0.0636256	0.0529601	-0.0106946	-0.0913304	-0.0257859	0.000117948	-0.0154156	0.010762	0.0208695	0.0243592	-0.0310439	-0.000203423	0.0528041	0.00477341	-0.0171577	0.0225376	-0.0191736	-0.000270566	0.037883	0.0378034	-0.0027425	0.019481	0.0341454		X6.28_519.1162m.z	-0.109211	-0.00441889	-0.0509601	-0.0471673	-0.0365139	-0.0163299	0.0057246	-0.0244384	0.00864189	0.0137109	0.00967485	-0.0109034	-0.0420083	-0.0472892	-0.0522449	0.00377863	-0.045615	0.0425903	-0.0229265	0.0714392	0.0801266	0.0591978	-0.0299258
TraesCS5B02G150300	0.0503995	-0.0692093	0.0272517	-0.0315246	-0.0784713	-0.00999145	0.00394253	-0.00868776	0.0183687	-0.0045352	0.0139371	-0.0222186	-0.0130138	0.0127847	0.0277416	-0.0133325	0.00518595	0.00753241	0.0167723	-0.0379108	0.0204052	0.0100179	-0.0125957	0.0378162		X6.29_105.0700m.z	-0.0754443	0.0112396	-0.0442308	-0.0628171	-0.0974803	0.0618044	-0.10022	0.0273925	-0.00217938	0.0647371	0.158287	0.0358638	-0.069167	-0.172556	-0.0583081	-0.143953	-0.0335336	-0.0175236	0.0661818	-0.0799009	-0.0475772	-0.024991	0.150854
TraesCS2D02G583100	0.0735518	-0.0334325	-0.0428013	0.0109861	0.0187916	0.00326892	-0.00900216	0.0337169	0.0166251	0.0394896	-0.0194589	-0.0178581	0.0281401	0.0317778	0.0222007	0.0249598	-0.00296194	-0.029444	-0.0281181	0.0347955	0.00685897	-0.00807886	0.0217309	0.0520471		X6.30_116.1436m.z	-0.0251381	-0.0478779	0.00923208	-0.0195347	0.145093	-0.0937601	0.0844782	-0.049696	0.0387003	0.0656738	-0.0930513	0.0130047	-0.0654927	-0.0055497	-0.0360245	-0.167329	0.0470822	-0.195922	0.0575971	-0.0266863	0.0667283	-0.0716186	-0.0370059
TraesCS7B02G272400	0.0420597	0.0515259	0.0214046	-0.0665098	0.0595922	-0.0512371	0.0217734	-0.0413842	-0.0828004	-0.0620953	-0.0211493	-0.101977	-0.0446186	-0.0407206	0.0198515	0.00798712	-0.0427599	0.053132	-0.0229045	0.00499256	-0.0133012	0.0134403	-0.0506399	-0.0152197		X6.30_121.1013m.z	-0.0845895	0.0244491	-0.0600988	0.0673256	0.0267041	5.90218e-05	-0.00802242	-0.124892	0.101486	0.0188827	-0.0519944	0.0261648	-0.0442981	0.00313865	-0.0106703	-0.128441	-0.0290572	0.0450206	-0.119427	-0.0265249	-0.123924	-0.211003	0.0960606
TraesCS6A02G405600	-0.00165971	0.0413085	0.0738938	0.0305321	-0.0380954	0.0430942	0.00158207	-0.0308412	0.0971229	-0.00232955	0.0999464	0.22038	-0.0284572	-0.0523097	-0.01859	0.181439	-0.0486732	-0.0653958	-0.0854871	0.0615371	-0.0311492	0.0294839	0.014534	0.0125359		X6.30_123.1169m.z	-0.0874812	0.0847159	-0.110422	0.0195175	0.0293184	0.0277318	0.00331566	-0.0618	-0.0313769	0.0284704	0.125314	0.0796223	0.0244971	-0.0684028	0.165404	-0.00750056	0.0354748	0.00757948	-0.0766998	0.027138	-0.0164514	-0.0100901	-0.0775403
TraesCS4A02G486000	-0.0291621	0.00939566	-0.0705265	0.021345	-0.1034	0.0118279	-0.0110821	0.0809188	-0.128657	-0.0787327	0.052135	-0.00672708	-0.0204094	0.0385818	-0.0197862	0.00939082	-0.0264286	0.0148711	0.0690727	-0.0468893	-0.0429447	-0.0428093	0.0161775	-0.0461473		X6.30_135.1173m.z	-0.0709021	-0.0548548	-0.0335694	0.0214126	-0.00788407	-0.00963941	-0.0411653	-0.24374	-0.0274863	0.045845	0.152255	0.0882751	-0.0493634	-0.00336767	-0.063282	-0.125619	0.00182338	-0.09535	0.00278298	0.0663734	-0.0747429	-0.0194517	0.161711
TraesCS4D02G296000	0.00808644	-0.040144	0.0923569	0.00360042	0.0539276	0.103515	-0.0876508	0.0329647	-0.00787532	-0.0651786	-0.0130305	-0.0129031	0.0687852	0.0423835	-0.037019	-0.0180499	-0.0828877	0.031821	-0.0174269	0.0162561	0.0166229	-0.02972	-0.00304514	0.0106169		X6.30_177.0936m.z	-0.090531	0.0317204	-0.0837304	0.00131365	0.0172821	-0.00315724	0.0575114	-0.084196	0.0527366	0.0579196	-0.143955	-9.4415e-05	0.0843648	-0.078322	0.0940262	0.154895	-0.0709872	-0.0284302	-0.010357	-0.0575738	-0.0474362	-0.0803248	0.0153258
TraesCS3D02G338300	0.0645039	0.0592633	-0.00181614	0.037142	-0.0369165	0.0229346	0.00787593	-0.00141507	0.0163152	0.00276604	0.029255	0.0233902	-0.0231032	-0.00174288	-0.00101822	-0.0607489	0.0305952	0.0443534	0.0267974	-0.0213378	0.00235761	0.0116362	0.0477188	0.0278096		X6.30_223.0969m.z	-0.109328	-0.0206938	-0.0223533	0.0125923	0.0465768	0.00936756	0.0709973	-0.116466	0.00671534	0.0188842	-0.11118	-0.0474671	0.0420778	-0.0775658	0.0455942	-0.00146771	-0.0113709	-0.0456719	-0.0688516	-0.0806881	0.0880713	0.027756	-0.0542343
TraesCS1A02G265800	-0.0156319	-0.0271724	0.0366041	0.106723	0.0459706	-0.0623596	-0.0410991	-0.0269238	-0.0637932	0.0823835	0.0333596	-0.0139162	-0.0554447	-0.0216124	0.0392146	-0.0202094	0.093434	0.0615774	0.0944649	-0.0132487	0.0638535	-0.00872357	-0.0280917	0.036563		X6.30_223.1308m.z	-0.103717	0.00441149	0.0288702	0.0106741	0.0775307	-0.0232748	0.143691	-0.122611	0.0203985	0.0735807	-0.183889	-0.0466673	-0.0722004	-0.0594349	0.0914026	0.0621979	-0.0790994	0.0169522	-0.00133109	-0.0257472	0.151382	-0.0461826	-0.114886
TraesCS5D02G219300	0.0133899	-0.0419348	0.0839693	0.048922	0.0400074	0.0883857	-0.0753165	0.0775211	0.00465133	-0.0635698	-0.000469143	-0.0499282	-0.014205	0.0161972	0.0388928	-0.0470665	-0.0360875	-0.0452532	0.0401131	0.0995885	-0.0479464	0.00229883	-0.0223619	-0.0332179		X6.30_252.1008n	-0.104654	-0.0182822	-0.0392821	0.00286097	0.0245137	0.0207618	0.0481822	-0.114001	0.0212012	0.0953754	-0.0416618	-0.0260651	0.0667585	-0.0471216	0.00236019	0.0163713	-0.0590131	0.045565	-0.0438633	-0.0255918	0.075208	0.0428536	-0.0822618
TraesCS2A02G323200	-0.0423548	0.018117	-0.0514004	0.0261715	-0.099707	0.019861	-0.00338298	0.0521118	-0.117979	-0.0373067	0.0751713	-0.00736806	-0.0484268	0.0783117	-0.035054	0.00467521	0.0243072	0.00183508	0.0568304	-0.0402386	0.0230781	-0.0959984	-0.00377908	-0.0477954		X6.30_287.1346m.z	-0.102223	0.0276221	0.0549318	0.0538353	0.0545196	0.0229728	0.00486465	-0.0845884	-0.0612883	-0.131848	0.0168105	-0.00954313	-0.0903305	-0.0147672	-0.00433633	0.0382119	0.111762	0.0327933	0.0475067	0.0220928	0.0645589	-0.0389023	0.0592741
TraesCS6A02G374400	0.00499449	-0.00619032	0.0515278	-0.0131123	0.0755282	-0.031246	0.179337	-0.0620545	0.116653	-0.0265411	-0.0456813	-0.0533068	-0.0506086	-0.0858063	0.0582225	-0.0692552	-0.128428	-0.08012	0.0814321	0.0352716	-0.00957	-0.0868909	-0.0367144	-0.0480731		X6.30_323.1401m.z	-0.104308	0.00808388	-0.0297183	0.0231197	-0.00976936	0.0300533	0.0290744	-0.106527	0.00512122	0.00694113	-0.0751974	0.0145355	0.0224638	-0.058186	0.0462357	-0.0477704	-0.0911068	0.0309789	-0.0316345	0.00501138	0.0264363	0.0403702	-0.0349106
TraesCS5B02G138300	0.0662687	0.0548289	-0.00764428	-0.0171536	0.00438623	-0.0427096	-0.05511	0.031426	-0.0103724	-0.0132693	0.00955416	0.00516769	0.0257639	0.0571596	0.0330498	-0.0610724	-0.0550851	0.0109201	0.0184894	-0.052577	0.082905	0.010583	-0.019849	-0.0270996		X6.30_341.1415m.z	-0.108675	-0.0499714	-0.0136586	0.03135	-0.045294	0.0360476	-0.041148	-0.0170635	0.00377274	0.00133256	0.0273502	-0.0344088	0.0231389	-0.00756794	-0.0235395	0.0231898	0.095089	-0.0754941	-0.0440115	-0.0199476	-0.00883806	0.0354868	-0.0374265
TraesCS2D02G463900	0.0615389	0.0723686	0.0115669	0.0235666	-0.0170771	-0.000630409	0.023606	0.00244539	-0.0173614	-0.0134775	0.0191797	0.0172406	-0.0105604	-0.0287735	-0.00806972	0.014122	-0.00919702	-0.000336761	0.062985	-0.0704243	0.0103948	-0.0283079	0.0158725	0.0266494		X6.30_353.1460m.z	-0.0737352	-0.000880363	-0.147646	0.0179677	0.0503312	0.0104849	0.0671012	-0.0943419	0.0579384	0.0838117	-0.0337627	0.0597773	-0.0975648	-0.0426956	0.0630705	-0.0580978	-0.00887084	0.00772887	-0.080603	-0.0628656	0.0483443	0.0542541	0.0397618
TraesCS7D02G375700	0.0589828	-0.00408624	-0.0221474	0.0171302	0.00895048	-0.0176618	-0.0449043	-0.0958275	0.0220652	0.00102447	-0.0281764	0.0382259	-0.230654	0.0257231	0.0784535	0.0699288	0.103607	-0.0380925	0.113718	-0.0543972	0.0617246	-0.0468256	0.0253794	0.0422812		X6.30_379.1751m.z	-0.0811236	0.0389146	-0.0173395	0.110438	-0.0298542	0.0278698	-0.0350917	-0.0907287	0.0831143	0.0627168	0.0397938	-0.0641473	0.0301408	-0.0477063	0.0251271	0.0392822	-0.121858	-0.00645195	-0.00737127	0.023594	-0.0630256	-0.0202976	0.0469934
TraesCS3A02G509800	0.00266883	-0.0298796	0.0946012	-0.00579091	-0.0184261	0.0407045	0.151372	0.0401446	-0.0741955	0.0251933	-0.00402651	0.0749526	0.0451215	-0.0873199	-0.00114467	-0.0513813	0.113038	0.000331698	-0.135839	-0.0488027	0.0757671	0.0247116	0.059392	-0.0641586		X6.30_386.1375n	-0.0938916	-0.0171796	-0.0745922	-0.00695076	-0.00977391	0.0296033	0.0647281	-0.0211138	0.0125369	0.0658039	-0.0434331	-0.00124807	0.149302	-0.0755702	0.0112134	-0.0253294	-0.0441086	0.0283312	-0.0549103	-0.0165282	-0.0249003	0.0146727	-0.0351367
TraesCS7D02G035600	0.0165645	-0.059187	0.00038577	0.0354267	0.102418	-0.0612855	-0.087598	-0.0107277	0.0687468	-0.0339678	0.0185873	0.0826869	-0.0095379	0.0148526	0.0006313	-0.0825493	0.066572	0.0794525	0.048965	-0.0176012	0.0157478	-0.0759051	0.00482535	0.0213798		X6.30_423.0724m.z	-0.11543	0.0134721	-0.0819459	-0.0129267	-0.0397299	0.0249363	-0.00948332	-0.108938	0.0713914	-0.0457434	-0.0385509	-0.0344922	-0.0110767	0.0752097	-0.0335926	0.0956986	-0.0940063	0.0570742	0.000179731	0.0554327	-0.0385079	-0.00337373	-0.00806078
TraesCS4D02G038500	0.0671772	0.040192	-0.0246168	0.0377127	-0.047571	0.0200233	-0.0190255	-0.00127474	0.0261911	0.0325528	-0.0454437	0.0207443	-0.0211033	0.00443993	-0.0264007	-0.0165288	0.01654	-0.0170843	-0.0208737	0.031745	-0.0212444	-0.0151681	0.0310998	-0.033407		X6.30_429.1524m.z	-0.106131	-0.0150084	-0.0440165	0.0468448	-0.0452306	0.023091	-0.0107569	-0.0560804	0.0113938	-0.0103492	0.0394426	-0.0393083	0.106822	-0.0183851	0.00231291	-0.0367919	-0.0898658	-0.00476196	-0.019155	0.0183737	-0.0144286	0.128197	-0.0643934
TraesCS3D02G476600	0.0175163	-0.0501628	0.091744	0.0634329	0.0140936	-0.0624445	0.0274704	-0.0283131	0.00940455	0.0451094	-0.0294683	-0.0332746	-0.0389654	0.0508952	-0.067231	0.0437834	-0.00803767	-0.054474	-0.0483035	0.0105163	-0.0873292	0.0208147	-0.00467499	0.0279953		X6.30_435.2019m.z	-0.0390486	-0.0616259	-0.108407	0.0901396	0.126684	-0.0136763	0.0300795	-0.119498	-0.0371131	0.0157681	-0.0962632	0.0176366	-0.15616	-0.212865	0.016393	0.147957	-0.0772309	0.051346	0.0765515	-0.147409	0.112903	0.167249	-0.0377151
TraesCS7B02G353600	0.0757074	0.0220958	-0.017089	-0.0168511	-0.0217414	0.0118244	-0.014588	-0.0175905	-0.0166571	-0.0143357	-0.00105858	-0.0210389	0.0714068	0.00402752	-0.0351057	-0.0634495	-0.0644378	-0.0117759	-0.0705276	0.021457	0.0521882	0.00770393	0.00156139	-0.000836429		X6.30_441.2044m.z	-0.0846502	-0.074679	-0.12214	-0.00687282	-0.0219849	0.0566244	0.0253336	0.0427059	0.0147072	0.111266	0.0340296	-0.0184129	-0.0213575	0.0454725	0.0108582	0.0513777	-0.0638654	0.00706932	0.0322688	-0.014092	0.04927	0.0126204	-0.0349837
TraesCS3B02G026700	0.0622869	0.0399367	0.0205933	-0.0555043	0.00978272	-0.0297127	0.0605006	0.0419464	-0.00929399	-0.00891015	0.0459994	-0.00867115	0.038623	-0.0100829	-0.0220221	0.0501746	-0.0625665	0.0392823	-0.0308027	0.0846145	-0.0328594	0.0171088	0.101765	-0.0507059		X6.30_570.2776n	-0.0785565	-0.0507395	-0.0668773	0.0659808	0.0936506	0.058608	0.0872293	-0.178563	0.0839223	-0.0505185	0.0785556	0.0361278	0.00123336	0.126476	-0.00655688	0.0382018	0.0355286	-0.066642	0.207057	-0.0302543	-0.102376	-0.255371	0.0226469
TraesCS4A02G272900	0.0725525	0.0485675	-0.000521153	-0.00195855	0.000483453	-0.029752	-0.00715709	-0.0187408	0.0347104	-0.0130693	0.0238384	-0.0195287	-0.000747241	-0.00465575	-0.00243755	0.0197796	0.0150283	0.0207003	-0.0494202	-0.00708104	0.0644889	0.0175558	0.0608147	-0.0433936		X6.30_605.1888m.z	-0.053943	-0.0617023	-0.117689	-0.0545759	-0.0321918	0.0789363	0.0428995	0.0408287	0.0626384	0.0483954	0.00407795	0.0312721	0.0392509	-0.0663723	0.0259467	0.0612117	0.0304803	0.0301872	0.00739812	0.0689782	-0.144916	-0.014243	0.0065934
TraesCS5A02G179700	0.0306615	0.0340358	0.0673104	-0.0258865	0.0648708	-0.0989862	0.0293756	0.0972853	-0.00997853	-0.00996356	0.0322946	0.100909	0.01348	0.0267172	0.0364108	0.00966701	0.058716	0.0300485	0.0581888	-0.0206932	-0.0705457	-0.0136441	-0.0117741	-0.0277804		X6.30_618.4023m.z	-0.0029185	0.00353579	-0.0540335	0.104924	-0.00832807	-0.0381366	0.0256629	-0.126883	0.0594837	-0.0175699	0.089957	-0.0555387	-0.0188082	0.110885	0.0620993	0.141371	0.0431888	-0.0570653	0.101877	-0.0603746	0.0227164	-0.000201673	-0.0554611
TraesCSU02G139700	0.052114	-0.0725218	-0.0340478	-0.0147385	0.000416516	-0.0240184	-0.0216669	0.00532269	0.0485444	-0.00480116	0.00351856	0.0163186	0.0502336	-0.0283584	0.0521009	0.140076	0.0505662	-0.0102547	0.0119531	0.116378	0.0189947	0.0274693	0.0534558	0.0313538		X6.31_399.1446m.z	-0.123408	-0.0343847	0.0330701	0.0122648	-0.0434228	0.00965334	0.0584091	-0.123948	0.0752979	0.00567221	-0.0100152	-0.00705219	-0.00801325	0.0221385	-0.0478077	-0.0236403	-0.0761498	-0.0527269	-0.0589624	0.0613544	-0.0731919	-0.00910548	-0.025737
TraesCS6B02G084400	-0.0531008	0.0579296	-0.0302368	0.000192438	0.0844425	0.021125	-0.0351667	0.0158863	-0.028028	0.0272611	-0.0299931	0.0154713	-0.00237931	0.0178192	-0.0284173	0.00875644	0.0140837	0.00864208	-0.0161989	0.00968075	-0.0361324	-0.00915961	0.0222554	-0.0759589		X6.31_593.2980m.z	-0.111199	-0.00309181	-0.0763557	-0.0979242	-0.0451133	0.125345	0.0616129	-0.0237795	0.0714511	-0.0545653	0.185293	-0.0914322	-0.0457479	0.136352	0.0248003	-0.0328665	0.0427756	0.0395839	-0.104764	-0.0557078	-0.0947255	-0.0433313	-0.185012
TraesCS2B02G414600	0.000969829	-0.00351119	0.0182395	-0.135304	-0.0283957	-0.0242478	0.00281435	-0.0129034	0.0227664	0.0140106	-0.0374894	-0.0203549	-0.0473425	0.0246566	-0.0407872	0.0251595	0.00460782	-0.0675017	0.0610545	0.0364497	0.01252	-0.0753239	-0.0558864	-0.0443327		X6.32_421.1123m.z	-0.105455	-0.0132193	-0.0369105	0.00781189	-0.044742	0.0223183	-0.00811725	-0.0525387	0.0364134	-0.00736563	0.0312683	-0.00246063	0.0855595	-0.0231055	-0.0191545	-0.092985	-0.0471827	-0.0298091	0.0380192	-0.0249476	-0.0162582	0.095677	0.0417526
TraesCS7A02G427600	0.0649282	0.054938	0.0230279	0.0365388	0.00407499	0.0293312	0.01095	3.47651768523197e-05	0.0160493	-0.00157839	-0.021986	0.0220407	0.00785204	-0.0370569	0.0162053	0.0285459	-0.0140853	0.0543544	-0.0206518	-0.0320773	0.0576451	-0.0791894	0.00628814	-0.06185		X6.32_579.1488m.z	-0.11242	-0.0917982	-0.0832833	-0.0539136	-0.0225537	0.098333	-0.0753947	0.0837034	0.022185	-0.0146923	0.0707757	-0.0360277	-0.0816733	-0.0234862	0.000334552	0.0175583	0.00165557	-0.0108639	-0.00923415	0.0994485	-0.0783102	0.00445723	0.0176004
TraesCS3A02G439000	-0.0527895	0.0627971	-0.0295071	0.031361	0.0738176	0.00567075	-0.00625084	0.010266	0.0001908	0.000604294	-0.0170683	-0.00499481	0.0019566	-0.0272638	-0.0260695	0.00370335	-0.0027706	0.014045	0.030787	0.00585778	0.00954835	0.00859396	-0.00857832	-0.0178159		X6.34_116.1069m.z	-0.0585333	0.0376394	0.0372943	-0.0329766	0.0885775	-0.0967451	0.0405081	-0.157509	0.110421	-0.0176545	0.0875439	0.0608674	-0.073176	0.0478727	-0.0719944	-0.0236744	0.240145	0.128509	-0.196363	0.0579245	-0.0129716	0.179953	-0.192084
TraesCS5D02G184300	0.0326924	0.0312209	0.0675168	-0.0269256	0.0567032	-0.0970764	0.0209894	0.0994076	-0.00612769	-0.0358235	0.023928	0.116583	-0.0119663	0.0367156	0.0245466	0.0245415	0.0591193	0.0224826	0.0651608	-0.015113	-0.0145405	0.0259265	0.0137053	-0.0455133		X6.34_196.1698m.z	-0.0470805	-0.00347421	-0.00579925	0.00388563	0.0377311	-0.132331	0.024687	-0.151631	0.0765062	0.0158379	-0.0724949	0.0739776	-0.0333027	-0.0502094	-0.0662833	-0.0299159	-0.0925385	-0.102798	0.0311553	-0.0744752	-0.103857	0.0790965	-0.0927969
TraesCSU02G134900	-0.0477038	0.03252	-0.0109374	-0.0193576	0.0568682	0.0423677	-0.0708168	-0.026538	-0.0870003	0.0882348	0.112562	-0.132957	-0.0628417	-0.0182726	-0.0163944	0.0234472	-0.00879233	0.0999971	0.0327626	-0.0206358	-0.156907	-0.0298727	-0.0254168	-0.0328373		X6.34_264.1578m.z	-0.0664062	0.00519978	-0.00152023	-0.00507246	0.0586655	0.00528164	0.0641199	0.010125	-0.0106338	0.0580823	0.029219	0.0292842	0.0617013	0.0449548	0.0168068	-0.0733744	-0.0524352	0.0317075	0.171758	0.285401	0.0863214	0.0713261	-0.0713766
TraesCS6D02G015100	0.0399582	0.0304348	0.0150201	-0.0690502	0.0503835	-0.111392	-0.0391838	0.0550919	-0.05533	-0.024134	0.00878642	0.0445808	-0.00802936	0.00284671	0.000450211	0.0380846	-0.0389161	-0.0202126	0.000586943	0.0201188	0.0595634	-0.00860075	0.120998	0.0374772		X6.34_411.0819m.z	-0.12632	0.0503814	-0.0387594	-0.0108164	-0.0541746	-0.014975	0.0397583	-0.00350511	0.0229485	-0.0272635	-0.0312941	0.0475498	0.00988364	-0.0267402	-0.000194519	-0.00778149	-0.122004	-0.055048	-0.0793543	0.0290425	-0.1032	0.0804669	0.0634602
TraesCS7B02G327200	0.0721047	0.0326885	0.0079608	-0.0188021	0.0362886	0.00162837	0.00535164	0.023024	0.00766998	0.00784555	0.0336895	0.0147903	0.0138512	-0.0725798	-0.00319607	-0.0263279	-0.0810878	-0.0527491	-0.0219208	-0.0523802	0.0321833	0.0106048	-0.0039979	0.0367657		X6.34_448.2321n	-0.0780603	-0.0402596	-0.135987	0.0522211	-0.0420663	0.0837031	0.0138158	-0.0421888	0.0727177	0.0595884	0.0141876	0.177827	-0.0452581	0.0473094	-0.0649114	0.0860381	0.0318278	0.049002	-0.117012	0.029437	-0.17667	0.00111066	0.010565
TraesCS2D02G584900	0.0529908	-0.0688885	-0.0612604	-0.0031758	0.00861841	0.0105874	0.039788	0.00612897	0.00661423	0.0158772	-0.00966551	0.0122665	-0.00235921	-0.0014613	-0.00431127	0.0308056	0.0346875	0.0344258	0.00602904	0.0211967	-0.0125549	-0.0159019	0.00664032	-0.0548512		X6.34_503.2233m.z	-0.112981	-0.071807	-0.0627644	0.0672283	-0.0595144	0.0528707	0.0317299	-0.0510922	0.118564	0.0584933	0.116346	-0.0252768	0.025272	0.157092	-0.00249302	-0.0647291	0.038291	0.0354937	0.0989512	-0.0392413	-0.0719414	0.123393	-0.00418481
TraesCS6D02G372000	0.0564309	0.0508142	-0.0139984	0.0561125	-0.0320621	0.0539698	-0.0110544	-0.0390736	-0.00712869	0.0350166	-0.00488921	-0.0427152	-0.039585	0.0300389	0.0323511	-0.0173161	0.0246956	0.0189556	0.0363051	0.0575044	-0.0460798	-0.0265916	-0.048675	-0.0157744		X6.35_357.1325m.z	-0.10655	-0.0444295	-0.0494512	-0.0118434	-0.0255333	-0.00330017	-0.0120212	-0.0293289	-0.0306628	0.0602108	0.0165505	0.0146377	0.0364972	-0.0359368	0.0105101	-0.0311779	0.032323	-0.0625411	-0.048108	0.0297342	-0.0277954	0.00628011	-0.00294523
TraesCS6D02G026600	0.0637788	0.0430349	-0.00171843	0.0103631	0.0402511	-0.0465554	-0.0381587	-0.00534445	0.0158526	-0.0951848	-0.0611049	0.0454371	0.00887616	-0.0533933	0.0014046	-0.00444445	-0.0537234	0.0262316	0.0076968	0.0104044	-0.0629562	-0.0266621	0.024568	-0.0282226		X6.35_409.0847m.z	-0.0900949	0.0740078	0.00586899	0.0441482	-0.038772	-0.00906863	0.00944999	-0.0247832	0.0275464	-0.0263355	-0.013513	0.0109222	-0.0732477	0.00227505	-0.0143275	-0.0181238	-0.0505064	0.00309752	0.0311775	0.00907821	-0.0252297	0.0162716	0.0379139
TraesCS7B02G493000	0.0565617	-0.0510664	0.0325875	-0.00657141	-0.0791205	-0.0151187	0.00687189	0.00374808	0.0374143	0.00672053	0.0280546	0.0102454	0.0331951	0.0262515	0.0179054	0.0208384	0.0502623	-0.0241959	0.00958417	0.0172015	-0.00632209	-0.0397943	-0.00344941	0.034054		X6.35_471.0887m.z	-0.105605	-0.0521207	-0.0306897	-0.0318786	-0.0687063	0.0555772	-0.0318068	0.0439479	0.0321082	0.0378276	0.0700092	-0.043541	0.0115375	0.000118015	-0.0443901	-0.0331765	0.017277	-0.0340741	-0.0391281	-0.00482712	-0.0163904	0.00215453	0.0439205
TraesCS1D02G029200	-0.042373	0.0708084	0.0527193	-0.0259499	-0.00214459	-0.0153176	-0.0647843	-0.0243753	0.000575885	0.0279201	-0.0708991	0.041245	0.0463353	0.0976313	0.0766336	0.026103	9.80737833724923e-05	0.0743405	-0.00631828	-0.00342103	0.0174935	-0.0590098	-0.0191532	-0.00830559		X6.35_473.1970m.z	-0.115739	-0.0770583	-0.0246932	0.0507017	-0.0369956	0.0849759	-0.0342333	-0.0189996	-0.0070302	0.122088	-0.000675552	-0.026384	0.200971	0.113708	-0.0329244	-0.167536	0.0535287	-0.0707901	-0.0841923	0.132369	0.0382524	-0.0123521	0.105618
TraesCS2D02G270300	0.0130317	-0.0511666	0.0739562	0.0224106	0.032593	0.10972	-0.0824376	0.0520008	0.000645319	-0.0838999	0.00404777	-1.2571e-05	-0.0139249	0.0156781	0.0103385	-0.0817369	-0.0527184	-0.0138874	-0.02655	0.0373438	0.0428242	-0.0816762	-0.0318311	-0.0308291		X6.35_475.1919m.z	-0.137879	-0.0732377	-0.0472406	0.00805961	-0.0168123	0.0546838	-0.0312283	0.0465489	0.0657573	-0.0147373	0.0400201	-0.0447659	0.00480133	0.0828398	-0.00489716	0.0121707	0.0907205	-0.0167478	-0.0860466	-0.0225149	-0.0637772	-0.0385038	0.0732219
TraesCS2A02G271700	0.0171525	-0.0540754	0.0700997	0.024133	0.038357	0.107143	-0.0864909	0.0434632	-0.00140018	-0.0779531	0.00917195	-0.0211867	-0.0191387	0.00484221	0.0486579	-0.053263	-0.0323371	-0.0104454	0.00672608	0.0165864	0.0420103	-0.0238267	-0.0648421	-0.0268138		X6.35_617.0958m.z	-0.0924199	0.0254744	-0.067454	-0.0100071	-0.103424	0.0670227	-0.122518	0.0531945	-0.0252519	-0.105717	0.0629403	-0.0399511	-0.100967	0.0954102	0.0625855	0.0183429	-0.0808303	-0.0598382	0.00756691	-0.0565153	-0.0352307	0.0331216	-0.0453803
TraesCS2A02G463200	0.0580218	0.0639016	0.00722116	0.041345	-0.0370749	-0.00244013	2.19361810960481e-07	0.00422493	-0.00223714	0.00373962	0.0165212	-0.0286353	-0.0253586	0.0190092	-0.0523673	0.0548789	-0.0331445	0.0521894	0.0065955	0.0346108	-0.0235205	-0.01166	0.047193	0.00737074		X6.35_623.1856m.z	-0.105853	-0.0781694	-0.204124	-0.0342209	0.0041045	0.107646	-0.065151	0.0389823	0.0368291	-0.157181	0.163774	0.00850174	-0.00987032	0.00662899	-0.0873231	0.0802727	0.118046	0.0327531	0.179929	-0.210465	-0.0120537	-0.0221265	-0.147655
TraesCS1D02G003700	-0.0487947	0.0639256	-0.0289587	0.0197885	0.0796839	0.0244436	-0.012194	-0.00591756	-0.022555	-0.00315962	-0.0275123	0.0376215	-0.0160146	-0.00354229	-0.00232715	0.0226102	-0.00154725	-0.0237361	-0.0378459	-0.0338129	-0.0331943	-0.0174608	0.0113415	-0.0446022		X6.36_243.1718m.z	-0.0919423	0.0699027	0.0649412	0.0393592	0.000975654	-0.0384508	0.060549	-0.0444157	0.123671	0.10007	0.0102392	0.0680227	0.120382	-0.0767579	-0.0893504	-0.086278	0.00278704	-0.0464694	0.00899001	-0.306238	-0.146586	0.214447	-0.0138945
TraesCS7B02G115300	0.0595845	0.05044	-0.00586642	0.046508	-0.0364517	0.0552056	-0.00426374	-0.0325026	0.0329907	0.0106853	0.024614	-0.0418583	0.0037998	0.00871859	0.0411465	0.00601037	0.034699	-0.0114477	0.0365412	0.0209638	0.00630353	0.0085555	-0.0409503	0.0322457		X6.36_371.1445m.z	-0.111827	-0.0459701	-0.0269711	0.0159335	-0.0380969	0.0415189	0.000501092	-0.0124625	0.0234849	0.0371512	-0.0485515	0.0245621	0.0647257	-0.0789194	-0.0363402	-0.0368262	0.0437348	-0.0908628	-0.0309013	-0.0659927	0.00682093	-0.0436733	0.085492
TraesCS5A02G212800	0.0145857	-0.0361779	0.0837787	0.0283798	0.0397791	0.0902652	-0.0842811	0.0566384	0.0601939	-0.0895504	0.00896967	-0.0662843	0.0634177	-0.0402434	0.00413684	-0.0351877	-0.0481162	0.0354724	-0.0124711	0.016615	-0.0203711	-0.00339258	-0.0407472	0.0247103		X6.36_403.1730m.z	-0.0705056	-0.0548954	-0.0247207	-0.0496155	-0.043952	0.0426886	-0.0125704	-0.0334904	-0.0118681	-0.00168928	0.0798836	0.0107117	0.0619311	-0.0885943	-0.00869132	-0.114281	0.0584911	0.0390374	0.108848	0.0308874	-0.00495441	0.0949265	-0.0290701
TraesCS7A02G348600	0.0632079	0.0590691	0.0312963	0.0132899	-0.00965714	0.0389676	-0.0188759	-0.00845604	-0.032318	0.0194753	-0.00373957	-0.0364699	-0.00754558	0.0400632	-0.00276073	-0.0165717	0.010936	-0.00241021	0.027147	0.0086147	-0.0276188	-0.00734245	-0.00639784	-0.02315		X6.36_555.1144m.z	-0.0882912	-0.0159071	0.0440486	-0.00643115	0.0358627	0.0425851	0.0125081	0.0921972	0.0654136	-0.079389	0.0215284	-0.0778733	-0.00937201	-0.0560742	0.0765724	-0.0147644	0.00767709	-0.0460805	0.00110476	0.0211724	-0.0925678	-0.0300762	-0.168205
TraesCS4B02G163700	0.0458798	-0.0803212	-0.0357556	-0.0142018	0.0080564	-0.013504	-0.0170898	0.00563044	0.052884	-0.0272326	-0.000570728	0.00878338	0.0532128	-0.0178316	0.0461216	0.111735	0.0542287	-0.020799	-0.00332032	0.0826885	-0.0138135	-0.00673394	0.0453955	0.0384756		X6.36_575.1564m.z	-0.123489	-0.0581987	-0.0798588	-0.0606805	-0.0316273	-0.00970748	-0.0118362	0.0050655	-0.0165096	-0.0260836	0.0308631	0.0650005	-0.0929957	0.18975	0.00373362	0.0141646	-0.0711725	0.0380848	0.0153837	-0.00268424	-0.00376836	-0.0870497	-0.0227803
TraesCS1D02G034800	0.0186017	0.0397616	0.0536171	-0.0454344	-0.0123407	0.0843355	0.176199	0.050281	-0.0079141	0.0299155	-0.00784926	0.0235454	0.0575856	-0.00216102	0.00518755	-0.0192911	0.0318174	0.00128943	0.00521813	0.064406	-0.0110261	0.0362943	0.0995545	-0.0519941		X6.37_561.1655m.z	-0.0696236	-0.0902177	-0.119747	-0.0655235	0.0467341	0.0589273	0.00642126	0.0917888	0.0617289	0.0621369	0.194036	-0.0172701	-0.0332478	-0.000591561	0.103506	0.0936048	-0.0627385	-0.0784651	-0.0462727	0.047654	0.20441	-0.08265	0.0242627
TraesCS2D02G476900	0.0601723	0.0702714	0.0160477	0.0116593	0.002377	-0.032705	0.0199696	0.000799835	0.00708835	-0.00643952	0.0144211	-0.00847713	-0.0497367	0.0240531	0.020183	0.00659924	0.0114229	-0.0256623	0.0432413	-0.00424383	0.0437237	0.0164666	0.0307777	-0.0321829		X6.38_479.0483m.z	-0.0602486	0.0126567	0.0850552	-0.108725	0.0749482	-0.0550884	0.0332281	0.0568967	-0.0482765	0.0974478	-0.0652877	0.00381153	0.0101908	0.00377394	0.0514023	-0.016613	-0.0504177	0.0363965	-0.035574	0.0222844	-0.0828187	-0.0526629	-0.051506
TraesCS4D02G234000	0.0586904	0.0538697	-0.0191347	0.0496403	-0.0344459	0.0312526	-0.0161266	-0.00136452	-0.0380915	0.0181042	-0.00989749	0.0187401	-0.0112445	0.00789793	-0.0227592	0.00550183	-0.00592543	-0.0195374	0.013416	0.00163678	-0.120967	-0.0710787	-0.0181923	0.011968		X6.41_453.0781m.z	-0.092092	-0.0237118	-0.0447507	-0.0346604	-0.0246859	0.0883157	-0.011563	0.0994852	0.0256906	0.00843128	0.0600924	-0.0435962	0.0290625	-0.0174569	0.00062622	-0.0402534	0.00841761	-0.0241816	-0.011851	0.00246158	0.0279541	-0.0126746	-0.048321
TraesCS4A02G076700	0.0623042	0.0599462	-0.00435443	0.03522	-0.0240147	0.00677991	0.0256289	-0.0283688	0.0235461	-0.00857153	0.0189487	0.00466972	0.0039958	-0.00974556	-0.0357239	-0.00942169	-0.024263	0.0208682	0.0517338	-0.0411998	-0.0711738	0.00538877	-0.0131278	-0.0207017		X6.44_191.0703m.z	-0.0859011	0.015819	0.16481	0.0181689	-0.0492211	-0.0393119	0.00199991	0.0358799	0.175629	0.0657336	0.0286063	-0.0493496	-0.0737421	-0.0400541	-0.173433	-0.0351032	0.0290686	0.0905874	-0.0300036	-0.0780635	-0.0670299	-0.00843324	0.0891163
TraesCS4A02G007800	0.00725853	-0.0403321	0.0938034	-0.00340381	0.0493859	0.0937267	-0.0746302	0.0524438	-0.00533742	-0.0658953	-0.0114683	-0.0251344	0.0249072	0.0496019	-0.042142	0.00236495	-0.049359	0.0247513	-0.0363646	0.029642	0.0021217	-0.0227248	0.0340983	0.0114478		X6.48_403.1618m.z	-0.0603358	-0.030378	0.00573765	-0.0482585	-0.00498725	0.0117578	0.00613982	-0.00157051	0.00611992	-0.0204552	0.0945078	-0.0167061	0.044606	-0.068189	-0.0348752	-0.0225179	0.0247007	-0.0347825	0.0758469	0.0126572	0.0887157	-0.00445414	-0.0920291
TraesCS5B02G059300	-0.0384552	0.0366945	-0.0570248	0.034888	-0.0757937	-0.0171539	0.0810367	0.0306027	-0.0802297	-0.0501064	0.0987764	-0.0316476	-0.00675601	-0.0388929	0.0116481	-0.0362354	0.00696176	0.0144901	0.0323532	0.0358944	-0.0115688	-0.000161804	-0.0056078	0.0269674		X6.49_215.0665m.z	-0.115418	0.00027507	-0.0145711	0.0381913	-0.0544263	0.0498728	0.0300443	-0.0129826	-0.0353704	0.0167346	0.00983168	0.0153855	0.0215938	-0.0643714	-0.0147662	0.0167576	-0.0173142	-0.00386953	-0.0539211	-0.0590497	0.0773685	0.0218649	0.095712
TraesCS1B02G042200	-0.0255822	0.0772208	0.0193248	0.00540471	0.0648054	0.0534066	0.0976561	0.0138883	0.0156459	-0.0186517	-0.0071722	-0.0605628	-0.0331571	0.00242338	0.007879	-0.00313424	0.00325709	-0.144496	0.0518924	-0.0577259	-0.00932126	0.0985957	0.040398	0.0189229		X6.50_415.1017m.z	-0.109952	-0.0386312	-0.0370692	-0.000511794	-0.0311625	0.0675819	-0.0124306	0.0839264	-0.0166646	0.0320541	0.00548733	-0.0193296	0.0102392	0.00710253	-0.0314434	-0.0117756	0.0523494	-0.0595548	-0.00399088	-0.0138484	0.023122	-0.00295038	-0.0176054
TraesCS7B02G329800	0.0381702	-0.0687206	-0.0657211	0.0226673	-7.03223e-05	0.0213492	0.0526834	-0.0263036	-0.0267283	-0.0390895	0.0745193	-0.040894	-0.0363025	-0.0565244	-0.0846784	-0.0328596	-0.0257568	-0.0727988	-0.0132956	-0.0361861	-0.00836408	0.0650495	-0.00657139	-0.0091483		X6.72_306.0505m.z	-0.0321275	0.0499306	0.0334641	-0.100834	0.0647284	-0.0500966	0.0082643	0.0701646	0.0477869	0.0861307	-0.0292025	-0.112778	0.160328	0.0451436	0.211423	-0.193805	-0.011677	-0.100043	-0.048074	-0.0917729	-0.102028	-0.205235	-0.0542899
TraesCS5A02G212100	0.0566773	-0.0644036	-0.0534288	0.00187948	0.0200142	0.0209648	0.0137858	0.0193901	-0.000931851	0.0157734	-0.00494397	0.00353903	-0.0264906	0.00576286	-0.003804	0.0214715	-0.00929972	0.0199517	0.0163186	0.00459616	-0.0213793	0.00841049	0.0177598	-0.0138812		X6.74_511.2070m.z	-0.0856621	-0.081641	-0.0369106	-0.0392841	0.00194194	0.0714962	-0.0620553	0.109594	-0.0142963	0.0158038	0.0685189	-0.0584154	-0.0482836	0.0457391	-0.012995	-0.0676932	-0.0253157	0.0342663	-0.0179549	0.0599075	0.068036	-0.0206996	-0.0852095
TraesCS1A02G212400	0.0544391	0.0499351	0.0318254	0.0276347	-0.0196686	-0.0573642	0.0642879	0.0549849	-0.00268799	-0.0606035	-0.0215088	0.0173479	0.00533391	-0.0110764	-0.0657055	-0.0370589	-0.060316	-0.0338058	-0.094047	-0.0440241	-0.0340168	-0.0238339	-0.0949844	0.0238558		X6.77_400.1179n	-0.0965088	-0.00817996	0.0618127	-0.0954046	0.0612082	0.0385016	0.0281202	0.0855771	-0.0295156	0.00736836	0.0440862	-0.0544779	0.0949661	-0.0835166	0.00374729	0.020863	-0.119027	0.0282343	-0.0088898	-0.00523688	0.0029028	-0.0393694	-0.0882751
TraesCS4B02G367600	0.0632567	0.0396665	0.00325708	-0.0266432	0.0319655	-0.0149733	0.0434153	0.062241	0.0301797	0.0255413	0.0527157	-0.0636965	0.0309673	0.026323	0.00602248	0.059802	0.0291237	-0.0539849	0.0227905	-0.0688421	0.099272	0.0524172	0.0679562	-0.0142973		X6.85_596.1683m.z	-0.0655434	-0.0500952	-0.0879034	-0.0889625	0.021568	0.00629696	0.0193777	-0.00476279	-0.0561005	0.0312429	-0.0172022	0.00449913	-0.0221302	0.033931	-0.083271	-0.13251	-0.0423858	-0.0262485	0.0475647	-0.0979516	0.0631765	0.0376369	-0.0367919
TraesCS3D02G545300	0.0474026	-0.0710759	-0.00286368	-0.0270771	0.0336985	-0.0485371	-0.0158408	-0.0143486	-0.0367717	0.0564607	0.0299484	0.0622207	-0.00286798	0.0280782	-0.0369812	-0.0710783	-0.0336651	-0.0562139	-0.107316	-0.00492082	0.0107683	0.0530073	-0.0375628	0.0467562		X7.00_381.1725m.z	-0.0722411	-0.0103901	0.0723655	0.0581368	-0.0431344	0.0801706	0.0382775	0.14023	0.0585473	0.024733	0.0362157	-0.00439381	0.0892816	0.0224328	-0.000443549	0.0166405	-0.0200874	-0.000951602	0.0287374	-0.0293736	0.0593172	-0.046764	0.0151185
TraesCS2A02G268600	0.0536335	-0.052864	-0.0159677	-0.0222631	-0.0303836	-0.00614752	0.0170076	-0.023764	-0.0360469	-0.0140402	0.0058207	0.0623419	-0.0885613	0.156969	0.0515313	0.0740334	-0.0657066	0.0826745	-0.112903	-0.0501015	-0.0178494	0.047996	-0.0554445	-0.0292346		X7.05_298.0972m.z	-0.113167	-0.00391779	0.17205	-0.00547702	-0.0676504	0.0214038	-0.0148952	0.11564	-0.016055	0.0202636	0.024795	0.0664701	-0.0154763	-0.0218288	-0.00394886	-0.0347608	-0.0180212	0.0406466	-0.0827941	-0.0743585	0.0340039	0.0074353	0.0119756
TraesCS2A02G297100	0.0270408	-0.0459422	-0.0282244	-0.00432449	0.0918483	-0.0529634	-0.0415727	-0.0179023	0.0112811	-0.0806632	0.0763912	-0.0328257	-0.150553	0.0478761	0.0461022	-0.01201	0.121604	-0.0972899	0.000987869	-0.044417	-0.0821563	-0.0593392	0.044967	-0.0534185		X7.08_386.0899m.z	-0.0955519	-0.0297462	-0.0266601	-0.00133213	-0.0101683	0.141636	-0.0404273	0.122527	-0.00846819	0.00560934	-0.038675	0.0501904	0.072195	0.115318	-0.0560171	-0.0346681	-0.00946709	0.0983512	-0.102078	-0.041374	0.146207	-0.0664738	-0.0805927
TraesCS7D02G442500	0.0696583	0.0376481	0.00211081	-0.0264243	0.00269383	0.00993363	0.0103324	-0.0111191	-0.0304058	-0.0408112	0.0366515	-0.0256916	0.0501967	-0.0342286	-0.0245214	-0.0255162	-0.0669514	-0.0141826	-0.0653441	0.00199788	0.0602679	-0.0294227	0.0416471	-0.0231613		X7.67_226.0828m.z	-0.110894	0.015867	0.0290877	-0.0898533	-0.0940899	-0.00224253	0.02043	0.00232931	-0.106792	-0.0747931	-0.0559556	-0.00659792	0.00744983	0.00933271	0.0243459	-0.0279346	-0.0522449	0.0682869	0.0142184	-0.0306814	0.0970231	-0.0332829	0.0216668
TraesCS2D02G571700	0.0527969	-0.0672035	-0.0439259	-0.009814	0.0423333	0.00219525	0.00453597	0.0212124	-0.0214237	0.0173473	-0.0215738	-0.0120157	-0.0353144	0.00694359	-0.0527991	0.0344648	0.0223929	0.00783509	-0.00330976	0.0182682	-0.018574	-0.0180005	0.00954412	0.0013531		X7.77_146.1652m.z	-0.0702632	-0.038273	0.150304	0.0765285	0.011198	0.140083	-0.0596475	0.0870358	0.0256964	0.108446	0.0861859	0.0165914	-0.143254	0.054076	0.014038	0.0956177	-0.107322	-0.0353607	-0.0213457	-0.0150631	-0.0072104	-0.0377856	-0.00708275
TraesCS6B02G412100	0.0207211	0.0023504	0.0319161	-0.0157699	0.0584805	0.00257004	0.176823	-0.11621	0.0799501	0.00586699	-0.0586806	-0.0364579	-0.0716005	-0.0207689	0.0820571	-0.0409298	-0.0903387	-0.0476632	0.161078	0.00233359	-0.0234341	0.0305431	-0.0660124	-0.0462992		X7.87_306.9958m.z	-0.0700792	0.177621	0.028483	-0.185026	-0.0139424	-0.0919729	0.0165994	-0.0278969	0.0201439	-0.00317859	0.0728238	0.00232037	0.112528	-0.0825689	0.0576005	0.0420321	-0.00901919	0.0507567	0.00544722	0.086001	-0.0615707	-0.0156354	0.0359619
TraesCS7A02G368800	-0.00936036	-0.0196813	0.0728937	0.0845904	0.0430512	-0.0726577	0.0688775	-0.00845455	-0.0149693	-0.0224362	0.0634774	-0.00421349	-0.0383652	0.0574271	0.0190892	-0.0577457	-0.00985958	0.0248992	0.021502	0.0170504	-0.0415978	0.0483934	0.0532404	0.0247352		X7.87_381.1732m.z	-0.093827	0.0139005	0.0957884	0.0621677	-0.0927798	0.0497524	0.0263599	0.0610146	-0.00724969	0.0539004	-0.0242938	0.160941	0.0888223	-0.0515784	0.0854588	-0.00130073	-0.0730674	0.00978413	-0.0154794	-0.0226779	0.0124754	-0.0350156	-0.121841
TraesCS2D02G586200	0.0495265	-0.0627149	-0.0646662	-0.00772242	0.0414855	0.00816054	-0.0052394	-0.00489769	-0.0143348	0.0184595	-0.00253942	-0.00707975	-0.00778028	0.0305851	-0.0165871	0.00695857	0.0156764	0.0383731	-0.00181252	-0.00191224	-0.0139264	0.0112735	0.00333729	0.0703886		X7.87_760.1288n	-0.0384162	0.184002	0.0322949	-0.198598	0.0211422	-0.0652013	-0.0499367	-0.122056	-0.0117752	0.0024425	0.103678	-0.0724113	0.0854813	-0.0186114	-0.0407621	0.0446215	0.0161515	-0.00740911	0.00948634	0.049045	-0.0596178	0.0381805	0.09871
TraesCS7A02G009100	-0.0146005	-0.00826258	-0.0939257	0.0141301	-0.0705834	0.0380744	0.00670264	0.0774727	-0.134284	-0.0501896	0.0588414	-0.0296041	-0.0287281	0.014602	-0.0037282	0.0456671	-0.00463849	0.0310551	0.0755625	0.0121003	-0.00261292	0.000836225	0.0103361	0.0196593		X7.88_172.0139n	-0.0332991	0.173514	0.0138844	-0.124173	0.106596	0.0463394	0.0589223	-0.0135796	0.00148549	-0.0177534	0.0488345	-0.00746051	0.00786513	-0.0611024	0.0245626	-0.0205706	-0.045169	-0.00572995	-0.0245198	0.0247448	-0.0012874	-0.0317591	0.054298
ENSRNA050024745	0.0298483	-0.0426749	-0.0427467	0.0119492	0.00310611	0.0154428	-0.0497308	0.0444341	-0.137714	0.11249	-0.0973985	0.0520814	0.0432502	-0.0788526	0.15999	0.0517455	-0.00285662	-0.161078	0.0026509	-0.124799	-0.0883241	-0.117367	-0.0498566	-0.0360208		X7.88_229.0480m.z	-0.070542	0.186744	0.0269409	-0.141156	0.0974726	0.0214843	0.0476298	-0.00284245	-0.0179437	-0.0254058	0.0859037	-0.0546566	0.169053	-0.0906201	0.102907	-0.00154498	-0.0572477	0.0577611	-0.0872666	0.147238	0.0118985	-0.0663503	-0.0165118
TraesCS7B02G084300	0.032563	0.0422754	-0.00714996	-0.0348701	0.0919698	-0.050214	0.062756	0.0184051	-0.0280798	0.0820747	0.0646047	-0.0348905	-0.029244	0.0334941	-0.0322637	-0.0356549	-0.133436	-0.0246421	0.111745	-0.0430699	0.0749973	0.00540758	0.0934754	0.00288317		X7.88_291.0221m.z	-0.0740614	0.199805	0.0147501	-0.221691	0.0201136	-0.124852	0.00866745	-0.0320208	0.0320549	-0.0397772	0.0825356	0.0149751	0.131645	-0.0937551	0.0116444	0.0230394	-0.0296902	0.0546683	0.0157645	0.0598025	-0.0573215	0.0139189	0.113648
TraesCS6A02G052400	0.039773	-0.039112	-0.0644019	-0.0128921	0.0278062	0.0272223	0.0658698	-0.0738936	-0.0680316	0.0226567	0.0448753	0.0942819	0.0633228	0.0300914	0.0731431	-0.0193245	-0.101909	-0.074662	-0.0372079	0.157472	0.0068101	-0.078758	-0.019552	-0.00524692		X7.96_394.0321m.z	-0.023847	-0.119235	0.0248916	0.0945792	-0.126428	-0.0720785	-0.0905157	0.116973	0.0119749	0.081779	-0.151742	0.126275	-0.00913702	-0.00623996	0.148066	0.0587217	-0.0878499	-0.0193509	0.0171947	-0.0824868	-0.0371797	-0.0449459	-0.00184465
TraesCS2B02G538800	0.0376633	-0.0314688	-0.0535926	-0.0493273	0.0102862	0.0266706	0.0603792	-0.0460826	-0.0179199	0.0822146	0.0328667	-0.0636129	-0.0537247	0.0644604	-0.0950921	0.146718	-0.0871214	0.101354	-0.0973366	0.00373528	0.1705	-0.0107727	-0.0263791	-0.0129771		X7.96_635.1654m.z	-0.0122997	-0.0714703	0.00554674	0.01991	-0.127256	-0.161106	-0.159906	-0.051898	-0.0547884	0.0360407	-0.0390539	-0.00637687	0.232341	0.0580401	0.0734529	0.0898934	-0.295024	0.0675212	0.124692	-0.0109728	-0.082609	0.0857314	-0.101521
TraesCS2D02G022700	0.0128535	0.0633834	-0.0286708	-0.0288496	0.00471514	0.0215296	0.157112	-0.0829887	-0.00727407	0.0177242	0.0423437	0.00631123	0.0710569	0.130408	0.0539151	0.0287473	-0.0556189	-0.0781983	0.00647295	0.146852	0.0166376	-0.0375887	-0.0355854	-0.00674515		X7.97_415.1239m.z	-0.0331511	-0.0663444	-0.00325165	0.0695284	-0.0892059	-0.0846037	-0.0307231	0.0325283	-0.00580546	0.104433	-0.0705723	0.0191346	-0.0311966	0.0181568	-0.0310744	0.135726	0.0117636	0.0548463	-0.0142839	-0.00634629	-0.0098553	-0.0551552	0.0129312
TraesCS2D02G525300	0.0602366	0.064519	0.0130294	0.0198678	-0.00426056	-0.00492858	-0.027557	0.0185327	-0.0237409	-0.00726435	0.0216499	0.0258436	0.00229789	-0.0244319	0.0472206	0.0153084	0.0419378	-0.0125266	0.0137747	-0.0482553	0.00420276	-0.0179765	0.00893313	0.000687505		X7.97_521.2217m.z	-0.020673	-0.156826	0.0800605	0.105232	-0.133067	-0.0393038	-0.1919	0.0958694	0.0594626	0.0365196	0.160925	0.0829101	-0.155962	-0.13603	0.125955	0.0036607	-0.193973	-0.151415	0.0504854	0.194194	0.0456967	0.0947274	0.096804
TraesCS6D02G026300	0.0548505	0.0577663	0.0143332	-0.00539145	0.0143907	-0.0458408	-0.00489437	-0.0126557	0.00648928	-0.127049	-0.0480903	0.024413	-0.000436268	-0.0192521	-0.0875781	0.0234597	-0.0357387	0.0172881	0.0264071	0.00703269	-0.0263225	-0.0371881	0.0741751	-0.0111487		X7.98_257.0689n	-0.0768641	0.043948	0.0308828	-0.0625485	-0.082397	0.0303898	-0.0175121	-0.0772507	-0.131084	-0.0523369	-0.0781045	-0.0787516	-0.0240125	0.062089	-0.0388023	-0.0453061	-0.0296397	0.0266972	0.10955	-0.0738445	0.0760446	0.00757467	0.0140734
TraesCS2A02G199600	0.0633981	0.0367793	-0.0146889	0.0328658	-0.0387607	0.0417498	-0.0203577	-0.0480619	0.0437253	0.0104134	-0.0123857	-0.0224466	-0.0100621	-0.012593	-0.00552652	-0.0431013	-0.00362906	-0.0673072	-0.0193491	-0.014169	0.0230674	0.0103394	0.0122451	-0.00908542		X7.98_257.1032n	-0.0792833	0.0205341	0.0176061	-0.0623359	-0.0718686	0.035437	-0.0182269	-0.0579742	-0.159345	-0.0567426	-0.0695315	-0.106572	-0.0258325	0.0762568	-0.00145711	-0.0377921	-0.0339843	0.0254694	0.0632077	-0.0573522	0.0798937	-0.00854396	-0.0109963
TraesCS1B02G115800	-0.0309985	-0.0430944	0.0211312	0.0610046	-0.0629669	-0.0950816	0.00829048	0.00023367	0.0162673	0.0442878	-0.0298714	0.00298331	-0.0544018	0.0550145	-0.110682	-0.0405383	-0.0369021	-0.0229775	0.050048	0.0300789	0.0543921	-0.101722	-0.0202412	0.0229952		X7.98_296.0664m.z	-0.0678818	-0.0252131	0.0591513	-0.0346993	-0.143272	-0.0162498	-0.130234	-0.146638	-0.0577996	-0.0573977	-0.0805102	-0.0771821	0.0578256	0.0667098	0.0339333	0.0396611	0.0143162	0.000228827	0.0662527	0.0746965	0.0728514	-0.0566565	-0.099178
TraesCS2D02G567100	0.0572905	-0.0583883	-0.0552739	0.00445892	0.0185031	0.00328944	0.00334903	0.00569649	0.00323819	0.00305903	-0.0113896	0.0121837	-0.00940519	0.0292532	-0.0102838	0.0256796	-0.00885362	0.018363	0.0113379	0.00372104	-0.00837227	-0.0197736	0.00824489	-0.0416518		X7.98_569.1315m.z	-0.0637046	-0.0971541	0.024652	-0.0377664	-0.216359	-0.079741	-0.0921501	-0.0961502	-0.088882	-0.0293105	-0.0277126	0.0265305	-0.011726	0.0421451	0.0406858	0.0242644	-0.0149551	-0.018786	0.0587778	0.0119189	0.0486444	-0.0373881	-0.00588575
TraesCS7B02G482000	0.0484515	-0.0677609	0.0172217	-0.0239651	-0.0604928	-0.0133531	0.0198537	-0.0412667	-0.0149265	-0.00518034	0.0184186	-0.0264264	0.0129466	-0.0190874	0.0331443	0.000518079	0.01922	0.0172702	0.0339245	-0.0760682	-0.0226427	0.047716	-0.0269235	0.0911377		X8.01_804.1305m.z	-0.0446098	0.0577884	0.0421365	-0.130189	-0.113	-0.0520707	-0.151314	-0.112873	-0.0337633	-0.0278305	0.0647737	-0.096159	-0.0840894	0.0255398	-0.130137	0.0116764	-0.0237192	-0.0485462	0.00195299	-0.0822383	-0.0324899	-0.0286974	0.000928971
TraesCS7A02G424100	0.0619332	0.0297491	0.0290178	-0.0450732	0.00819666	-0.0608912	0.00632227	0.0264045	-0.0158174	-0.0316384	0.0435816	-0.0337763	0.00551102	-0.0295797	0.0316078	0.0341126	-0.0175073	-0.03165	-0.0389821	-0.00615708	0.0188046	0.0586673	0.00324977	0.0115507		X8.08_499.1152m.z	0.00506255	0.081597	0.0458083	0.0276574	0.250411	0.132747	0.064877	0.108182	0.0250082	0.134777	0.00134286	-0.00383317	-0.11866	0.0647923	-0.00897558	0.0947957	-0.0153954	-0.0791682	-0.0625495	0.187717	-0.0930135	0.0874515	0.0588282
TraesCS2D02G061400	0.0613973	0.0560187	-0.00429992	0.0358577	-0.0150638	-0.0148268	0.0104687	0.0199448	0.0140492	0.00647494	0.00538065	0.0423094	-0.0282616	-0.0142339	-0.0335452	0.00972951	-0.0534504	0.00214462	0.0289374	0.00916255	-0.0499603	0.0180367	-0.0470626	0.0171403		X8.09_783.1228m.z	0.0415777	0.119621	-0.0427523	0.0175775	0.231557	0.205345	0.0201366	0.0131494	-0.0312393	0.0350593	0.0321305	-0.177155	-0.0460524	0.00614599	-0.0714708	-0.0113159	-0.0746008	-0.0313852	0.0873202	-0.00646225	0.00717422	0.0744103	0.0615734
TraesCS7B02G342400	0.0545995	0.0217032	-0.0266528	0.0753315	0.00696349	0.00142749	-0.0455096	0.000123674	-0.00535647	-0.00621948	0.0539942	0.0266331	0.075796	0.0110422	0.0452511	-0.000692573	0.0493889	-0.0420248	-0.0666781	0.0861388	-0.0378733	0.0637374	-2.88229e-05	0.0150054		X8.12_291.0220m.z	-0.00934749	0.0808624	-0.0190086	0.041175	0.235311	0.155757	0.0479308	0.109296	0.0316234	-0.0198894	-0.0537612	-0.0039828	-0.0856796	-0.0400575	-0.0237255	-0.0866026	-0.0795163	-0.0340154	0.0388618	-0.072279	-0.0432885	0.037992	0.0202908
TraesCS4B02G041100	0.0683349	0.0420575	-0.0108548	0.0215825	-0.0165662	0.00260341	-0.00498781	-0.0127453	0.0492006	0.00846225	-0.00895145	-0.0189736	-0.0139079	-0.0282557	0.0219347	-9.96611e-05	0.0221467	-0.00992793	0.0188886	-0.0545337	0.0515759	-0.0233383	0.00851494	0.0159871		X8.26_519.1069m.z	-0.0805656	-0.0574007	-0.000183012	-0.0292038	0.0739667	-0.140072	-0.0948652	-0.0614294	-0.190325	0.119534	-0.0173945	-0.0544624	-0.0917701	0.0959183	0.061822	0.0667813	0.0156668	-0.0427934	0.0958314	-0.040595	-0.051713	0.107994	0.0693163
TraesCS1D02G096300	-0.024863	-0.0336742	0.0623864	0.0723758	-0.0227113	-0.0982007	0.0152804	-0.00357566	0.00832658	0.0628748	-0.056418	-0.0156305	0.0101186	0.0407894	-0.0427882	-0.0405969	-0.051777	-0.0019478	-0.016506	0.0326188	0.00386116	-0.0419248	-0.0283202	-0.0557808		X8.86_227.0336m.z	-0.0854112	-0.00721286	0.131336	0.0482006	0.0344044	0.0690732	0.0412858	0.0573256	0.0266198	-0.1199	-0.0583575	0.0452654	0.0313922	-0.0509834	0.00899562	-0.0566621	-0.024737	0.00494024	-0.0721156	-0.0904574	0.0914285	-0.0404639	-0.152246
TraesCS7A02G453100	0.0702147	0.038478	-0.0199475	0.00461246	-0.00753089	0.000332661	-0.00687894	-0.0264591	0.00248465	-0.00777504	0.0321993	0.0107037	0.0068764	-0.0346167	-0.00660666	-0.0298162	0.00588549	-0.0169543	-0.000663206	-0.00194374	0.0911025	0.0104273	0.0100182	0.0382661		X9.36_144.1022m.z	-0.0526462	0.015414	0.0218701	0.0100999	0.0612712	1.66656e-05	-0.0867149	-0.0845427	0.0740178	0.0127199	-0.115093	-0.00453399	-0.0898192	-0.132652	0.0296022	0.00392709	-0.0175806	-0.169645	-0.0257871	0.0702362	0.058988	0.036101	0.0351163
TraesCSU02G175000	0.0676111	0.031253	-0.0137348	-0.0133818	0.0423236	-0.0100432	-0.0404117	0.0113933	0.0477529	0.00278237	-0.0167001	-0.00124531	0.00863686	-0.0138858	0.0282253	-0.0283926	-0.00200411	-0.0378132	-0.0458612	-0.0429709	0.0711119	-0.00743776	0.00501994	-0.0543064		X9.36_226.1442m.z	-0.0958138	0.00688619	0.0979758	-0.0127796	0.0778717	-0.0395611	-0.10286	-0.0716864	0.0892448	0.0376402	-0.058767	0.0917525	-0.0916479	-0.0503782	0.0480241	-0.0696183	0.0411511	-0.178235	0.205045	0.115811	0.116539	0.00248548	0.207978
TraesCS6B02G429600	0.00277669	0.0262308	-0.00715627	-0.056462	0.0299823	-0.00378594	0.0708341	-0.160273	0.0152723	-0.113581	0.0899964	0.103451	-0.0298398	0.0893117	0.113964	0.0368314	-0.0500026	0.137981	0.0314735	0.00946323	-0.0575369	-0.190932	-0.0190215	-0.0028169		X9.36_241.1553m.z	-0.112999	0.0428659	0.118756	-0.0406542	-0.0185228	0.01369	-0.024403	-0.0145186	0.0421444	0.0444294	-0.0309688	0.0325231	-0.105398	-0.098759	0.108618	0.0544832	0.0741167	-0.0281855	0.0900368	0.057602	0.0030682	2.70153e-05	0.0126499
TraesCS6D02G004500	-0.0379147	-0.0179189	0.0221522	-0.011647	-0.0929065	-0.0600418	0.0183194	0.0198036	0.0161317	-0.063104	-0.103059	0.0565639	0.0196036	0.0449163	-0.0277868	-0.162209	-0.047918	-0.121834	0.0168505	0.0278558	-0.0180114	0.0802354	0.0389764	0.047023		X9.41_120.0812m.z	-0.0968173	0.0163922	0.0566707	-0.0421213	-0.0252577	0.0915011	-0.00579794	-0.0387427	-0.0186543	-0.0788571	-0.0210449	0.0295969	0.0290688	-0.0425656	0.0205919	0.0339392	0.143222	0.00894228	0.0417153	0.00463578	-0.0685952	-0.0616072	0.125002
TraesCS7D02G009700	-0.0506237	0.0079384	-0.0487537	0.0711694	0.012127	-0.0305061	-0.0398988	0.0319048	-0.0357662	-0.0785381	0.042312	0.0380047	-0.00591273	-0.0484223	0.0428469	0.00481412	-0.01422	0.0392569	-0.0492535	0.0449002	0.0128037	0.0220504	-0.0142012	0.00695351		X9.41_317.1222m.z	-0.0839273	0.00922536	0.0833063	0.0357416	0.0134693	0.00556391	-0.0475184	-0.0208819	-0.0284139	-0.0325586	-0.0183975	-0.017157	0.00816722	-0.0152316	-0.00338349	0.105637	0.076346	-0.0966907	-0.0282053	0.0987542	0.0726874	0.0613595	0.0115421
TraesCS2B02G023800	-0.0394392	0.0445077	-0.0533271	0.0299696	0.0918499	0.0027836	-0.0153988	0.00273431	-0.00251843	0.0199751	-0.0452725	-0.00657093	0.036819	0.00253772	-0.0302746	0.0363401	-0.0326266	0.0357768	-0.00229014	0.00147127	0.0361883	0.00443214	-0.0195043	-0.0417249		X9.41_351.1556n	-0.0876896	0.0398444	0.117628	0.0193806	-0.0282078	0.00739446	-0.00441511	-0.0381577	-0.00467254	-0.0133571	-0.0142203	0.154958	0.00740609	0.0732263	0.00267439	-0.00102278	0.0367022	0.0431854	-0.0159779	0.109675	0.0283124	-0.0490329	-0.0313355
TraesCS2D02G107600	-7.08905e-05	-0.0301152	0.0740187	0.0749788	0.010623	-0.0651041	-0.0200645	-0.0285855	-0.0388017	0.140642	0.0512231	0.0284495	-0.0233136	-0.0140439	-0.00984832	0.0462506	0.0176372	0.0309308	0.0291991	-0.0678924	0.0413425	-0.00901089	0.0404452	-0.0129101		X9.41_431.2441m.z	-0.00328809	0.0109153	0.0538797	-0.00217114	0.0710382	-0.0245753	-0.034311	-0.0960539	-0.136429	-0.0115911	0.0531947	0.12381	-0.244849	-0.11401	0.0608001	0.000417275	-0.019941	-0.0477197	-0.0836145	0.0190975	0.00250119	-0.180571	-0.15577
TraesCS3A02G363700	0.0300585	-0.0301058	-0.0136504	0.0907578	0.0345687	-0.045212	-0.0276953	-0.0560732	0.00662958	-0.109468	0.00513236	0.0847603	-0.0572456	0.0213468	0.0427418	-0.0180167	0.0173115	-0.0337095	-0.0505704	0.0447891	0.00507735	0.0895002	0.0753346	0.0233072		X9.42_119.0499m.z	-0.0927184	0.0432025	0.0979036	-0.0745883	0.0577876	0.105083	-0.0452106	-0.0915769	-0.0496859	-0.0950221	-0.0238481	-0.0500383	0.0453631	-0.00837793	0.109732	0.16448	0.103319	-0.0169146	0.0542581	0.104349	0.115931	0.0539015	0.011266
TraesCS1D02G026500	0.056184	0.0490726	-0.00633451	-0.0274351	0.00813131	-0.0820617	-0.0278551	0.0220063	-0.0183589	-0.0114963	0.00634498	0.00524493	0.0197728	0.045957	0.0455455	-0.0220788	-0.0161641	0.0166432	0.0782922	-0.0717152	0.054466	0.0238436	0.010268	0.00847005		X9.88_455.1149m.z	-0.119245	0.0182435	0.111808	-0.0244833	-0.0111881	0.0373352	0.0696024	0.0379855	-0.0138963	-0.00995178	0.0200238	0.0145672	0.0663185	0.000466862	-0.00047907	0.0616888	0.0715408	0.0318384	0.0478789	0.0776343	0.0228408	0.0147674	0.0037158
TraesCS2D02G022400	0.00539055	0.0691322	-0.0351498	-0.021337	0.00592521	0.0189672	0.139133	-0.0780254	0.0141787	0.00602231	0.0338237	-0.0130806	0.101424	0.116522	0.0346226	0.0270515	-0.0554539	-0.0953163	-0.0245184	0.121868	-0.0102287	-0.0402679	-0.0221045	-0.0189833		X9.96_127.0394m.z	-0.08361	-0.0202525	0.0329749	-0.0883194	0.16769	0.0533417	0.0586343	0.105286	-0.129204	-0.0111292	-0.0212128	0.0794449	-0.0140415	0.101663	-0.0256698	0.0208579	-0.0676584	0.155395	0.0922068	-0.102461	-0.0263434	0.196927	0.0737076
TraesCS2B02G226900	0.0553846	0.0370404	-0.0244931	0.0600192	-0.0198414	0.0570972	-0.0212946	0.0153214	0.00796767	-0.0210971	0.0105953	-0.0186694	-0.00364286	-0.0550851	0.0144211	0.00621173	0.0497751	-0.00761397	-0.0136935	0.0620305	0.00145218	-0.0273488	0.0231128	0.028507		X9.96_325.1143m.z	-0.0902113	-0.033482	0.0645998	0.0385815	0.116302	0.0902704	0.0146881	-0.0256492	-0.0842266	0.0620884	-0.0619636	0.120353	0.0868339	0.0657977	0.0336522	0.0134841	0.0783819	-0.0732908	0.124805	-0.00709326	0.0558674	0.0379838	-0.0738846
TraesCS7B02G486800	0.0464246	-0.0634049	0.0307566	-0.0280588	-0.0641125	-0.02608	-0.010128	-0.00226591	0.00177453	0.00413032	0.0512555	-0.00125532	-0.00406165	0.0026575	-0.0150303	-0.0251665	-0.00672356	-0.0117732	0.0069777	-0.00913355	0.00917704	-0.000857011	-0.0480903	0.0190747		X9.96_527.1586m.z	0.00784196	-0.0746136	0.0198796	-0.0906439	0.11525	0.0101614	0.059004	0.0290288	-0.108811	0.0481175	0.0849908	0.0872605	-0.0358088	0.164932	-0.0200469	0.0216222	-0.000912959	0.0799752	0.0822483	-0.0365949	-0.0589642	0.0238015	0.0834656
TraesCS1B02G226000	0.0584659	0.0435864	0.0317537	0.0182217	0.00588472	-0.046909	0.0225131	0.0219298	0.0399269	-0.00759323	0.0723352	0.00211163	-0.00409041	0.0514638	-0.0871241	0.00101435	0.0407484	-0.0260233	0.0106941	-0.075763	-0.0374708	-0.0439598	-0.0941054	-0.00358933		X9.97_551.1086m.z	-0.0606602	0.0122701	0.0780742	-0.00458185	-0.0541768	0.00886668	0.0517972	0.019528	-0.0289403	0.0259657	-0.0404745	0.00936144	0.00496891	0.0579743	-0.0375361	0.160765	-0.060648	0.0401636	0.0729632	0.0282449	0.0437032	-0.0887377	-0.108783
TraesCS1D02G403700	0.00155618	-0.0130144	0.085374	-0.0330267	-0.110005	-0.0195837	0.00822719	-0.0115904	0.0103983	-0.00427982	0.020669	-0.0252714	0.0156849	0.00329838	0.0218139	-0.0337838	0.00885896	-0.0315686	-0.0184361	-0.0129426	0.0288255	-0.0409967	-0.0161177	-0.00231145
TraesCS2D02G339700	-0.0375935	0.0104808	-0.0620297	0.0128228	-0.0894579	0.0132507	0.00385954	0.0420136	-0.102825	-0.00197496	0.0312011	-0.00173428	-0.0475507	0.101732	-0.050627	0.00940844	-0.0188738	-0.0303265	0.056994	-0.03798	0.065696	-0.0681219	0.0416817	0.0565977
TraesCS3D02G518200	0.011666	-0.0323866	0.0465921	0.0770924	0.0419615	-0.0738043	-0.00592627	-0.0359554	-0.0885867	0.111583	0.00878651	0.0127219	0.08178	-0.0625409	-0.00849576	-0.0479498	-0.0150627	0.0280587	-0.0317881	-0.0244717	0.0473942	0.0557819	0.0875962	0.0265995
TraesCS6D02G115600	-0.0290003	-0.0151194	0.0481856	0.0775945	-0.0033157	-0.111167	-0.0247628	-0.0268056	-0.0737084	0.0201797	-0.0315516	-0.0265469	0.0192332	-0.000582707	-0.0136257	-0.00893072	-0.040954	-0.00143088	-0.0190184	0.0252934	0.0649248	-0.0371694	0.0353708	0.0127434
TraesCS2B02G359400	-0.0393996	0.0275532	-0.0546642	0.0130326	-0.085664	-0.0138331	0.0317423	0.0174712	-0.0928698	-0.0203679	0.0871718	0.00352744	-0.0220097	0.0523538	-0.0406084	0.0135492	0.00266542	-0.00715595	0.0941755	-0.0461161	0.0448288	-0.0582744	-0.00782715	0.034416
TraesCS5B02G299700	-0.0514914	0.0621172	-0.0214231	0.0225598	0.0614986	0.00990896	-0.0103547	0.00469088	-0.00735863	0.00705611	-0.0146737	0.0211593	0.00795502	0.00817766	0.00662477	0.00401068	-0.0158302	-0.0131275	-0.0132173	-0.000794026	-0.0343168	0.0321897	-0.0162409	0.00161037
TraesCS5D02G044100	0.043911	-0.0286471	0.0153698	-0.0574659	0.0262212	0.0277615	0.101865	0.0741978	-0.0309084	-0.0652625	-0.0483566	-0.088488	-0.0434334	0.0728493	0.0354241	0.0430234	0.0193448	0.00310837	0.0380318	-0.0529255	-0.0823975	-0.0072351	-0.00997188	0.05235
TraesCS3B02G209900	0.059049	0.0538498	0.0166485	-0.0184633	0.0281836	-0.0395839	-0.0221106	0.0348758	-0.0303465	-0.0106719	0.0148315	0.000650023	-0.0138803	-0.0160948	0.0118583	0.0380683	-0.0187474	0.0320499	0.00457885	0.0170947	0.00468258	0.065467	0.0211418	0.00888285
TraesCS5B02G338100	0.0505137	-0.051236	0.0219875	-0.0216168	-0.0787962	-0.0186158	0.0267692	0.00977381	0.0280752	-0.00772266	0.000925651	0.0108785	0.00651526	-0.0153159	0.0284984	0.00238235	0.015732	-1.48041e-05	-0.0146158	0.0143621	0.000642332	0.00109255	0.00263986	0.0147077
TraesCS7B02G496400	-0.0433236	0.0527388	-0.0327299	0.0439908	0.0742432	0.00842619	-0.00434759	0.0129879	-0.0514083	-0.010713	-0.0168198	0.00692976	-0.0190558	-0.0396281	0.00609036	0.0461039	-0.0124554	-0.0108763	0.00706831	0.0357303	0.0042834	0.0217591	-0.029779	0.00258577
TraesCS4B02G297100	0.0140114	-0.0507509	0.0710007	0.0182384	0.0618106	0.0866179	-0.0686384	0.0272063	-0.0643333	-0.0157223	-0.0215619	0.0272479	0.00326593	0.00121887	-0.00506453	-0.00428498	-0.0293609	-0.0203064	0.0056699	0.012267	0.00361642	0.00228363	-0.0101356	0.0239783
TraesCS1A02G317900	0.0440177	0.0364038	0.0239937	-0.0706385	0.029127	-0.0794646	-0.00954183	0.00150376	-0.0284143	-0.0484067	0.0404045	0.00349705	-0.00455716	-0.0524682	-0.00754773	0.0231477	-0.0138425	-0.00610265	0.036813	0.0320679	-0.0245234	-0.030306	0.0529685	0.0098935
TraesCS2A02G399500	0.0060632	-0.0458644	0.0596476	-0.0344658	0.0594915	0.121383	0.0159382	-0.00925055	-0.0317145	-0.00634071	-0.0303716	0.0291672	0.0159115	0.014824	-0.0414366	-0.0112607	0.00192782	-0.0338418	0.0692619	-0.0509853	0.0266612	0.0558008	-0.0261659	0.00348158
TraesCS7B02G331600	0.042407	-0.0647818	-0.0543791	0.0354713	-0.00210666	0.00505858	0.0318202	0.00554482	0.00564733	-0.0325466	0.0689657	-0.0108185	-0.0134194	-0.0510772	-0.0588353	-0.0146444	0.00658365	-0.0547098	0.00833391	-0.0131781	-0.0401975	0.0158823	0.00130656	-0.0129071
TraesCS3D02G116400	0.00982109	-0.0299718	-0.0627079	0.0783677	0.0120469	-0.0568783	0.0880152	-0.00915156	-0.0262195	-0.0747907	-0.0173636	0.0757991	0.0626824	0.00351488	0.00174233	-0.063908	0.0125216	-0.0590225	0.0169934	-0.0573903	0.0446378	-0.0754871	0.108707	-0.047608
TraesCS4D02G173700	-0.0281953	-0.00873292	-0.0861372	0.0695394	-0.0254882	-0.0221095	-0.012185	-0.0155232	-0.0422453	-0.00781468	0.0116519	0.0830115	-0.0296649	-0.0754374	0.0395045	-0.0107699	-0.0441747	0.0384579	-0.000676682	-0.00642559	0.107585	-0.00254284	0.000266406	0.0199421
TraesCS1A02G177500	0.0305442	0.0203756	0.0281137	0.0302293	-0.0301877	0.0621911	0.129276	0.0861033	0.000411042	-0.0736333	-0.0961743	-0.0639216	-0.0754874	0.127784	0.0220978	0.0917617	0.0166259	-0.0327113	-0.0318459	0.0608508	-0.0367778	-0.00681972	-0.0418345	0.00316135
ENSRNA050019668	-0.0361775	0.057293	0.0215599	-0.0114426	0.0241856	-0.0654589	0.0344812	-0.0498341	0.0422262	0.0984782	0.0403896	-0.0727212	0.0568906	-0.00650288	0.0527678	0.028893	-0.100369	0.0174948	0.0922666	0.157799	0.0988802	-0.0350846	-0.0455926	0.00223995
TraesCS7D02G315600	-0.0122296	-0.0190465	0.0645409	0.0611986	-0.0428937	-0.0865215	-0.0166369	0.0203995	-0.0176133	0.0283845	-0.100303	-0.0661866	0.0231624	0.0267978	-0.0698526	0.0606407	-0.0711128	0.0423007	0.00412887	0.0303253	-0.0885784	0.12979	-0.159564	0.0030876
TraesCS3A02G246600	0.0658881	0.0462638	0.00164544	0.00524239	0.00835849	0.0162397	-0.029949	0.0335523	-0.00944439	-0.000805968	-0.0050154	0.00321009	-0.00699463	-0.00746327	0.014597	0.0248906	0.00837782	0.0274638	-0.00546712	0.00507321	-0.00411579	-0.0299433	-0.0328397	-0.0177676
TraesCS6A02G147300	0.0492605	-0.0475559	-0.0380427	-0.0251144	0.0409473	0.00257616	0.0309431	-0.0296491	0.0742947	-0.0184129	0.0688943	0.0135341	0.0407085	-0.0213278	0.00848612	-0.00296106	-0.00125144	0.0569128	0.0732334	-0.139611	-0.0158974	-0.0114237	-0.033132	-0.0206829
TraesCS2D02G583000	0.0471799	-0.0408084	-0.0118136	0.0475574	0.0517899	0.0123301	0.0133162	-0.0429204	-0.02547	0.0814521	0.0396683	0.0481008	0.0374554	0.0489744	-0.0398381	-0.127757	-0.0225529	-0.0411323	-0.0131406	0.0150444	-0.0364557	-0.0447425	0.0945766	0.0297706
TraesCS4A02G172600	0.0624854	0.0129316	-0.00814227	-0.00871052	0.0643161	-0.0335967	-0.036483	0.0143939	0.0280939	-0.00430595	-0.00538518	-0.00154819	0.0115289	-0.00424508	-0.0315341	0.0130721	0.0474652	-0.0165208	-0.0701514	0.0231214	0.0821746	-0.0861725	0.0271581	-0.0271496
TraesCS3B02G120700	0.0352843	0.0494738	0.0689813	-0.038589	0.0298222	-0.0310004	-0.0294184	0.00380594	-0.0617574	0.0310698	0.00339337	0.0598864	0.00541546	0.0138307	0.00187854	-0.0727199	0.0461898	-0.0438761	0.0853446	0.00361954	0.00407064	0.109731	-0.00141872	-0.0567745
TraesCS7B02G103400	0.0522618	0.0196225	0.0064871	-0.0298763	0.0174394	0.0579118	0.0275932	-0.130896	-0.0802557	-0.0310753	-0.0244281	0.01558	0.0677384	-0.0131052	-0.0324517	-0.000169539	0.0643226	0.0232747	-0.0232266	-0.0234313	-0.0585933	0.0504545	0.00537054	-0.0482677
TraesCS5D02G522100	-0.0512652	0.058643	-0.0190589	0.0248707	0.0584539	0.0168454	-0.0228174	0.0114061	-0.00984813	0.0190648	-0.0158894	0.00923754	0.00211283	-0.0181029	-0.0207598	-0.000687834	-0.019252	-0.0175993	-0.00717937	0.00455087	0.00628551	0.00429242	-0.0151432	-0.0525566
TraesCS3B02G410300	0.053933	-0.0553712	-0.0544508	0.0072661	0.0205016	0.00917296	0.00605438	0.0115629	0.00557304	0.00129855	-0.0123653	0.0050616	-0.00787954	0.0221505	-0.0012056	0.0199273	-0.0186364	0.0235318	0.0212051	0.00783025	-0.00715084	-0.0109363	0.0007616	0.0772183
TraesCS5B02G023500	0.04783	-0.0587092	0.0317706	-0.0112193	-0.0682579	-0.0117152	0.015015	-0.0064568	0.0333979	0.0011137	0.00944796	0.00107156	0.0114412	0.0178852	0.0154403	-0.011298	0.0271207	-0.00963484	-0.0122719	-0.0104554	0.00986553	-0.00551402	0.035633	0.00409053
TraesCS3A02G232500	0.0300776	0.0414702	0.0497666	-0.0217597	0.0349706	-0.10057	0.0371163	0.0735233	-0.00196776	-0.0150524	0.0032985	0.129565	-0.0226481	0.00775242	0.0105661	0.0544836	0.0487893	0.0147868	0.0644771	0.0422105	-0.0144559	-0.0143846	-0.0536905	0.00412329
TraesCS3A02G360400	0.0158039	-0.00968297	0.0357548	-0.106019	0.0221312	-0.0431909	-0.0423025	-0.0125853	0.00293331	-0.00479675	0.0283091	-0.00128339	-0.0632886	-0.00630468	-0.117033	-0.000232182	0.0442645	-0.022087	0.0104856	0.0493241	0.0479411	-0.157829	0.0125207	-0.0501479
TraesCS4A02G481200	0.0440639	-0.0661515	-0.0605633	-0.0028031	0.0256873	0.00271384	0.0204806	0.0140068	-0.000105667	0.00252196	0.00465373	0.0179708	-0.00536829	0.0139018	-0.00310269	0.035243	-0.0236243	0.0128924	0.00820498	0.0103888	-0.0266119	0.0107086	-0.0134942	0.0732492
TraesCS3B02G205100	0.0348838	0.00250527	0.0499056	0.0152065	0.110638	0.0347686	0.0263716	-0.00652198	0.00999781	0.0312941	0.0103853	-0.00851716	-0.0103343	0.0685518	-0.00337261	0.0105308	-0.0802014	0.0143671	0.0554426	-0.0446118	0.00774443	0.0236788	-0.00928995	0.00473412
TraesCS7B02G327700	0.0562186	0.0378358	0.0212417	0.0419055	-0.0152825	0.0656104	0.00679939	-0.00412466	0.0101175	0.0176458	-0.0341308	0.0357923	-0.0487668	-0.00797538	0.0346386	-0.00898642	0.00309215	0.0120909	0.0388338	0.0476272	0.0884747	-0.00694748	-0.0214766	0.0224093
TraesCS7D02G009400	-0.0307648	0.0220939	-0.0510501	0.0251719	-0.0790917	0.0212255	0.0261923	0.0725079	-0.117223	-0.0230212	0.109047	-0.0422111	0.0123608	-0.0349822	0.0146228	-0.00612821	0.0164043	0.00129704	0.0618565	0.063537	-0.0497944	0.0446528	0.0145272	0.0539428
TraesCS5D02G145300	0.0373694	0.0385878	-0.0186892	-0.00551336	0.0729435	-0.0140097	0.0541408	-0.0895102	-0.0568772	0.0133467	0.0852385	-0.0167991	0.0279148	0.0107493	0.126361	-0.0194676	-0.0615525	-0.13006	0.0354669	0.0481462	0.0285073	-0.0823079	0.0465913	0.0677968
TraesCS4A02G296300	-0.00579491	-0.0742396	0.0350423	0.0505504	-0.017362	-0.0678913	-0.0390274	-0.0418788	-0.00298861	0.0483607	-0.0454272	-0.0213162	-0.0568873	0.0891723	-0.0378046	-0.0169003	0.0140866	-0.0190569	0.0504671	0.078822	-0.0218023	0.0729326	-0.0190558	-0.0548902
TraesCS3D02G354200	0.0222152	-0.015099	0.032285	-0.102624	0.0326311	-0.0374455	-0.0273662	-0.00560688	0.00631528	-0.0311281	0.0206579	-0.017749	-0.0739838	-0.0356112	-0.0918028	0.015369	0.077578	-0.0200249	0.0271467	0.0398494	0.024983	-0.121014	0.00985178	0.0284579
TraesCS7A02G438600	0.0182516	-0.01588	0.0740252	-0.0542347	-0.0838351	-0.0288118	-0.0307474	-0.00646431	0.00182221	0.0160012	-0.0397475	0.023293	-0.000349668	0.0969335	0.0709134	0.0152869	0.02298	0.050906	-0.00876174	0.0074466	-0.000687762	-0.0420174	0.00218019	-0.00783604
TraesCS3B02G376700	0.0470356	0.0336274	-0.0062921	0.0390931	-0.0723173	0.068383	-0.00476748	-0.00638949	-0.0228462	0.044914	-0.002928	0.0395976	0.0209516	-0.00704336	0.0486168	-0.0386177	0.0619116	-0.0183308	0.0337464	0.0276194	0.013355	0.0155425	-0.0125097	-0.00784341
TraesCS2B02G482600	0.0465	0.0215717	0.0346903	-0.0604178	0.0532077	-0.0368357	-0.0108012	0.0265601	-0.0447724	0.0148605	0.0548117	-0.0740213	-0.0146861	-0.0123018	-0.0636051	0.00159129	0.0599567	-0.0521961	-0.0293287	-0.00771847	-0.0253934	0.015293	0.0168786	0.00111303
TraesCS3D02G415400	0.0080626	-0.015901	0.077492	0.0654283	0.0535393	-0.0384842	0.0473604	-0.0296243	-0.0570421	0.0142637	-0.0904832	-0.0429283	0.0560197	0.0187098	-0.00319363	0.0497	-0.0414729	0.0346169	-0.0314068	-0.0392767	-0.0241007	0.0771565	-0.0585958	-0.0157639
TraesCS1B02G388200	0.0489657	0.0229917	0.0191635	-0.0458063	0.0321728	0.050847	0.0241732	-0.100238	-0.0693784	-0.0231072	-0.0645653	0.0196254	0.0527521	-0.0267194	-0.0598227	-0.0181494	0.0704913	0.0370594	-0.0124808	-0.0216129	-0.0218008	-0.00629995	0.0260605	-0.0537124
TraesCS2D02G583200	0.0602885	-0.0438494	-0.0383924	0.00682708	0.0254721	-0.00889369	-0.00493598	0.019659	-0.00101857	0.0415069	0.00903185	0.00753092	0.0270091	0.0331653	0.000946211	0.0105076	0.00537093	-0.0269239	-0.0450208	0.0245444	-0.0256925	0.0303426	0.00773948	-0.0106021
TraesCS2B02G046800	0.0133706	-0.0248639	0.0650854	-0.0374795	-0.0889316	-0.0338184	-0.0206137	0.0636542	-0.0823173	0.00536594	0.0205648	0.0387661	-0.0734786	-0.0265276	-0.0217644	-0.0124329	0.0039562	-0.0729873	0.00461254	0.105372	0.0173528	0.0605047	-0.0643853	-0.0372055
TraesCS2D02G527400	0.0564551	0.0537792	0.00370546	0.0328054	-0.0180772	-0.00156076	0.0220149	-0.0297386	0.0249527	0.0105486	-0.0194266	0.0157244	-0.0463118	-0.025879	-0.0477232	0.0177482	-0.0530797	0.0106758	0.0490422	0.00896241	-0.0537693	-0.0559605	-0.0199938	0.0152407
TraesCS3D02G347600	0.0173991	-0.0405071	0.0833234	0.0151078	0.0187299	0.0794002	-0.0844616	0.0562501	-0.00227375	-0.0567632	0.00858537	-0.0139225	-0.0420293	0.0480061	-0.0254533	0.0274279	-0.0181548	-0.0237575	-0.0247471	0.00864647	0.0257187	-0.0522237	-0.0193157	-0.00238472
TraesCS3B02G261800	0.0325979	0.0395471	0.0497303	-0.0149844	0.0241264	-0.100183	0.0510675	0.0786989	0.0247154	-0.0160682	0.0165418	0.106616	-0.00141105	-0.00869136	0.016728	0.0597572	0.0318395	0.0553452	0.0653531	0.0381839	-0.0318394	0.00650454	-0.021981	-0.00161069
TraesCS2D02G583400	0.0383639	-0.0621731	-0.0688945	0.000183391	0.0223616	0.011091	0.0474838	-0.0130556	-0.0224737	0.0145684	0.00894732	-0.0186242	-0.0406184	0.0216107	-0.0424144	0.0335227	-0.0414458	0.00206008	0.00553677	0.0157258	0.0190999	0.0118132	-0.019368	-0.0529488
TraesCS5A02G475600	0.0247711	0.0100605	0.0377926	-0.106325	0.0351838	-0.0234948	-8.86901e-05	0.0158476	0.00581707	0.0396062	0.00763335	-0.00617204	-0.0652425	-0.00952164	-0.0311569	-0.0048728	0.0105681	-0.0556961	-0.00983826	0.0435837	-0.0046312	0.0098411	-0.014961	-0.0626029
TraesCS1B02G276500	0.0160646	-0.0355423	-0.0161256	0.0800445	0.0808599	-0.0178556	0.0100943	-0.0128289	0.0278171	0.0103001	0.0836102	-0.0072174	-0.0519142	-0.0368775	-0.0536913	-0.103893	0.0445888	-0.0413435	0.0210829	0.0362335	0.00028724	-0.0587792	0.0171057	-0.0326761
TraesCS5A02G261500	0.0456461	-0.0616754	-0.0469426	0.0232825	-0.0180401	0.00461936	0.00632258	0.0134607	0.00709414	0.0105953	0.0509303	-0.0262298	0.0148289	-0.06799	-0.0791896	-0.031191	-0.0237819	-0.0643055	-0.00566639	-0.00302157	0.0437855	0.0235374	-0.020554	-0.0282288
TraesCS5D02G468600	0.0592309	0.0458593	0.00167177	0.00259015	-0.00332422	-0.0555677	-0.0299157	0.0444912	0.00668272	-0.0151465	0.0222347	0.0188347	-0.00514251	-0.0209384	0.0181498	-0.040731	-0.0416692	0.0610391	0.0341849	-0.0625744	0.0010927	0.0340057	-0.0133796	-0.00613631
TraesCS5D02G338200	0.0202565	-0.0141906	0.0413149	-0.0292025	0.0518561	-0.0166747	0.0220183	-0.156411	-0.0189988	-0.0598252	0.0717838	0.17182	-0.0147432	0.0387058	0.0234515	-0.0109429	-0.0481249	-0.00916882	0.142093	0.0607783	-0.048191	-0.0363923	-0.0442249	-0.0182675
TraesCS2A02G123000	0.0647699	-0.0148677	-0.0431916	0.00206378	0.0210367	0.0125337	-0.00652554	0.0173426	-0.0161402	0.022155	-0.0465704	-0.0116185	0.00122746	-0.0107258	0.0218247	-0.025943	-0.0305582	0.0297258	-0.0492654	0.0376341	0.0272494	0.105835	-0.0203539	0.0218729
TraesCS4B02G005900	0.0337823	-0.00985134	0.0759812	-0.0591249	-0.00609233	0.0125038	0.051968	-0.0046267	-0.0772179	0.00814631	0.0427245	-0.0966851	-0.0170635	-0.0508735	-0.0766755	-0.0266989	0.0214719	-0.0697867	-0.00735945	-0.0267034	-0.00295013	-0.0200852	-0.0242131	0.0323006
TraesCS1D02G098000	0.012843	-0.0402762	0.0248035	0.055132	0.0897484	0.0425677	-0.0066124	-0.0197057	0.0742456	-0.0192522	0.0844176	0.0254728	0.0147107	0.0132223	0.134775	-0.0147465	-0.0593515	-0.0487605	-0.00660873	0.0196413	-0.0275699	-0.0267031	-0.0522343	0.0512935
TraesCS7D02G358000	0.00329713	-0.0591817	0.0579364	-0.00781944	0.0760531	0.0840725	-0.00668893	-0.00389397	-0.031667	-0.00129461	2.23263040214868e-05	0.0116499	0.00489147	0.00974777	-0.0208541	-0.0625046	-0.0569051	0.0171155	0.0174761	-0.0105234	-0.00185421	0.0567951	-0.0266112	0.0284463
TraesCS1B02G330400	0.0489582	0.0354404	0.0182174	-0.0642022	0.0214376	-0.0616746	-0.0118832	0.00015624	-0.0335457	-0.0469593	0.011144	0.00394055	-0.0030753	-0.0456257	0.0253557	0.0170881	-0.0346811	0.040743	0.0268028	0.0259141	-0.0069911	0.00440279	-0.0337119	0.0388362
TraesCS7A02G426900	0.0527445	0.052544	-0.000102579	-0.0200401	0.0536832	-0.0358568	-0.0237751	0.0284348	-0.00279561	0.0216206	-0.00469913	0.0492337	-0.00762397	-0.0206735	0.0159636	-0.0100931	-0.00624642	-0.00227597	0.0167688	-0.0357473	-0.0229543	-0.0186302	0.0272402	0.0138252
TraesCS7D02G217400	0.031092	0.00668503	0.0369435	0.0977772	-0.0051343	-0.0344328	-0.0165977	-0.0725243	-0.0524299	0.0361017	-0.00730607	-0.0298179	0.0119643	0.020505	-0.0104382	-0.00998241	0.0545012	-0.00535233	0.00486689	0.0180884	0.0531815	0.0125076	-0.0282445	-0.0264116
TraesCS7A02G009800	-0.0320529	0.0267087	-0.0681492	0.0117675	-0.0665411	0.00884574	0.0131431	0.0680754	-0.103936	-0.0425972	0.0763825	-0.0337454	0.0234297	-0.0302294	0.0520281	-0.0107946	-0.00784939	0.0216699	0.060984	0.0521248	-0.019842	0.0195155	0.00140079	-0.0589699
TraesCS7B02G016500	0.0446223	-0.0570537	-0.0690217	0.00279844	0.00184602	0.00408047	0.0155583	0.00157859	-0.00249299	-0.0263185	0.0243399	0.00908908	-0.0212618	0.0121294	-0.0214188	0.0576033	0.00203933	0.00332517	0.00722039	-0.0140728	-0.0196262	-0.00703403	0.0439785	-0.0313791
TraesCS7D02G546100	0.0601399	-0.0321471	-0.0449174	0.0155581	-0.0116558	0.0148446	0.0249532	0.00169651	0.0188259	-0.00351531	-0.0149219	-0.0143468	0.0626094	-0.00640912	0.0257979	0.0496208	0.0331195	-0.0406695	-0.00476865	0.0896441	-0.0189224	-0.00433222	0.00807194	-0.0126267
TraesCS3B02G022500	0.0395485	-0.0454713	0.0232265	-0.0621018	0.0104488	-0.0601422	-0.0281335	-0.0038594	-0.0352381	-0.0044043	0.0077411	0.111955	-0.00588762	0.00644625	-0.041868	-0.0312213	0.0284537	-0.027116	0.0958496	0.075514	-0.0112665	0.016866	-0.0694865	-0.011429
TraesCS4D02G286400	0.0545805	0.0431164	-0.0247646	0.049984	-0.0269022	0.0205277	0.0175977	-0.0142103	0.00170086	0.00901465	-0.00207716	0.00717215	-0.0252899	0.0306656	-0.0167918	0.0516074	0.0113502	-0.0142242	-0.0140048	0.0482667	-0.0375947	-0.0212254	0.0157883	-0.0125111
TraesCS5D02G137500	0.0572904	0.0505882	0.0209846	0.0280801	0.00708016	-0.00770893	0.0111612	-0.00300093	0.019002	0.0228198	0.0545491	-0.0247462	0.00259005	0.0455936	-0.00177529	0.0156829	0.0402785	-0.0342352	0.0335645	0.0500571	-0.015479	0.0190552	0.0633433	-0.0215185
TraesCS3B02G272700	0.0639731	0.0453501	0.00811272	0.013793	-0.00492106	0.00674637	-0.00543537	0.0260091	0.0202648	-0.00143022	0.00127491	0.00279779	-0.0176212	-0.0187122	0.000469813	-0.00547898	0.00484256	0.0217973	0.0163941	-0.00618072	0.015422	-0.00486893	-0.0446489	-0.0397783
TraesCS1B02G019100	-0.04613	0.0597151	-0.018964	0.0211964	0.0665388	0.00355267	-0.0149755	0.00585074	-0.0204632	0.0134532	-0.0154125	0.0172911	0.00719414	-0.0172359	-0.00811413	0.0211278	-0.0208373	0.026745	0.0226098	0.0296211	-0.00815334	-0.0394626	-0.0256188	-0.0406526
TraesCS6A02G093700	0.0510537	0.0099069	-0.0214473	-0.0331138	0.00661619	0.0312455	0.0206689	-0.152787	-0.00721301	-0.00548628	-0.0518047	0.0185901	0.032165	0.00499856	-0.0751942	-0.0460477	-0.0191807	0.0356994	0.050564	-0.00728757	0.0574225	0.0693282	-0.00747933	-0.00775499
TraesCS3D02G244900	0.0619139	0.0452078	0.015089	0.0111787	0.0180773	0.00689699	-0.00837541	0.0104302	0.0162139	0.00302909	0.0337142	4.86443158913964e-05	0.00456605	-0.0260276	0.017912	0.0319334	0.0231033	0.0400882	0.0374295	-0.0440308	0.0725928	-0.0152646	-0.0528818	-0.0134809
TraesCS5B02G211000	0.0148541	-0.0416796	0.0689022	0.0424652	0.0344277	0.0821169	-0.0571779	0.0647815	-0.0033619	-0.0690629	0.0169998	-0.0315778	0.00375372	-0.00586913	0.0508397	-0.0272663	-0.00470652	-0.0330179	0.00169012	0.0550668	-0.0217845	-0.0323851	-0.0397202	0.0294788
TraesCSU02G167700	0.0437117	-0.0173827	0.0127559	-0.0289738	-0.0623777	0.0128779	-0.00278509	-0.113095	-0.0598506	-0.109704	-0.0447523	0.0444438	0.0666963	-0.0370164	-0.0496635	0.00677756	0.0563636	-0.00813183	0.006128	0.0589224	0.0258661	0.0139276	0.0275769	0.0449807
TraesCS5D02G536900	0.0462066	-0.0587473	0.0241561	-0.0221932	-0.0650987	-0.011916	0.0161503	-0.015428	0.00589387	0.000769306	0.00943609	-0.0211306	0.0323693	-0.0138711	0.00826507	-0.00455162	0.00215048	-0.0273082	-0.00372878	0.00610656	0.0167216	0.0172803	-0.00466082	0.022005
TraesCS2D02G572700	0.0531502	-0.0550971	-0.0509958	0.00931686	0.0102117	0.00567512	0.00702283	0.00534337	0.0044538	-0.00700449	0.00281492	0.00429254	0.0175239	0.0167943	0.00382943	0.0260713	0.0128583	0.00865232	0.0031857	0.027307	-0.0164046	0.0295874	0.0182453	0.0470367
TraesCS3B02G514800	0.0153746	-0.0273674	0.0716084	0.076259	0.0121374	-0.0500618	-0.00723601	-0.0408915	0.00779398	0.0103234	0.0285866	-0.0677583	0.0400814	0.0158836	-0.0192193	0.0563826	0.136937	0.0155411	0.0147672	0.0131737	-0.035811	0.0131972	0.0199741	-0.0292255
TraesCS2B02G574100	-0.0528604	0.0562696	0.0425835	-0.0143078	-0.0243552	-0.0195406	-0.00843397	0.00692483	0.00829944	-0.0155741	0.0197549	0.00712592	0.0236989	-0.00701031	0.0186447	-0.0233264	-0.0182185	0.00176527	0.00651422	-0.00458932	0.0219003	-0.000934094	-0.0127709	-0.0159779
TraesCS5A02G548600	0.00245397	0.00954105	0.0865699	0.00362053	0.0434201	0.0797317	0.105243	0.0266252	-0.0340854	-0.00164857	0.0568258	0.023146	-0.0722468	-0.059665	0.0170818	-0.0185641	0.0420987	0.03333	-0.0256064	-0.0365513	0.0616082	-0.0493614	0.00922112	-0.0291953
TraesCS3D02G338400	0.0529593	0.0317499	0.0117088	-0.0497176	0.0208921	-0.00899012	1.93453105340042e-05	0.0699488	-0.0409364	0.000811098	0.0868194	0.000819558	0.0248644	0.0239043	-0.00880845	0.0568393	-0.018252	0.0522397	-0.0431673	0.016938	-0.101837	0.0460014	0.0131187	0.0299091
TraesCS7A02G215700	0.0339611	0.0131085	0.0475835	0.0883118	-0.00305014	-0.0187865	-0.016942	-0.0449472	-0.0751411	0.0354732	0.0179733	-0.0529144	0.0109918	0.0255007	-0.0178968	-0.00881284	0.0653333	0.0242144	0.0043105	0.0322659	0.0332441	-0.0238417	-0.0179873	0.00502352
TraesCS6D02G255200	0.0377856	-0.0123809	0.0602965	0.0437677	0.0339615	-0.0468964	0.0284678	-0.0633137	0.0057462	0.0117436	0.0768842	0.00636374	0.0277632	0.025722	-0.0473622	-0.0785427	0.160863	0.0480613	0.0491441	0.0395648	-0.0570637	0.0146685	-0.0506098	-0.027758
TraesCS3A02G509900	0.00885112	0.014335	0.0824999	-0.0403204	-0.0147851	0.0669082	0.121715	0.0369526	-0.0284441	0.0553069	-0.0259544	-0.0521148	-0.00800776	0.0214025	0.0201362	0.0443349	0.016806	0.0234178	-0.0626977	-0.00186721	-0.022448	0.0366144	-0.0309198	0.034822
TraesCS4B02G207400	0.03657	-0.0454814	-0.0717302	-0.0455062	0.00898073	-0.0244981	0.00420241	0.014107	0.0265313	-0.0395906	0.0360187	-0.00271677	0.0260287	0.00306217	-0.0186352	0.0830397	0.0236891	0.0303491	0.0198412	0.0509571	0.0018341	0.0328724	0.0364741	0.0551088
TraesCS6D02G358900	0.0154839	-0.0234687	0.0430462	-0.0218786	0.0881077	0.00564234	0.121935	-0.042604	0.0624208	0.00935003	-0.0649866	-0.0677402	-0.0883044	-0.0492952	-0.017624	0.00720788	0.0210328	0.0125524	0.0419997	-0.0275541	-0.0798643	-0.0314399	-0.026064	0.0754056
TraesCS5A02G388300	0.0634183	0.0259184	0.0186706	-0.0196894	0.0191506	-0.0170666	-0.000649257	0.0206296	0.0245516	-0.00710421	-0.000995269	-0.046368	-0.0105505	0.085353	-0.0227334	0.0130119	0.0739327	0.0220427	-0.0337566	-0.0411111	-0.0313272	-0.0354611	0.0252752	0.0302226
TraesCS7D02G330100	0.0539669	0.0513314	0.00250673	0.0281086	-0.0386706	0.0384865	0.000302904	-0.0137568	-0.00345386	-0.00522139	-0.0203471	0.00204902	-0.0306616	0.0387784	-0.00793007	-0.0151245	-0.0318981	-0.0106542	-0.0142172	0.0579572	0.0429782	-0.019377	0.00130006	-0.0366605
TraesCS7B02G352300	0.0407363	-0.029002	0.00988634	-0.087122	0.026652	-0.0262058	0.0159891	-0.010542	-0.013738	0.0679751	0.0201249	-0.00148706	-0.0166407	0.0453406	-0.0449746	0.00745224	-0.0074044	-0.00210211	0.0272448	0.00395946	-0.0124339	-0.0169124	-0.0560593	0.0676749
TraesCS2A02G590600	0.0575383	0.044524	-0.0145648	0.0180432	0.0279197	-0.00238304	-0.00946325	-0.0276767	-0.0295413	0.0192904	-0.0779435	0.0119343	-0.0139089	-0.0198341	0.0213423	-0.0664979	-0.0109091	-0.036896	-0.0107512	0.0469978	0.0205755	-0.00768633	0.0173326	-0.00213551
TraesCS5B02G129900	0.0555851	0.0478494	0.00569122	0.0446642	-0.0164372	0.0224875	0.000309912	-0.00282967	0.0266207	0.0237867	-0.00715384	-0.0190586	-0.00956187	0.0179259	0.0124489	-0.0115667	0.0268345	-0.0251687	0.0500083	0.0227015	0.00660428	0.0446304	0.0371303	0.0199762
TraesCS1D02G098100	0.0150576	-0.0368994	0.0423238	0.0247555	0.101165	0.062512	0.00392996	-0.0349091	0.0237729	-0.00686408	0.0667298	-0.00426567	0.0317171	0.00243193	0.0667135	0.00454487	-0.0403941	-0.0642802	-0.0131283	0.0176408	0.0217289	-0.0940433	-0.0139311	0.031918
ENSRNA050024590	0.0279307	-0.0318699	-0.0101133	0.00978797	-0.0301269	0.00256171	-0.0623025	0.0110968	-0.13822	0.10245	-0.090798	0.0313188	0.0494391	-0.121096	0.124753	0.0435947	0.00252306	-0.194072	0.0135692	-0.112435	-0.0593547	-0.102253	-0.010317	0.0233531
TraesCS7A02G255700	0.0552064	0.0334834	-0.0126837	0.0536236	-0.0343678	0.0334481	-0.0163482	0.00066626	0.00374497	-0.0092022	-0.0375859	0.00316277	0.000199195	0.00862776	-0.0093544	-0.0123162	0.00878582	0.0382851	-0.0398949	0.00451978	0.0205661	-0.0491678	-0.0124879	0.00901199
TraesCS7A02G355400	0.028225	0.0339078	0.0269061	-0.0723971	0.05787	-0.0602773	-0.000305217	-0.00425917	-0.0404124	-0.0662965	-0.00132554	-0.0764915	-0.0302978	-0.0390313	0.0445626	0.0062205	-0.0373367	0.0246291	-0.0100223	-0.000319748	0.0296418	-0.0103131	-0.0596286	0.0252681
TraesCS5A02G506900	-0.0110211	-0.0237413	-0.017517	0.0783619	0.0554994	-0.0963813	0.0111642	-0.0251735	-0.0573416	0.0393219	0.0280142	0.0138728	-0.0669707	0.0259381	-0.0121741	0.0162573	0.0141334	-0.0954765	-0.0242726	-0.0276407	0.00567652	-0.105848	0.0553465	-0.0246828
TraesCS7B02G204900	-0.0471664	0.0586228	-0.0151979	0.0136306	0.0632545	0.00858114	-0.0236458	-0.00166906	-0.0104002	0.0161724	-0.0291778	-0.0115041	-0.0189854	0.0020019	-0.0214242	0.018639	0.01244	-0.000904532	0.021947	0.0375655	-0.000336011	-0.0263183	0.0111956	-0.00990655
TraesCS1B02G251800	0.0283441	-0.0200951	0.0572439	0.0555618	0.0721423	-0.0107515	-0.0203362	0.0427641	0.0481229	-0.0682476	-0.0242166	0.0089656	0.00967801	-0.0686496	0.0496396	0.0307333	-0.0334816	0.0313917	0.0650023	0.0328873	0.0580655	-0.0193131	-0.0236123	-0.0581522
TraesCS5D02G489000	0.0279598	0.0139264	0.0360413	-0.102072	0.0274013	-0.0263414	-0.00941635	0.0106202	0.00509201	0.0370027	0.017125	-0.012512	-0.0310276	0.00760878	-0.0131152	-0.0227733	-0.00463488	-0.0279906	0.0135587	0.0565545	0.00758564	0.0177775	0.0169521	0.0649789
TraesCS1B02G001700	0.00967869	-0.0637691	0.042123	0.0762391	0.0155484	-0.00233835	0.017825	0.0608046	0.0245389	-0.0263623	0.0276737	0.0462948	-0.00287612	-0.0199552	-0.0379684	0.0239409	-0.0106719	0.0006373	-0.0105993	0.0574333	-0.012934	-0.039465	0.00620132	0.0450856
TraesCS7A02G426700	0.0605453	0.0278111	0.00688559	-0.041288	0.0209667	-0.0234473	-0.0270094	0.0389349	0.0141682	-0.00452118	0.019185	0.0135104	0.00844963	-0.0135362	0.0493407	0.00115413	-0.0152714	-0.0343448	-0.01842	-0.0424243	-0.0167487	0.0116413	0.0418406	0.0273453
TraesCS3A02G307900	-0.00236468	-0.00437618	0.0535095	0.0786662	0.0234144	0.0471726	0.0908263	0.0330773	-0.101926	-0.0365248	-0.0110937	0.0312933	-0.0764073	-0.0161516	0.00902576	0.0948046	0.040181	0.041455	-0.0242692	-0.0058761	0.0261606	0.00690983	-0.0777703	-0.0438207
TraesCS6D02G002000	-0.0186774	0.0527988	0.0218205	-0.0221582	-0.0168786	-0.0666235	2.85003991046046e-05	0.0326278	0.0366566	0.00493778	-0.164846	-0.00671016	0.0921201	-0.00205248	-0.0712018	0.0637344	0.135561	-0.140521	-0.02324	0.0233253	0.0734734	-0.097413	0.0556658	-0.0381424
TraesCS5D02G152400	0.0572861	0.0428272	-0.00810061	-0.014266	0.00532043	-0.0356835	-0.0647324	0.0348141	-0.0191327	-0.00320675	0.0151085	0.0224122	0.0252335	0.0293883	-0.0240262	-0.0310503	0.00064663	0.0250261	-0.014358	-0.0790007	0.0532028	-0.0445993	-0.0253398	0.0100682
TraesCS7D02G093200	0.0287362	0.0351902	0.03796	-0.0679683	0.0637228	-0.0123277	-0.00576963	-0.0605181	-0.0218119	-0.0542871	-0.00283455	-0.0901676	-0.0235358	-0.00204342	0.0486845	-0.0044546	0.0024695	0.00509253	-0.00144737	0.0121822	-0.0469296	-0.0109317	-0.00901126	-0.00406398
TraesCS5D02G068700	-0.0323343	0.0218038	-0.0628022	0.0382562	-0.0646748	-0.0327872	0.0553552	0.0317152	-0.0780017	-0.0247269	0.0658708	-0.0221847	-0.0162008	-0.0357693	-0.00913587	-0.0222523	0.00889494	0.0171752	0.0309031	0.0664886	-0.0056284	-0.00112751	0.0329068	-0.0190649
TraesCS6A02G025700	0.0377203	-0.0516506	-0.0698397	-0.0134769	0.0240861	0.00859086	-0.000779837	-0.0505638	-0.0678264	-0.0224031	-0.0236712	0.0204997	-0.025235	0.0285712	-0.0140206	0.0209074	0.0133439	-0.0106335	0.0343636	0.00174851	-0.0422251	0.0370774	-0.0553035	0.018513
TraesCS3D02G347500	0.0246582	-0.0358496	0.0761112	0.00116242	0.0306924	0.0735103	-0.0770338	0.0530501	-0.0365361	-0.0464137	0.00891695	0.000585548	-0.0555768	0.0395558	-0.0330354	0.0304403	-0.0360776	-0.0353425	-0.0199749	-0.00741529	-0.0242785	0.0131833	-0.00968318	0.00592585
TraesCS7B02G264200	0.0503229	0.0584745	0.00449421	0.0282418	-0.0255385	-0.00812834	0.0309059	-0.0377894	0.0301073	0.0226031	-0.0227196	-0.0109692	-0.0222452	0.0171442	0.00224888	-0.0259072	0.0151469	-0.0305414	0.0529917	0.0590242	0.0585631	0.0367742	-0.042432	0.0266328
TraesCS4A02G010000	-0.0604089	0.0383423	-0.0126284	0.00610307	0.0117546	-0.0124127	-0.0345838	0.00838133	-0.00817699	-0.0125198	-0.030815	0.0473172	0.0285258	0.0260648	0.0413984	-0.00188478	0.031775	0.0802786	0.00907481	0.0304901	-0.0203711	-0.141758	0.0122781	-0.0252465
TraesCS2D02G207200	0.0530989	0.0352422	-0.0186767	0.0453105	-0.0327046	0.0498901	-0.0204261	-0.00431402	0.00289201	0.0234056	-0.00781331	-0.0100707	0.0121847	-0.0251671	-0.00806652	-0.0032724	0.015971	-0.0434019	-0.0514311	0.0661941	-0.0459597	-0.0503276	0.0522368	-0.0134697
TraesCS1B02G217700	0.0594494	0.0362575	-0.0201541	0.0126715	-0.0247427	0.00363787	-0.0559712	0.00677469	-0.0199315	0.0018249	-0.0171044	-0.0355735	-0.000868219	0.0725417	-0.013731	-0.0328953	-0.0332933	0.0419343	-0.0479127	0.0192783	0.0144121	0.0138094	-0.00781945	-0.0104344
TraesCS7A02G113600	0.0383541	0.0167815	0.0708259	0.0296632	-0.0318952	-0.0445134	0.0596187	0.0117664	0.0367004	-0.0146042	0.03538	-0.0279625	0.069262	-0.0282644	-0.0488619	0.0122535	-0.0105449	-0.0478032	-0.0859084	-0.040863	0.0191578	-0.151088	-0.0774135	0.00441237
TraesCS2D02G452900	-0.00725554	-0.0479133	0.077339	0.0380837	0.0318117	0.0251295	0.0533531	0.0196703	-0.080752	-0.035209	-0.00860361	0.0615423	0.014083	-0.0717388	0.0251361	0.0472518	-0.0266122	0.0511668	0.00462546	-0.0599284	0.1206	0.0127371	0.0314168	0.07545
TraesCS4B02G127100	0.0645038	0.0234399	-0.0199213	0.0142702	-0.0147817	0.0171573	-0.0235891	-0.00807749	-0.0148927	-0.0131749	-0.0603755	0.0231997	-0.0120288	0.0227165	-0.00493279	0.0075899	-0.00761459	-0.00851958	-0.0432309	0.0319436	0.0241433	-0.0545935	-0.0150751	0.0237157
TraesCS7B02G485000	0.0359385	-0.0484663	0.0320838	-0.0303113	-0.0813323	-0.0359687	-0.0208984	0.01186	-0.024767	-0.00541795	0.0116639	-0.00165546	-0.0555764	0.0102856	0.00995554	-0.0382458	-0.013882	0.00406269	-0.000702564	-0.0108431	0.00506199	0.014169	-0.0851906	0.0520016
TraesCS7A02G001400	0.0386561	-0.0634417	-0.0324354	0.0293909	0.0189575	0.0257577	0.0222983	0.0161092	0.0529262	-0.0233053	0.0947903	-0.0255571	0.0208232	-0.0408089	0.0272847	-0.0354937	0.000107481	0.0199521	0.050071	-0.0469807	-0.0198601	0.0743566	-0.0020039	0.0209055
TraesCS7A02G508800	0.0240476	-0.0434149	0.070147	-0.00585561	0.030769	0.0779683	-0.0791525	0.017875	-0.0379021	-0.0213218	0.014083	0.0388056	0.0110487	0.0523023	-0.0433344	0.0126555	-0.00496147	-0.0722839	-0.00531169	-0.00749988	0.00636758	-0.085512	0.00861915	0.0231506
TraesCS3A02G444000	0.0446061	-0.0589191	0.0189858	-0.0135991	-0.0649177	-0.0179455	0.0116487	0.000336464	0.0266789	-0.0186036	0.0328026	-0.00779428	-0.0083803	-0.0148131	0.0163355	0.0219222	0.0164771	-0.0247697	-0.00442683	0.00982393	0.00729827	0.0131055	0.00649756	-0.0146398
TraesCSU02G204900	0.0287712	-0.0641251	0.000408502	-0.0107796	0.0456496	-0.0688754	-0.0592241	-0.0440385	-0.0202863	-0.00454785	-0.00635562	0.0667893	0.0169599	0.0883928	0.0215661	-0.0587078	0.0180629	-0.00527459	-0.112877	0.0353877	-0.0316165	0.00278309	0.018498	-0.0254279
TraesCS7A02G363000	0.0531995	0.0309652	0.0445415	0.0152323	0.0043242	0.0512272	-0.0729109	-0.00733682	0.0279889	0.0318038	0.0166762	-0.00727606	-0.00325721	0.052095	-0.0267782	0.0148856	0.0312473	-0.00449179	0.0383975	-0.00305316	-0.0304092	-0.018418	0.020705	0.00604328
TraesCS2D02G187300	-0.00702423	-0.0582375	0.0281195	-0.0639154	-0.04441	0.00178584	-0.0730752	0.0115558	-0.0242427	0.0644407	-0.0434092	0.0462821	-0.0440456	0.0795383	-0.063623	-0.0680846	-0.0577255	-0.0305438	-0.0511906	-0.00848629	-0.0120692	-0.0630464	0.0400462	0.00274008
TraesCS1D02G207400	0.0609907	0.0385658	-0.015278	0.00995341	-0.0200163	0.0102549	-0.0310691	-0.00750245	-0.0384022	0.0228835	-0.0191712	-0.0365737	-0.0274419	0.0307856	0.00663178	-0.0106241	0.00208914	0.0448613	-0.0121432	0.0301859	0.0298623	0.0332584	0.0324766	-0.0042282
TraesCS7D02G157800	0.0563418	0.0538985	-0.000405986	0.0191737	0.00410636	-0.028901	0.0262134	0.0232074	0.0184788	0.0229578	-0.0148886	0.00419484	-0.0107826	0.00364783	-0.0270804	0.000665897	0.00173427	-0.0021274	0.0283676	0.0162886	0.00912931	0.0144053	0.0217289	-0.0441548
TraesCS1B02G293100	0.0501725	-0.0161858	0.0093172	-0.0632768	0.037449	-0.0571653	-0.0101543	-0.00141592	0.0124384	0.0191812	-0.0244715	0.0484049	-0.00038648	-0.0134591	0.0204956	0.0105732	-0.0369633	0.0113394	-0.070529	-0.0156665	-0.00364163	0.0271096	0.0495241	0.00316382
TraesCS2D02G596000	0.0530735	-0.053386	-0.0398558	0.0106329	0.0158975	0.0143223	-0.00544252	0.00876905	0.0122594	0.0388698	0.0106248	0.0104821	-0.00561545	0.0216436	-0.00462853	0.0285807	0.0273808	0.00777997	0.00837082	-0.00600486	0.0107081	0.00417728	-0.00951504	0.0085729
TraesCS6A02G094300	0.0282726	0.00410798	-0.00104203	-0.0868478	0.0617172	-0.00133719	0.028015	-0.0557079	-0.050782	-0.0411433	-0.0251627	0.0525633	0.0640667	-0.0229699	-0.0146975	-0.0152147	0.0505111	0.0585955	-0.00370095	-0.0469664	0.0608748	0.0256109	-0.0233077	0.0145418
TraesCS1D02G215400	0.046425	0.0467366	0.0116713	0.0360381	-0.0293036	-0.0535338	0.0587125	0.0253952	-0.011237	-0.0308469	-0.0474731	0.0349863	0.0236634	-0.0197576	-0.071526	0.0219759	-0.0268575	-0.0123885	-0.0456851	-0.0152512	-0.0471123	-0.0168237	-0.0614467	-0.000471823
TraesCS1A02G089600	0.0168042	-0.0324269	0.0582031	0.0220381	0.0911984	0.0648727	0.00993182	-0.0157415	0.0454227	0.000364532	0.0612271	-0.00233706	0.00975563	0.0232768	0.0329861	-0.0210254	-0.00357156	-0.064775	-0.00436899	0.0203587	0.0162372	-0.0520604	0.00506887	0.0145777
TraesCS6B02G031500	0.0588945	0.0250765	0.0110348	0.00656845	-0.0312778	-0.0438261	-0.0418082	-0.0061934	0.0250896	-0.0644093	-0.0632376	0.0192358	-0.0125384	-0.0385336	-0.0155682	0.0108657	-0.0104279	-0.0209477	-0.0340098	0.0401702	0.00314267	0.0249753	0.0459428	-0.0159231
TraesCS5B02G058800	0.0556826	0.0522482	-0.00259613	-0.0131615	0.0287922	0.000840334	0.000805225	0.00258825	0.00429919	-0.0101303	0.0302491	-0.0153506	0.0129927	-0.00791396	0.0438527	0.0403677	0.0223607	-0.0515925	-0.0175979	-0.0419626	-0.0395429	0.0439309	-0.00161863	0.0642283
TraesCS5B02G488900	0.0200949	0.0168174	0.030424	-0.10704	0.0250108	-0.0159812	-0.000339501	0.00418595	-0.00511526	0.0302219	-0.00697876	-0.00862586	-0.0575257	-0.0152971	-0.0271724	-0.00580347	-0.00879181	-0.0469531	-0.0253072	0.0272919	0.0147548	0.00656513	-0.0102092	-0.0403457
TraesCS7B02G408200	-0.0453285	0.0640204	0.00520676	0.00848223	0.0541938	0.013243	-0.00657665	0.00814453	-0.0241913	0.0100867	-0.0268732	0.00239492	0.0017191	-0.000753068	0.00566338	-0.0226386	-0.00814477	0.000824534	0.0219183	0.0363348	-0.0257124	0.010871	0.0138246	-0.0447328
TraesCS1D02G281800	0.0440422	0.00260362	0.0708211	0.0345306	0.024197	0.0518678	0.00840559	0.0620029	0.000430389	-0.024228	-0.00235134	-0.0267115	0.0120301	-0.00320242	0.0205309	-0.0290926	-0.0408032	0.0154354	0.0547912	0.0262108	0.0212712	-0.0177712	0.0123835	-0.0320535
TraesCS6D02G136200	0.0193934	-0.0398553	0.0555915	0.0255219	0.0631559	0.073022	-0.0211125	0.0273129	-0.0856174	0.0216514	-0.0278443	0.00178897	0.0566046	0.0239851	0.00814688	0.0581219	-0.0998735	-0.0466131	0.023081	0.020561	0.0262966	-0.0400873	-0.00415088	-0.0238695
TraesCS7D02G438400	0.033277	0.0279855	0.0669525	-0.00844045	0.0378387	0.0123953	0.0195489	-0.0609299	-0.00352652	0.117988	0.0173858	0.0168064	0.0476339	-0.07615	0.0539515	-0.106346	0.0224247	0.0533486	-0.0634505	-0.0411382	0.00713123	-0.0400061	0.0793416	0.0160622
TraesCS5B02G240200	0.0587561	0.0417261	-0.0111629	0.015646	-0.000273831	0.0230328	-0.0021275	-0.0445736	0.016258	0.000801621	-0.0248792	-0.0695035	-0.0173374	0.0403677	-0.00619012	0.014636	0.00358679	0.0198966	0.0147318	-0.0215204	0.0390187	0.00479278	0.00584516	0.0353381
TraesCS3B02G455200	0.00908085	-0.0304941	0.077483	0.0611704	0.0396866	-0.0376237	0.0195619	-0.054175	-0.0594213	0.0127925	-0.021695	-0.0233007	0.059949	0.0266458	-0.0138689	0.0265855	0.016315	0.0288643	0.0149281	5.4402995786602e-05	0.00823904	0.0705429	0.0173807	-0.0102871
TraesCS3A02G376200	0.0470412	-0.0573027	-0.0162691	0.0108109	0.0311831	0.000647904	0.0171582	-0.00563914	0.0227997	0.0729498	-0.0450026	0.00077335	0.0164985	0.0580538	-0.0485999	0.031724	0.0292024	0.0343465	-0.0156282	-0.0170189	-0.122417	0.0251451	-0.0565078	0.033616
TraesCS6B02G082900	0.0464978	-0.0579655	-0.051513	0.00351699	0.0177784	0.00324937	0.0193538	0.0245883	0.0049099	0.00328626	0.000188442	0.0219193	-0.00130851	0.00984166	-0.00585246	0.0162334	-0.0274834	0.0139083	0.0332925	0.00479694	-0.00981789	-0.00587719	0.0192164	0.0316547
TraesCS7B02G152800	0.0496166	-0.0422969	0.0217843	-0.0177863	-0.0705461	-0.0136605	-0.00516598	-0.0061789	0.0214172	-0.017183	0.00891243	-0.0187468	0.0066675	-0.0147018	0.018805	0.0137185	0.0131052	-0.0176021	-0.014575	0.0176201	0.0117428	0.0137174	-0.010285	0.0166856
TraesCS7B02G357800	-0.0440934	0.0632304	-0.00337471	0.0180265	0.0552191	0.00968663	0.00295907	0.000860947	-0.0446044	0.0194531	-0.0176491	0.00522955	-0.00792397	0.0018902	0.00837296	0.00341117	-0.0290723	-0.00140205	-0.00116286	0.00520045	0.00544997	0.0218507	-0.0037253	0.0192546
TraesCS2D02G468200	-0.0314937	-0.0188567	-0.0646439	0.0182465	-0.0622825	-0.0131592	-0.0176344	-0.0538224	-0.0564675	-0.056854	-0.0168561	-0.0348524	0.0423601	-0.0271068	-0.131442	-0.00995584	-0.0753444	-0.0393772	0.061405	-0.102279	-0.00390934	-0.0256877	0.00634038	0.0740617
TraesCS1B02G225700	0.053627	0.0431637	-0.0145839	0.0350706	-0.0342527	-0.00598695	-0.00764168	0.00768123	0.00445563	0.0087897	-0.0105829	-0.00212549	-0.0186016	-0.00122335	-0.0711144	0.0175312	-0.0689703	-0.0200518	-0.0191888	0.0698588	-0.0310944	-0.0297669	-0.0328516	0.0156591
TraesCS3B02G563200	0.033421	0.0412265	0.0194668	0.0737318	0.0177299	-0.0212137	0.031168	0.026362	0.0408861	-0.0555153	-0.0202052	-0.00713948	0.110096	-0.0326453	-0.00505437	-0.00991593	0.0904945	-0.0336666	-0.0475037	0.015561	0.00550582	-0.0122532	0.0166478	-0.0143057
ENSRNA050020844	0.0299109	-0.0358046	-0.0377806	0.0071303	0.00599419	0.00656303	-0.030016	0.03624	-0.111162	0.100247	-0.0729208	0.0461143	0.0393448	-0.0781809	0.147979	0.0601772	-0.00470613	-0.146566	0.0112692	-0.130935	-0.0714138	-0.089881	-0.053124	-0.00913233
TraesCS5B02G536700	-0.0506818	0.0554473	-0.00989165	0.0289906	0.0214772	-0.00242799	-0.00730273	-0.0179574	0.0207176	-0.0393851	0.0325874	-0.00072443	-0.0275647	-0.0142021	-0.0494186	-0.0515326	-0.0409337	-0.0150747	-0.0270436	-0.0208207	0.0114841	0.0458986	-0.0423403	0.0135934
TraesCS3D02G402300	0.0207694	-0.0195266	0.0713133	0.0496743	-0.00168284	-0.00291174	0.0961366	0.0608531	-0.0685185	-0.0161213	0.0164275	-0.0321675	0.0880411	0.00950532	0.0404039	0.0706484	0.0296794	0.0326252	0.0904059	-0.023898	-0.024196	-0.0538808	0.0476823	-0.0434098
TraesCS2B02G546700	0.0457587	0.0656815	0.0138133	0.0276315	-0.0228286	0.00485217	-0.00264575	0.00375099	0.0165434	-0.0315163	0.0117709	-0.00937374	0.00690534	-0.0309474	-0.0504551	-0.017787	-0.0177068	0.0334129	-0.0155224	0.0159445	-0.0331737	-0.0326593	-0.00953082	0.0243325
TraesCS7B02G107800	0.00990585	-0.0385113	0.0717529	-0.00803195	0.0227878	0.0895508	-0.0897315	0.0337707	-0.0177133	-0.0499832	0.00267184	-0.0243054	-0.0120845	0.0653076	-0.0458554	0.0261944	-0.0131339	-0.0488955	-0.0655441	-0.0392894	-0.00750278	-0.020864	-0.00131173	-0.0129516
TraesCS3A02G408200	0.0530722	0.0205847	0.0487659	-0.0211907	0.03889	-0.0135241	0.0465309	-0.0126489	0.0149923	0.00472949	-0.0291222	-0.0285108	0.0328392	-0.0301546	-0.0200932	0.0274256	-0.0312474	-0.0530819	-0.0547643	-0.0293195	0.0549007	-0.0383611	0.0474083	0.0646327
TraesCS6B02G034200	0.0442549	-0.0480913	0.00591526	-0.0539165	-0.0397791	-0.0192773	-0.0143478	-0.0159049	-0.00855773	-0.0040377	-0.0470992	-0.004382	0.00667884	0.0425718	0.0623909	0.0290337	-0.0280554	0.0690077	0.00583178	0.0355445	-0.00355481	0.000854175	-0.00131282	0.0473641
TraesCS3A02G227000	0.0437724	0.00321162	0.016767	-0.054023	0.0155873	-0.0862606	-0.0668949	0.0651039	-0.0260245	-0.0127131	0.0285457	0.0222932	0.00296585	0.0452185	0.0184005	-0.0132542	-0.0161988	-0.0273611	-0.0186788	-0.015841	0.0381889	-0.0400648	-0.0235662	0.02239
TraesCS1B02G183500	0.027933	-0.0409812	0.0483959	0.00399987	0.0455516	0.0958564	-0.0421973	0.0205779	-0.0706254	0.0150661	-0.00491715	0.0779519	0.0112692	0.0170699	-0.0223989	-0.00339577	-0.0278701	-0.0423	0.0327557	0.0177898	0.0303309	0.0331395	0.0561282	0.00464426
TraesCS7B02G250700	0.0194874	0.00906367	0.0629364	-0.0845813	0.0323524	-0.0220167	-0.0218562	-0.0165496	-0.0132186	0.0577008	0.0393819	-0.028382	-0.0470144	0.0104858	-0.0121242	-0.024199	0.00413187	-0.0431418	-0.0524132	0.0393766	0.031276	0.00554482	-0.0288408	0.0426939
TraesCS2D02G503200	0.0247322	0.004231	0.0387589	-0.091608	0.0336995	-0.0273517	-1.26865e-05	0.0566438	0.0209689	0.0510991	0.0294159	0.0242593	-0.0488526	-0.0169474	0.0074504	0.00170575	0.0221566	-0.0432031	0.0587052	0.0524776	0.0272182	0.0332785	-0.0497581	0.0411516
TraesCS5B02G350400	0.0434194	-0.0640578	-0.00825964	-0.0329687	-0.0282535	-0.00856835	0.00984568	-0.0213259	0.0100048	0.0148485	0.0194025	-0.00654673	0.0391832	0.000621031	0.0220727	0.0664344	0.00907624	-0.054039	-0.0443682	0.0499813	-0.00371279	0.0310746	0.0201286	-0.00503377
TraesCS3A02G423200	0.00542647	-0.0024947	0.078239	-0.061384	-0.062027	-0.024787	-0.0260798	-0.0238965	0.00323633	0.00977565	-0.0377648	0.00638514	0.0221438	0.0796684	0.0861887	0.00958298	0.0200526	0.0664947	-0.0240104	0.0105872	-0.000299662	-0.010136	-0.0151929	0.0830989
TraesCS7A02G188000	-0.046545	0.0589316	-0.0143681	0.0169405	0.054296	0.00674847	-0.0142787	0.000320074	0.00377347	0.00932888	-0.0133896	0.00922553	0.0062434	-0.0115834	-0.00782331	-0.0110265	-0.00981051	0.00558356	0.00938247	0.000145994	-0.00544043	0.00989349	-0.011112	0.00777913
TraesCS2B02G038700	-0.0231006	0.00146643	-0.000260928	-0.104113	-0.0202116	0.00395111	-0.0377041	0.00625585	-0.0372043	0.0480933	-0.0199872	0.044378	0.0349687	0.0476748	-0.00185288	-0.0874126	-0.0508664	-0.00827388	-0.00741043	0.0244797	-0.00426975	0.00653752	0.0127469	-0.00648912
TraesCS3A02G303200	0.0456661	0.0348462	0.010409	0.0624802	-0.0328948	0.0351311	-0.0171772	-0.02318	0.0227854	0.0288702	0.0072606	-0.0321405	0.0210747	0.0375205	0.00264471	-0.0482838	0.0345408	-0.0238268	0.0230824	0.0676086	-0.0497097	0.00838761	0.0274515	-0.0308769
TraesCS6B02G281000	0.0263629	-0.0586297	0.0369136	0.0366462	0.0410585	0.0249206	-0.0753154	0.0287144	0.0415832	-0.00962841	0.0209391	-0.00589935	0.0505591	0.0860475	-0.00809782	0.0087412	-0.0517342	-0.0251021	0.081431	-0.0225189	-0.0232146	0.0772909	-0.00644689	-0.0200889
TraesCS1A02G422900	-0.000517215	-0.0370923	0.0660456	0.0483316	-0.035166	-0.0640815	0.0422946	-0.00500143	0.0139185	0.0897484	-0.0238201	0.0239509	0.0217095	0.0655382	-0.103257	-0.0679688	-0.0429163	-0.0189811	-0.0194761	0.046077	-0.00667862	0.0201758	0.0754919	0.0422299
TraesCS5B02G568700	0.050053	-0.0537963	-0.0363355	-0.0196019	0.0218041	-0.0174994	-0.000226017	0.0159419	0.00675163	0.00291554	-0.0133852	0.00624284	0.0257623	-0.0216493	-0.0126803	0.0392411	0.0152276	0.0357507	-0.00271194	-0.00230429	0.00888207	-0.0183503	-0.00587978	0.0128428
TraesCS3D02G105500	0.0318437	0.0355498	0.068487	-0.0549367	0.0216464	-0.0222313	-0.0235196	-0.00759498	-0.0482386	0.0441731	-0.00416562	0.00396936	-0.0171781	0.00469045	-0.00331394	-0.0615769	0.0460083	-0.0415383	0.0451079	0.00931901	-0.0182465	0.0319441	0.00489724	-0.0323292
TraesCS5A02G454200	0.0343583	0.00556934	-0.00117524	-0.0422981	0.00399512	0.0332013	0.0454563	-0.135987	-0.115726	-0.0844564	-0.0313173	0.0449498	0.0890072	-0.00825315	-0.0115574	0.0040255	0.0325761	0.0111415	0.0189224	-0.103635	-0.0103895	0.0592841	-0.0590353	-0.0103754
TraesCS6A02G256000	0.0477087	0.0460385	-0.0143728	0.0387413	-0.0456415	0.0308151	0.00302047	-0.0386174	0.0377586	0.000413351	-0.0155801	0.00805399	0.0211251	0.0193472	0.0117246	-0.0280622	0.00218923	-0.00977206	-0.0228397	0.00373307	-0.00366964	-0.0569863	-0.0395236	-0.0246381
TraesCS2D02G295000	0.00841436	-0.0404858	-0.0155446	0.0204062	0.0657552	-0.0872123	-0.0531409	-0.00651105	-0.0258984	-0.0772547	0.05122	-0.00427759	-0.156774	0.0320463	0.0545249	-0.0626372	0.0369733	0.0102672	-0.0731319	-0.0512259	0.0207752	-0.0469516	-0.061209	0.0141846
TraesCS7D02G073400	0.0445584	-0.0517112	0.0215617	-0.00378527	-0.0694667	-0.0182164	0.00454176	-0.00791695	0.0116319	-0.014633	0.0143165	-0.00611694	0.0319377	-0.00544795	0.0395566	0.010893	0.0157952	0.00876353	-0.0134474	0.00058112	-0.00774316	0.0145312	-0.0010627	0.0343966
TraesCS4B02G167100	-0.0319643	-0.019165	-0.0693437	0.0143578	-0.0626505	-0.0349655	-0.0445881	0.00883375	-0.0350574	-0.0101292	-0.0245715	0.0873023	0.0501943	-0.00584571	0.000488799	-0.029935	-0.0534329	0.073233	0.0380013	0.0414197	0.00539239	-0.0254919	-0.0860936	0.0264836
TraesCS6B02G469000	0.0374638	-0.0651107	-0.0210904	-0.0177213	0.00704054	-0.0167375	-0.0196962	0.0224755	0.0290448	0.000289245	-0.0679755	-0.0393258	0.0548484	-0.0718423	-0.00252481	0.0395035	0.0571972	0.0304855	0.109721	0.0701147	0.0551959	-0.0700947	0.049983	0.038479
TraesCS2D02G390600	0.0530348	0.0474004	-0.00653944	0.0288878	-0.0167041	0.0172834	-0.0267375	0.0381811	-0.0392754	0.00959007	-0.00561513	0.0265073	-0.054195	-0.00844632	-0.0313233	-0.00274221	-0.00310446	-0.0281076	0.00941666	0.027312	-0.0592923	0.0229382	-0.0190284	0.00196113
TraesCS2A02G048100	0.00196843	-0.0526174	0.0363945	-0.00262834	-0.00411006	0.0197836	0.0740396	0.104359	-0.0432211	-0.124961	-0.0339639	0.106206	-0.0503328	-0.0458934	0.0110781	-0.111327	0.0816288	0.0331861	-0.0305388	0.0614678	0.0542515	-0.0056375	0.00659948	-0.0259194
TraesCS2B02G311300	0.0333286	0.026322	0.0118885	0.00882316	-0.0101889	0.026347	0.164805	0.0282269	0.0559416	-0.0306624	0.000473392	-0.0488638	-0.00809279	0.130792	0.0931884	0.0485355	-0.0248208	-0.034509	0.00642826	-0.0108282	-0.0300252	-0.0772889	0.0535948	0.00825813
TraesCS1B02G202700	0.0142278	-0.00857329	0.0302759	0.0426878	-0.0266663	0.0535423	0.12892	0.0999122	0.0113951	-0.0780898	-0.0932346	-0.0381271	-0.0490951	0.108895	0.0324082	0.0635289	0.019347	-0.000165231	-0.0310202	-0.0243036	-0.0239875	-0.00859377	-0.0422695	-0.0121862
TraesCS7B02G103300	0.0407767	0.00784851	-0.00157608	-0.042638	0.00563983	0.0499968	0.0240775	-0.118774	-0.100352	-0.0513243	-0.0456403	0.034221	0.101438	-0.0198263	-0.0477721	-0.020936	0.0373094	0.0139908	-0.0383568	-0.0211461	-0.0360467	-0.0166705	0.00447849	0.0133271
TraesCS2B02G561400	0.0483001	-0.0149406	0.0188484	0.00338522	0.00162908	0.0220125	0.00812005	-0.0450495	-0.0274986	0.119714	-0.0993736	0.0179144	-0.0737625	-0.0379399	0.0576099	-0.121176	-0.0302841	0.0837559	-0.0585338	0.0793521	-0.0574416	-0.002254	0.0768981	0.019342
TraesCS2B02G484200	0.058793	-0.00340937	-0.0133024	0.0504384	-0.0159386	0.0313526	0.00998388	0.0215943	0.0300653	0.011246	-0.0237904	-0.0123952	0.0150263	0.00828859	-0.00188867	-0.0128797	-0.00205119	0.0120796	0.0346358	0.0042035	-0.0125681	-0.00471532	-0.0386149	0.00396833
TraesCS3B02G151000	-0.00258211	-0.00642523	0.078443	0.0202936	-0.0103789	0.071067	0.06542	0.0471216	-0.117189	0.0224413	-0.0305251	0.0434757	0.00695314	-0.0160362	-0.018386	0.112654	0.0370648	0.0713985	-0.0823513	0.0781903	0.052147	-0.0203489	-0.0355075	-0.0412485
TraesCS4B02G097200	0.0138614	-0.00814844	-0.0149205	0.0442828	0.0799565	0.00273851	0.0834393	-0.0994784	0.0404489	-0.0271147	-0.0392239	0.0244574	-0.0921226	-0.0134211	0.0372941	-0.102875	-0.0408045	-0.0756062	0.0122524	0.0751014	0.112898	0.116944	0.0245658	-0.0433163
TraesCS2A02G444900	-0.0310426	-0.0247082	0.0042492	0.0151619	-0.037133	-0.0660577	0.0654155	0.0676041	0.0498036	-0.0151214	-0.146041	0.0354471	-0.0871387	0.0222819	0.0748027	0.0180059	-0.158068	0.0197966	-0.0131503	-0.022716	0.0426703	-0.0293113	-0.0125755	0.029619
TraesCS2B02G292100	-0.00427733	0.000854039	0.0763338	-0.0147611	-0.102334	-0.0134416	0.00190662	-0.00763123	-0.0044277	-0.00197248	0.0341143	-0.0218079	-0.0086293	-0.000122372	0.0422007	-0.039587	0.0321156	-0.0433193	-0.00929178	0.00239305	0.0267733	0.0141765	-0.0382672	0.0313867
TraesCS5D02G050100	0.000876426	-0.0216475	0.0287431	0.0546302	0.0468616	-0.0447253	0.0270494	-0.0376254	0.01546	0.00127585	0.17886	0.00996391	-0.0742199	0.091435	0.0538157	-0.049887	0.114589	-0.0315952	-0.100674	0.0772821	0.052155	0.0996589	0.0105653	0.00102752
TraesCS4A02G484800	0.0434098	-0.0127344	0.0432473	0.0314793	0.0510525	0.0139106	-0.024539	-0.0163806	0.116679	-0.0104642	-0.00759405	0.0370325	0.00383966	-0.0964963	0.0326947	0.00344341	0.0156073	0.0458153	0.0658243	0.0260011	0.0190947	-0.0565902	-0.0537969	-0.00960241
TraesCS5A02G457700	0.0557323	0.0384363	-0.00761177	-0.00237893	-0.00996493	-0.0418434	-0.0309041	0.0193849	0.00353332	-0.0321525	0.00077194	0.0263494	-0.00736536	-0.0598134	-0.00545017	-0.0593613	-0.0207729	0.0303717	0.0406041	-0.103464	-0.0179339	0.0739791	-0.0320935	0.0513093
TraesCS4D02G143900	0.0588637	0.0375426	-8.10343e-05	-0.026951	0.00442266	-0.000811996	-0.0339648	-0.00243448	-0.0300649	-0.0262801	-0.000316524	-0.0440661	0.000260724	-0.0107057	0.0133139	0.0108952	0.0134461	0.0101914	-0.0337101	0.00323207	-0.0269936	-0.0188377	0.0110291	-0.00801156
TraesCS1D02G427400	-0.0240023	0.033875	-0.0592732	0.0323306	-0.0622318	-0.00845938	-0.0370052	0.00136615	-0.0674744	0.0278759	0.0825841	-0.0311319	0.0508056	0.0110836	0.0927944	0.0146658	-0.0869673	0.0128511	-0.0134918	-0.00841343	0.0768241	0.0443885	-0.024128	-0.00400997
TraesCS1B02G263100	0.013577	-0.0428834	0.0620058	0.0714276	0.0351031	-0.0369528	-0.0145136	-0.000619037	0.00909293	0.0467881	-0.00753465	0.0298875	0.0108467	-0.0357605	0.00764642	-0.013057	0.00166542	0.00518505	-0.0269007	0.0258801	0.00431169	0.00789151	0.0340113	-0.0221646
TraesCSU02G095400	0.0426875	0.0355488	0.031032	0.0458789	0.00876497	-0.0379769	0.062858	-0.0121958	0.0117328	0.0263675	0.0579662	-0.0218358	0.0741966	-0.0198441	-0.0672728	-0.0155619	0.0180681	-0.028966	-0.0500526	-0.0113617	-0.0428511	-0.140633	-0.061198	0.0410516
TraesCS3A02G165500	0.0275932	6.93007563673595e-06	0.0557971	-0.0747296	0.0278535	-0.0308133	-0.0500045	0.029996	-0.00121937	0.0294616	-0.0370902	0.0702219	-0.0521448	0.0386266	0.0267877	-0.0480989	0.0632187	-0.0091722	0.020217	0.00161953	0.0138673	0.026003	0.0506373	-0.0681869
TraesCS1D02G080900	0.00210908	-0.0176464	0.0189052	0.07004	0.0653777	-0.0112443	-0.0386717	0.0297852	-0.0429386	0.0140595	0.114834	0.107968	0.0134379	-0.00499413	-0.0949302	-0.10934	0.064694	0.0496262	0.0373791	0.00713823	-0.0489583	0.0291961	0.0619426	0.00729311
TraesCS2D02G511700	0.0428416	-0.0511515	-0.0614653	-0.00309496	-0.000510615	0.00776478	0.0185509	-0.00345596	-0.00375965	-0.0102152	0.0169621	0.0116853	0.00147589	0.0235794	-0.0349423	0.0869039	0.017068	-0.00217172	0.0251128	0.00114453	-0.0346349	-0.00871168	-0.0144253	-0.0336437
TraesCS5B02G371600	0.00792955	-0.0418515	0.019214	-0.0508513	-0.0141766	-0.00319751	0.03195	-0.071183	-0.115761	-0.134482	-0.0959194	0.0278587	-0.024651	0.0579696	-0.0775666	-0.0474724	-0.0820016	-0.0216728	0.0357257	0.0338639	6.43137696807103e-05	-0.0529962	0.122054	0.0230491
TraesCS7B02G500300	0.0447393	-0.0420672	0.0248455	-0.0184165	-0.0726881	-0.0194785	0.0122452	-0.00594327	0.0155234	0.011243	0.014467	-0.0237805	0.0154801	0.00824999	0.0237488	0.00591693	-0.0181932	0.0343086	0.0102986	0.0419931	0.0587817	-0.0146706	0.00763511	0.00298269
TraesCS2B02G561300	0.0538607	-0.0245692	0.00255485	0.0141879	0.00741087	0.0190573	0.0212842	-0.0495024	0.00505148	0.0914532	-0.0655374	0.000533874	-0.0321063	-0.0331774	0.020602	-0.0753725	-0.0124142	0.104497	-0.0725621	0.0324418	-0.0987218	0.0194594	0.0696373	-0.0203849
TraesCS2D02G037200	0.0537574	0.0251896	-0.0180052	-0.00734944	-0.01124	-0.037341	-0.067855	0.00352771	-0.0954407	0.0123849	-0.0204411	-0.0430133	-0.023211	0.0325647	0.0297495	-0.0139237	-0.0238518	0.0473287	-0.00633755	-0.00323002	0.0788818	0.0864606	-0.0094596	0.0275854
TraesCS3D02G540200	-0.00385806	0.0351567	0.0379381	-0.0956188	-0.000351695	-0.0391133	-0.0232222	0.0249563	-0.0182512	0.0449743	-0.0349499	0.0300277	-0.021671	0.0395506	-0.0284789	-0.0143737	0.0273741	-0.0308757	0.02888	0.0284958	-0.0376434	-0.0251779	-0.00174817	-0.0193676
TraesCS6D02G225500	0.0149213	-0.0439706	0.0629581	0.0499891	0.031347	0.0489608	-0.0636587	0.0445437	-0.0307963	-0.0325358	0.0164079	-0.0254854	0.0359002	0.0590257	0.015162	0.0102095	-0.0210523	-0.0632806	0.0344249	-0.0263574	-0.0366509	0.049671	-0.0132435	0.014352
TraesCS5B02G466800	0.0594518	0.0286899	-0.0121492	0.00052998	-0.0122082	-0.0316692	-0.0420563	0.0454995	-0.0187399	-0.00156677	-0.0085205	0.000530291	-0.0233221	-0.0106708	-0.0180189	-0.0438232	-0.0562983	0.0192301	-0.000702843	-0.0394061	-0.0109427	0.0235458	-0.0250644	-0.0200751
TraesCS3B02G386300	0.0194992	-0.0269641	0.0870759	0.0181706	0.0219428	0.0623406	-0.0496024	0.0488444	0.00871988	-0.0510257	0.0167497	-0.00606239	-0.0464716	0.01085	-0.0105905	0.0405925	-0.0380822	-0.0351934	-0.00587377	-0.0451363	-0.0213957	-0.0228164	0.000902745	0.0232642
TraesCS2B02G111100	-0.0398171	0.0476519	0.050673	-0.0170401	0.0185659	0.0134927	0.0654331	0.00358785	-0.0142978	0.0122302	-0.0268177	-0.00205689	0.0116592	0.0464566	0.10805	0.0178679	0.011075	0.10621	-0.00848783	-0.00748966	-0.025958	-0.0320815	-0.0146228	-0.0690646
TraesCS1D02G215100	0.0507129	0.0340652	-0.024061	0.0364697	-0.037247	-0.016763	-0.000664294	-0.00451464	0.0136908	-0.0238732	-0.0371245	-0.0106777	0.0471143	-0.0556266	-0.0688448	-0.0199129	-0.0571609	0.00348	-0.0444668	-0.0226006	0.000851614	-0.0509041	-0.0760279	0.0251566
TraesCS7B02G350200	0.0270757	-0.0161503	0.0526174	-0.00481799	0.0673074	0.0924003	-0.0128803	-0.00791743	-0.0762141	0.00626914	0.030577	0.0176395	0.0514955	0.0480995	-0.0352771	0.0117084	-0.037832	-0.0418218	0.0550713	0.00965221	0.0457004	0.021412	0.0303144	0.0119509
TraesCS7D02G180600	0.0320778	0.031029	0.00462352	-0.00449093	0.0734748	-0.0463772	0.084061	0.0228442	0.0200769	0.0712706	0.0361935	-0.0442366	-0.000726788	0.079255	-0.061897	-0.047976	-0.100583	-0.0387181	0.0371271	-0.0836186	0.0478705	0.0242368	0.0521853	0.00610166
TraesCS1A02G419600	-0.024041	0.0345557	-0.0546777	0.0501094	-0.0529068	-0.0230051	-0.0200613	-0.0411267	-0.0529545	0.0219982	0.0869586	0.00844311	0.0238458	0.0371455	0.0707708	0.00607634	-0.0225607	0.000929281	-0.00564375	0.0388003	0.110495	-0.0626766	0.005962	0.0742172
TraesCS4A02G127700	0.0202721	-0.0268113	-0.0492303	0.0337077	0.0397301	-0.0122232	-0.0264449	-0.00406643	0.00223758	0.000993322	-0.0108748	-0.0736337	0.0535255	0.141886	-0.0978956	0.0387296	-0.0920037	-0.0221195	0.0289563	-0.0534213	-0.180602	-0.11052	0.3276	0.00963504
TraesCS1D02G375100	0.044306	0.0290353	0.00382942	-0.019832	0.00721378	0.0601386	0.0200187	-0.11421	-0.0624352	-0.0618654	-0.0518933	0.0596759	0.0378245	-0.0129332	-0.0329905	0.0231628	0.027149	0.00530832	0.0361963	-0.0317633	0.0106155	0.0442583	-0.00540285	0.0108934
TraesCS2B02G615600	0.0540038	-0.00648042	0.0310495	0.0151866	-0.0473941	0.00131454	0.00421188	-0.00540684	0.0976086	-0.00695705	-0.0462785	-0.0108929	-0.00198823	-0.0088626	0.0214244	0.0121103	0.0171931	-0.0312471	-0.0878391	-0.0186992	0.020577	-0.014397	-0.0628774	-0.00209702
TraesCS2D02G577000	0.0489825	-0.0419142	-0.0563257	-0.0172025	0.0170443	-0.00189892	-0.00726189	-0.00501826	-0.00741717	-0.00523203	-0.0193224	-0.00150383	-0.0240867	-0.0041634	-0.0139463	0.0345063	-0.0348888	0.0295949	-0.00722194	0.0103594	-0.00269718	-0.000851227	-0.0306621	0.0329929
TraesCS3B02G603100	0.0020763	-0.00213784	0.0809815	-0.0188983	-0.0923969	-0.0234091	-0.0138511	-0.0188011	0.0207227	-0.00416562	0.0278715	-0.019029	0.0260782	0.00358937	0.0388657	-0.0333831	0.0240276	-0.0431512	0.0112882	-0.0198434	0.0103049	-0.0434836	0.00688889	0.053465
TraesCS2D02G063900	0.0493781	0.0257991	-0.00691323	0.0540174	0.0189439	-0.021601	0.00502855	-0.0243802	0.0443602	-0.0488509	-0.0390286	-0.0665645	-0.0296821	-0.0586588	0.010357	0.000198004	-0.0249253	0.0335127	-0.032935	-0.021863	0.0959308	-0.0071227	-0.0644607	0.0789839
TraesCS1A02G079400	-0.00759944	-0.037489	0.0539635	0.0404919	0.0350164	0.0530294	-0.0196559	0.0175545	-0.0814017	0.0577421	0.101232	0.0539678	-0.0603705	-0.0733692	-0.0654653	-0.0484304	0.0161762	0.10308	0.0500004	0.0858575	0.0173856	-0.0367116	0.035694	-0.0277401
TraesCS2A02G440500	0.00664764	-0.0712722	-0.047677	0.0155249	0.00301361	-0.033573	-0.0694631	-0.00358294	0.0391029	0.0429895	-0.0497039	0.0572313	0.00730283	0.067941	-0.00820736	-0.0484414	0.0197772	0.0662786	0.00776449	0.0247981	-0.00737176	-0.0802672	-0.0997724	-0.0573609
TraesCS3D02G148900	-0.0276878	-0.0078636	0.0526735	-0.0220786	0.0146124	0.0489131	-0.0572188	-0.0229647	0.0210021	0.120284	0.0781316	-0.0667172	-0.0523277	0.0791216	0.162214	0.0183148	-0.0562226	0.101215	0.0310598	0.0166609	-0.0252242	0.0116441	0.0363418	0.0441961
TraesCS2D02G574400	0.0588166	-0.0229583	-0.0409571	0.0108049	-0.00439813	0.0218656	0.0106832	0.0121337	0.00887167	0.0233916	-0.0140475	-0.0109999	0.0168431	0.0385125	0.0157098	0.0456561	0.00191144	0.0158814	0.0104085	0.0186682	-0.0223037	-0.00653014	0.0214344	0.0015081
TraesCS5A02G538000	0.0541563	0.0274314	-0.0112284	0.0318066	-0.0388396	0.044136	-0.0185045	-0.0195251	0.0260334	0.00616173	-0.0170037	-0.0266268	-0.0174674	0.0126487	0.0207769	0.0391253	0.0486523	0.0136023	-0.0205497	0.0207988	0.0458955	-0.0395873	-0.0169539	0.033716
TraesCS2B02G239000	0.0403642	-0.0433977	-0.0615703	0.0188192	0.0357615	0.0154042	0.0198224	0.0313404	0.0347108	-0.000358954	0.0534477	0.00589528	-0.00856192	-0.012063	0.0156073	0.0135161	0.002528	0.0174912	0.0143411	-0.0395081	-0.00432196	0.00163177	0.015302	0.061409
TraesCS7B02G453400	0.0474328	-0.0477536	-0.00540123	-0.00837119	0.0329067	0.0259253	-0.0410241	-0.0259455	0.00195046	0.0577125	-0.00827698	-0.00125484	0.079908	0.0555158	-0.0214921	0.054385	-0.00802372	-0.027133	0.0809133	0.0551645	0.0483714	0.0206742	0.00987639	-0.0203379
TraesCS5B02G462900	0.034711	0.0138696	0.0191293	-0.0522662	0.00961717	0.038836	0.0466005	-0.0995432	-0.11734	-0.0235472	-0.0396294	-0.00353734	0.0813092	-0.0172897	-0.0434827	0.0166187	0.0897686	0.0267385	0.0359535	-0.0745042	-0.00323022	0.0379652	-0.0209091	0.00566814
TraesCS5A02G548200	0.0248361	-0.00342979	0.0646086	0.0294565	-0.00630555	0.088996	0.0655348	0.0245874	-0.0755553	0.0447487	0.0140599	0.0585983	-0.0504941	-0.0102885	-0.0644028	0.00779676	0.0850022	0.00146973	-0.0569232	0.0153294	-0.0159899	-0.0547922	-0.0414701	0.0108264
TraesCS2B02G576100	0.0430854	-0.0500659	-0.00144705	0.00932774	-0.0702001	-0.0178808	-0.015132	-0.0128008	-0.00125134	0.0401726	-0.0213849	0.00827183	0.0146393	0.0236876	0.0587594	-0.0153284	0.0166663	-0.0134425	0.0136996	-0.0211418	-0.00470182	-0.00640145	-0.00459991	0.011528
TraesCS2B02G553100	0.0547207	0.044592	0.00113394	0.00927257	0.00888732	-0.0267845	-0.0250315	-0.0294909	-0.0172613	0.00671075	0.00949427	-0.0280359	-0.00921973	0.0163502	0.0263206	0.043194	0.0194638	-0.021184	-0.090364	-0.0672704	0.00922141	-0.0432506	-0.00971695	0.00080445
TraesCS7A02G177300	0.00624533	-0.0276137	0.0449759	0.0650877	0.0562284	0.0291655	0.0365793	0.0881504	0.00975106	-0.0145477	0.0357666	-0.0338172	0.00795407	0.00269658	0.0274518	-0.0931656	-0.0288004	0.039213	0.0837222	0.0333115	-0.112257	0.0801787	-0.04661	0.0078539
TraesCS1B02G129500	0.01867	0.0292827	0.0468171	-0.0848533	-0.00721066	-0.0449071	-0.00159982	0.0107218	-0.00934037	0.0484808	0.00198037	0.0380824	-0.0416227	0.013821	-0.0304834	-0.00291823	0.0613203	-0.0752506	0.0562895	-0.00530712	-0.00861364	-0.0479093	-0.0066426	0.0317519
TraesCS3B02G395900	0.0237518	-0.0135681	-0.034374	0.0734363	0.037285	-0.0242729	-0.0205634	-0.0446405	0.0107018	-0.12917	0.0213712	0.0646219	-0.02061	0.0366853	0.0105557	0.033088	-0.00190869	-0.0375313	-0.0804994	0.0163266	-0.0973183	0.0567598	0.0500486	-0.0084252
TraesCS4A02G292300	0.0360035	0.00627702	-0.0132722	-0.0721253	0.0263434	-0.0571196	-0.0641218	0.0301406	-0.0284665	-0.012579	0.0202626	-0.0341612	0.0523092	0.047958	0.0793921	-0.0248156	-0.0170315	0.00643247	-0.00332441	-0.011728	0.0790068	-0.025269	-0.0912117	0.0553622
TraesCS3D02G283300	0.0458241	0.0556257	-0.0116809	0.0248901	-0.0344322	-0.0110041	-0.00694189	-0.0384679	0.0230878	0.010657	-0.00956583	-0.0253878	-0.0279608	0.0415287	-0.0441041	-0.0317069	-0.0391242	0.018194	0.0323941	0.0199991	-0.00836826	0.0254957	-0.0580914	-0.0265493
TraesCS7B02G327000	0.0573351	0.0424404	-6.90815e-05	-0.0138879	0.0121456	-0.0152516	-0.0111489	0.0117887	-0.0158112	0.0150427	0.0124045	-0.0409695	-0.00467775	-0.0208347	0.00326624	-0.00234656	0.00644625	-0.0641429	0.0374749	0.0131612	0.0105544	0.0128023	0.00151912	0.010036
TraesCS3B02G612000	0.0139621	-0.029418	-0.0096248	-0.0740696	0.0547322	0.0179884	-0.0302283	0.00364922	-0.051759	0.109006	0.0605767	0.0368352	-0.0969572	-0.024043	-0.029481	0.00775198	-0.0383644	0.0422083	0.0843698	0.0125161	-0.0197638	0.00335694	-0.0279656	0.0236435
TraesCS7D02G067100	0.0639122	0.0123336	-0.0158176	0.00883391	-0.00233846	0.00884113	-0.0108033	0.0235719	0.0147007	-0.0191095	-0.0174659	-0.015835	0.00933208	0.0222153	0.0167507	-0.0226315	-0.0419247	-0.020021	-0.0282344	-0.048379	0.00457775	-0.0118934	0.0181142	-0.0206947
TraesCS5A02G526000	0.0531837	-0.000695727	0.0365934	0.0353397	-0.00435786	0.0588829	-0.0156756	0.0137015	-0.00701945	0.00755315	0.0262571	0.0734305	-0.00905802	0.0192329	-0.0460828	0.0161007	0.0472368	-0.0112968	0.00928449	0.00870621	0.0290138	-0.00735876	-0.027349	0.0320973
TraesCS6B02G446100	-0.0462418	0.0499166	0.0449144	-0.0152908	-0.0314601	-0.00984708	0.0140747	0.00337161	-0.0195344	-0.0147496	0.0222921	-0.0188974	0.0189718	-0.016772	0.0310528	-0.0270963	-0.0221204	-0.0265429	-0.0151847	-0.00433853	-0.0156399	0.00895268	0.0191516	-0.0228714
TraesCS7A02G514300	0.0154661	-0.0122572	-0.0735687	0.0500846	0.065059	0.0308461	-0.0151503	0.0309979	-0.0238862	-0.046759	-0.0108292	0.0169516	-0.0283225	-0.0876608	-0.0341198	0.0369514	-0.00633811	0.000702209	-0.012234	-0.00432307	-0.0129427	-0.0468323	0.0218524	-0.00189485
TraesCS4A02G485900	-0.0460289	0.0299941	-0.0293617	0.00835459	-0.0627174	0.00209536	-0.024312	0.0313066	-0.0937177	-0.0391485	0.0109269	-0.0217089	-0.00621963	0.0299904	0.0156718	0.00871194	-0.0380838	0.000143892	0.0332357	-0.0213219	0.0402412	-0.0250403	-0.0116186	-0.00157357
TraesCS2A02G380800	0.0463349	0.0174664	0.0323453	0.00313947	0.0343371	-0.048695	-0.0835665	0.0212144	-0.0123848	-0.0284156	0.0751737	0.0158867	0.0492511	0.0853529	-0.0370594	-0.0573226	0.0558655	0.00135263	0.00775241	-0.0387353	0.00889651	-0.0250788	0.0460048	0.0144962
TraesCS4A02G377600	0.041259	-0.0557504	-0.0542949	0.0169422	0.0233086	0.00471858	0.011429	0.00839249	0.0169304	-0.0127847	-0.0110282	0.00405484	-0.0109553	0.0168971	-0.000715468	0.0174701	0.0182743	0.0242552	-0.00431274	0.00324473	-0.0204927	-0.00490047	0.00768518	0.0120142
TraesCSU02G083100	0.0468736	0.0226938	0.00528801	-0.0593557	0.0497321	-0.00994401	0.00164813	0.0249817	-0.00542897	0.00871347	0.0100297	-0.0697153	0.00293008	-0.034319	0.0232481	-0.0152062	-0.00894963	-0.0188837	-0.0253107	0.0249634	-0.0249142	0.0509454	-0.012414	0.0774376
TraesCS5A02G380900	0.0049948	-0.0371618	0.0693775	0.0483372	0.0433319	0.051668	-0.0332671	0.0538758	0.0250815	-0.0625659	0.0117967	-0.0304059	0.0396001	-0.0310079	0.0330329	0.0181805	-0.0225217	0.00280848	0.0519881	-0.029225	-0.00789076	-0.00476166	-0.0243437	0.0301844
TraesCS2D02G533800	0.00569	0.0363113	0.0660177	-0.00418026	-0.0154897	0.0341016	0.0309154	-0.058356	-0.00962607	0.119046	-0.0525533	0.044087	-0.0113761	-0.0810351	0.0853885	-0.143609	-0.0296053	0.087324	-0.0831746	-0.0311406	-0.0606414	-0.082746	0.0538703	0.00108732
TraesCS1D02G043300	0.0238567	-0.0696131	-0.053274	0.0190709	0.0104777	-0.0151643	0.0105988	0.0260816	-0.0394036	0.0260713	-0.0352264	-0.0205621	-0.0208021	-0.00616611	-0.0171212	0.0616001	-0.0432539	0.0706109	-0.000519945	0.0244841	0.0341337	-0.0057365	-0.0186155	0.00244117
TraesCS3B02G376900	0.0376656	0.0273764	0.0494677	-0.0461427	-0.0178424	-0.0394719	-0.00907295	0.0461622	-0.0095839	-0.0281122	0.106612	-0.0342993	0.0212972	-0.0280478	0.012343	0.069201	0.0191336	0.0352154	-0.00536599	0.0500492	-0.0634956	0.0396501	0.0409404	-0.00229584
TraesCS2D02G511800	-0.0439508	0.0185185	-0.0330836	-0.00149084	-0.0169235	-0.00176802	0.00206974	-0.0359383	-0.0330518	-0.0913157	0.119872	0.046088	0.0194957	0.000439483	-0.0482283	0.148057	-0.0357335	-0.0216904	0.0299228	0.0226799	0.127419	-0.0908599	-0.0645995	-0.00377596
TraesCS2B02G620600	0.0384085	-0.0588413	0.0304798	-0.0150855	-0.0581486	-0.0107784	0.0224975	-0.001343	-0.010679	-0.0127998	0.0141643	-0.00567732	0.00500954	0.02055	0.0259959	-0.0200069	0.017793	-0.0144746	-0.0193384	-0.00136654	-0.0158622	-0.0249411	0.00577609	0.0492012
TraesCS5A02G485200	-0.0195256	-0.0331987	0.079057	0.046448	-0.00483378	-0.0132084	7.85451639698203e-05	0.0658251	0.0470717	0.00103998	0.00800266	-0.0376414	-0.010181	0.0468656	-0.0782832	-0.0195505	-0.0735894	-0.000359381	0.0387179	-0.0107705	-0.0193067	-0.0452601	0.0488628	-0.0536623
TraesCS2D02G319100	0.00405002	0.0234758	0.0250161	-0.0911467	0.0432734	-0.0402877	0.00638594	0.0500521	0.0555689	-0.00412835	-0.00747499	-0.0209574	-0.0549932	-0.0734555	-0.00715402	0.00945758	0.0134722	-0.0385005	0.0170718	0.069499	0.0104471	0.0369238	-0.0474513	-0.0497651
TraesCS6B02G160200	0.0137749	0.00666226	0.0307715	-0.104703	0.0059638	-0.0145788	0.0110793	0.00187683	-0.0229405	0.0599585	0.00256866	0.0178346	-0.0324213	0.0360377	-0.0634304	-0.000103935	-0.00652126	-0.0310667	0.00647588	0.005708	-0.0282747	-0.0237126	-0.0457186	-0.0390857
TraesCS1B02G317500	0.0420499	-0.00507649	-0.00271022	-0.0219811	0.0174695	0.0404305	0.00374282	-0.122763	-0.115263	-0.0557052	-0.0551658	0.0690835	0.0497582	0.0489636	-0.0376426	-0.0179994	0.0354382	0.0193935	0.0355989	-0.00947706	0.00516015	-0.00384137	0.00887714	0.0275116
TraesCS7B02G000200	-0.00948169	-0.0412573	0.0459391	0.0790628	0.00384768	-0.0598354	-0.0182762	-0.020836	-0.048198	0.0369694	-0.00745338	-0.0184498	0.0270152	-0.00696319	0.0120881	0.00710725	-0.0280193	-0.0118212	-0.00247488	0.0312082	0.061289	-0.0235955	-0.0444216	0.0319419
TraesCS5B02G109200	-0.0452628	0.0549778	-0.00679422	0.0140806	0.0561707	0.0110839	-0.000853758	-0.0043854	-0.00718835	-0.00823053	-0.0294359	0.00251339	0.00283978	-0.0221783	-0.00855538	-0.0128112	-0.00805475	-0.00480851	0.00910598	-0.00723216	-0.00350734	-0.0115801	0.00030008	-0.0252569
TraesCS5D02G287800	0.0559834	0.0450677	0.0127242	-0.00138338	-0.0141475	-0.00273828	-0.0136884	-0.004768	-0.0367196	0.013207	-0.0309204	-0.0318902	-0.0193161	0.0130821	-0.00948867	0.000918882	0.00982198	-0.0121982	-0.0173407	-0.00867017	-0.000702224	0.0168642	0.0153113	-0.0383748
TraesCSU02G009400	0.0224083	-0.0533706	0.0549199	0.00609689	0.0423974	0.0765834	0.0273415	0.0158627	-0.00935984	-0.00285634	-0.0260964	0.0418751	0.0532682	-0.00523735	-0.0299534	0.018169	-0.0289	-0.00681709	-0.0186489	0.0173383	0.0436487	-0.00189421	0.0477957	0.0345736
TraesCS6A02G325300	0.0532249	0.0441482	-0.00771788	0.0167122	0.00327151	-0.0175615	-0.0205248	-0.0150303	-0.00660253	0.00578279	-0.0370301	-0.0323738	0.0364945	-0.0264685	0.0534358	0.036918	0.00756932	0.025553	0.000374212	-0.00740381	0.0831671	0.121123	-0.0197626	-0.0244099
TraesCS6B02G197200	0.0424459	0.0489554	0.0114462	0.0301135	-0.0293339	0.0586587	0.00834794	-0.00167766	0.0298783	-0.0149884	-0.026409	-0.0374707	-0.0302899	0.00434577	0.0514139	0.0470123	0.0847403	0.00938184	0.00607936	0.0372519	-0.0352167	-0.0388385	0.0549692	-0.025779
TraesCS5A02G485300	-0.0122602	-0.0239452	0.0802729	0.0505794	0.0115769	-0.0192891	0.0112458	0.0660936	0.0587797	0.0171084	0.0190224	-0.0331573	0.00288457	0.0278584	-0.0817722	0.0332859	-0.104597	-0.00662934	0.0191886	-0.058767	-0.0158344	-0.0581952	-0.0169833	-0.0164088
TraesCS3D02G001600	0.00725568	-0.0151344	-0.00691994	-0.104111	-0.00357883	-0.0139995	-0.0285531	-0.0085884	0.00433407	0.0711728	-0.0752293	-0.00441501	-0.0116594	0.0669085	-0.0129042	0.0086167	0.000355146	0.0226598	0.0342446	-0.0196081	0.0300262	-0.0804004	-0.045283	0.0131147
TraesCS2D02G065600	0.00706699	-0.00672503	-0.0322478	-0.0800701	0.0222136	0.0154119	0.0109906	-0.11615	-0.076393	-0.0808461	0.00306691	0.0674909	-0.0494107	0.0262095	-0.0328699	0.0315597	0.0360687	-0.0147809	-0.0281132	-0.0322257	-0.0348036	0.0371387	-0.0114759	-0.0501027
TraesCS2D02G142400	0.0184159	-0.0435645	0.0646236	0.0106329	0.0124702	0.0926088	-0.0617148	0.00814063	-0.0248809	-0.0337891	0.0172804	0.00528405	0.016845	0.0500106	-0.00794044	0.00182473	0.0332008	-0.0268187	-0.006807	-0.030042	0.0630816	-0.0170458	-0.0365698	0.0370601
TraesCS7D02G108900	0.0504993	0.0330003	0.0244239	0.0229252	0.0247447	-0.0419115	0.0305775	-0.00118216	0.0113799	-0.0323622	0.0256531	-0.040746	0.0572178	-0.0206343	-0.0636542	0.0131898	-0.0250219	0.00530135	-0.0489382	-0.035882	-0.020698	-0.0963831	-0.0669479	-0.0353495
TraesCS2A02G104600	0.0151681	-0.0379866	0.0410806	-0.0239403	0.0562493	0.0905784	-0.0235973	-0.00601154	-0.0674382	0.00456618	-0.0240448	0.0476463	0.0425947	0.0608828	-0.0755046	0.0556802	-0.0161405	-0.0580855	0.0716866	0.0551044	0.0617607	-0.00390338	0.0260007	-0.0228021
TraesCS2B02G279700	0.0412286	0.0459339	0.00602866	0.0469209	-0.0431348	0.0403475	-0.0200403	0.0021864	-0.0333045	0.0305261	-0.0319216	0.0270617	-0.0272311	-0.00807552	-0.0250678	-0.0108136	0.0068578	-0.0148911	-0.0285824	0.0402871	-0.0461827	-0.0124326	-0.00651012	-0.0428579
TraesCS3B02G504100	0.042446	-0.049974	0.0223381	-0.0195041	-0.0641313	-0.0168118	0.0163938	-0.000174532	0.0128566	-0.000403344	0.0187837	0.0135081	0.00870388	-0.00169141	0.0113113	-0.0120116	0.0269176	0.00112139	-0.0033831	0.00669315	0.00853068	-0.00018619	-0.00979115	0.00428206
TraesCS5D02G213100	0.0558599	0.0292056	-0.00797359	-0.00722508	-0.00991346	0.0111426	-0.0531738	0.00387181	-0.0651813	-0.0197689	-0.0233283	-0.0425809	-0.0477894	0.0517289	0.0214021	-0.0126269	-0.0032799	0.0507155	-0.0282569	0.0375443	0.0496682	0.0374933	-0.013386	0.0359838
TraesCS6D02G319900	0.0542743	0.0353543	0.0109262	0.0237793	0.00116819	-0.0274194	0.0114433	0.00523719	0.0200537	-0.0795012	-0.00287699	-0.0284861	0.0221325	-0.0329985	0.00543765	0.0440696	0.0487724	-0.020088	0.0175552	0.00570065	0.0458961	0.000569936	0.0165965	0.0324263
TraesCS7A02G426100	0.0435274	0.0525274	0.00382684	0.0263023	-0.00623635	0.0347846	-0.00857481	0.0150045	-0.0589232	0.0570669	-0.0550577	0.00988476	-0.0332616	-0.0146963	0.0415024	0.0530199	0.00958463	-0.00038083	-0.0040854	0.0819796	-0.0712143	0.0147862	0.0462267	-0.0261963
TraesCS2D02G080900	-0.047512	0.0499981	0.0414524	0.00105835	-0.0266179	-0.00707152	-0.00777564	-0.000698821	-0.00266215	-0.00552014	-0.0156257	-0.00136043	0.00333392	-0.0158032	0.0379952	-0.039734	-0.0156247	-0.0513577	0.00533812	0.0187384	0.0230223	-0.0197205	-0.0112871	0.0364967
TraesCS6B02G470000	0.0423113	-0.0602922	-0.0248087	-0.000733895	0.00449389	-0.0101757	-0.00441962	0.0136564	0.012838	0.0177903	-0.0499392	-0.038318	0.0541502	-0.0389256	-0.00410941	0.0458339	0.0527408	0.0304936	0.0847277	0.0369207	0.0371665	-0.0700356	0.0200622	0.0261256
TraesCS2A02G235500	0.0498165	-0.0373964	-0.0157391	-0.00782213	-0.0272532	-0.00394293	-0.0200294	-0.00851819	-0.0120214	0.0341984	0.00777724	0.0797264	-0.0321044	0.127944	0.0536343	0.00315834	-0.0406912	0.041951	-0.0628908	-0.0517926	-0.0316874	0.0250845	-0.0337702	0.0644551
TraesCS6D02G289100	0.0384169	0.0442546	-0.00531441	0.0465272	-0.0389886	0.0608943	-0.00762796	-0.0303209	-0.050906	-0.0133572	-0.0144741	-0.029463	-0.0136871	0.0204545	-0.0189053	-0.0164045	-0.0358879	0.00608744	-0.0250963	0.045496	-0.0323009	-0.0548472	-0.0548445	0.000504596
TraesCS4B02G091600	0.0329407	-0.071098	-0.029053	0.00497001	0.00740669	-0.0141333	-0.000886385	0.0202551	0.0509709	-0.0161686	0.00292815	0.00220634	0.0363461	-0.0530064	0.0148949	0.0653365	0.0526115	-0.0212449	0.00149336	0.0695833	-0.0216405	0.029693	0.0248452	0.0193571
TraesCS3B02G283600	0.0447809	0.0238875	0.0452942	-0.0168048	0.0426885	-0.0435313	-0.0234251	0.0241129	-0.0458197	0.0275301	0.0713461	-0.010279	0.0098702	0.0434734	0.0233655	0.0188176	0.0791016	-0.00667779	0.00171178	-0.00292155	-0.000108322	-0.0504525	0.0442363	-0.0186102
TraesCS1A02G311100	-0.00573735	-0.0246548	0.0696419	0.0673378	-0.00258215	-0.0408773	0.0421352	0.00653487	-0.0545823	-0.00450251	-0.0570504	-0.0326971	-0.00790112	0.0143071	0.0334024	0.0745579	-0.061684	0.0325943	-0.0122189	-0.0467998	0.0703417	0.0246467	0.00844572	-0.00586158
TraesCS2D02G596200	0.0435909	-0.057696	-0.0192615	0.0159683	0.0298918	0.0305393	-0.0072949	-0.00742664	0.0177899	0.0451212	-0.000534338	0.00958381	3.45036846544314e-05	-0.0201533	-0.0445936	0.0107261	-0.0169388	-0.00422815	0.0588864	-0.00390287	0.0643825	-0.018309	-0.0489067	-0.043244
TraesCS4D02G327800	0.045678	0.0437601	-0.0246016	0.0368866	-0.0331908	0.0441758	-0.0192321	-0.00860394	0.00912508	0.0180731	-0.00224626	-0.0228662	-0.0316787	0.023342	4.86042842693649e-05	-0.0289319	-0.0183767	-0.0287903	-0.03009	0.00698705	0.0192901	0.00939587	-0.00993678	0.0182773
TraesCS6A02G000600	0.0228628	-0.0262213	0.0583319	-0.0259622	-0.0883813	-0.0291802	0.0177303	-0.0144701	0.0123803	-0.0253059	0.0226925	-0.0329989	0.0308939	-0.0164869	0.0272299	0.0049546	0.0203983	-0.0170764	-0.0109337	-0.0238569	0.022082	-0.0178112	0.000297426	-0.0405547
TraesCS2A02G067100	0.0196473	-0.0420851	-0.0462551	-0.0440652	0.00725703	0.0103492	-0.0115502	-0.108631	-0.0943687	-0.0601405	-0.0427911	0.0806435	-0.0129488	0.0492538	-0.0247833	-0.0109709	-0.0154411	0.0116336	0.000511147	0.0335074	0.0106222	0.04223	0.0234019	-0.00487367
TraesCS2A02G522100	-0.00887288	-0.034371	0.0622017	0.0680818	0.0180129	-0.0314065	-0.0208473	0.0693343	-0.0543919	0.00120897	-0.0154857	0.0143708	-0.0204379	-0.0172393	-0.0322358	0.00712243	-0.0618939	-0.023277	0.0377639	0.0567774	0.041871	0.0469637	-0.0257315	-0.0140998
TraesCS7A02G422500	-0.0414661	0.0562769	-0.00556273	0.0230693	0.0560756	0.0197276	-0.015063	0.00349323	-0.00764444	-0.000344435	-0.0187535	-0.0102814	0.00799218	-0.00941878	-0.0327303	0.0151278	-0.00917118	-0.0265037	0.0142391	0.00710269	0.0149001	-0.00174589	-0.0103338	-0.00901508
TraesCS3B02G013300	0.00242542	-0.00821133	0.0118407	-0.103351	-0.0279924	-0.00439292	0.00606812	-0.0126194	0.0085672	0.0729814	-0.0318084	-0.0218876	-0.0322487	0.0312641	-0.085033	-0.00230586	0.0189208	-0.0448729	0.0285403	-0.0399923	0.00563611	-0.0797975	-0.0112501	0.0108099
TraesCS1D02G375700	0.022165	0.00427291	-0.0235279	-0.00955435	0.0698299	0.0347018	0.05255	-0.0315233	0.079099	-0.0726923	-0.0627225	-0.0362561	-0.191401	-0.0567655	0.0656993	0.0159709	0.0310729	-0.0588374	-0.027489	-0.0572965	0.0315865	0.0142216	0.0207314	0.0268685
TraesCS5A02G049600	0.00397122	-0.052639	0.0464658	-0.0221648	0.0591675	0.0777036	0.00644115	-0.0229555	-0.0143855	-0.00682932	-0.0167147	-0.0128703	-0.0142359	0.0202968	-0.0265091	-0.0212058	-0.000607025	-0.0722453	0.102457	-0.0509838	0.0572775	0.0702536	-0.00745633	0.00434676
TraesCS7D02G063500	0.0412675	0.0462182	-0.0161066	0.0125622	0.0438817	-0.0254408	0.0439896	-0.00296535	-0.00241671	0.0211584	0.0411308	-0.0169921	0.0870584	-0.0718187	0.0525434	-0.0199561	-0.0512144	-0.0632378	0.034427	0.0728349	-0.0020148	-0.0494692	0.0758682	0.0275811
TraesCS7A02G041100	0.0201088	-0.0681297	-0.0329052	0.0157348	0.049673	0.046646	0.0138696	-0.00681095	-0.0523551	0.0280975	0.00810125	0.0267533	-0.0194096	-0.000518678	-0.0115739	0.0526182	-0.0284927	-0.0318812	0.00576904	-0.0366798	0.019029	0.0245826	-0.0203625	-0.00785212
TraesCS1A02G089500	0.0133771	-0.0297438	0.0358394	0.0383763	0.0764274	0.0564281	-0.00295752	-0.0168261	0.0714062	0.0324457	0.0882865	0.000723064	0.0113722	0.0393562	0.0983913	-0.04939	-0.0341845	-0.0411507	-0.000506985	-0.0163603	-0.0606451	0.0125014	-0.0481067	-0.0199936
TraesCS2B02G620700	0.0388786	-0.0479017	0.0285693	-0.0139425	-0.0703459	-0.0245962	0.00338351	-0.00876436	0.0117378	0.0160259	0.00653637	-0.0010322	-0.0115648	0.00742202	0.0199168	0.00217348	0.0224789	-0.0402191	0.0317747	-0.0107506	0.00121137	0.0099355	0.00864132	0.0372244
TraesCS2D02G047100	-0.0203753	-0.0402524	0.0264081	-0.00341906	-0.0309345	-0.0153156	0.0760055	0.0897484	-0.0854322	-0.0832932	-0.0593248	0.0756936	-0.00873746	-0.0493387	0.0660213	-0.124217	-0.00054988	0.0122683	0.0452196	0.111911	0.0342604	-0.00296095	0.0496797	0.0277632
TraesCS1B02G322500	-0.00824485	-0.0150857	0.0676329	0.0702069	-0.0107902	-0.0363389	0.0226616	0.0324736	-0.0762443	0.0122806	-0.0727518	-0.0178735	-0.0234121	0.0231861	0.0365163	0.052346	-0.0508025	0.00685334	0.0028469	-0.0578248	0.0450892	0.0130892	0.00786881	-0.0179135
TraesCS5B02G068300	0.041013	-0.0632238	0.015916	-0.0160306	-0.0412785	-0.00226595	0.0192438	0.0138164	0.0227369	0.00122946	0.00209046	-0.00459368	-0.013567	-0.00465147	0.00617536	-0.0165022	-0.014329	0.00149186	0.00609681	-0.0218302	0.0101192	-0.0115901	0.0031748	-0.0141326
TraesCS1A02G239600	0.0309575	-0.04985	0.0247874	0.0205401	0.068491	-0.0239936	-0.0216669	0.017751	0.044721	-0.0545725	0.00211291	0.00822536	-0.047817	-0.0496458	0.0319609	0.00170192	-0.00564421	0.0410755	0.0836863	0.050877	0.0475352	-0.0063446	-0.0203369	-0.00440963
TraesCSU02G025500	-0.0291296	-0.0296069	-0.00277192	0.0110913	-0.0333872	-0.0718475	0.0279723	0.0783016	0.0403119	-0.0334364	-0.134774	0.0421567	-0.0671422	0.0397515	0.0937724	-0.0179263	-0.109438	0.0573033	-0.0265896	-0.034508	0.023106	-0.0566264	0.00537583	-0.052146
TraesCS5A02G268400	0.00666018	0.0386342	-0.0262857	-0.0235174	0.0298732	-0.00194713	0.0952932	-0.145662	-0.017182	-0.0334397	0.0432384	0.0564323	0.0224897	0.081653	0.0715694	-0.0221935	-0.073673	-0.0297655	0.100149	0.0399934	0.0534485	-0.00481718	-0.0609718	0.024837
TraesCS6B02G468200	0.033987	-0.0675656	-0.0147495	-0.0085974	0.00128335	-0.0113461	-0.00740945	0.0190109	0.035036	0.0101618	-0.0509709	-0.0278319	0.0635877	-0.0781721	0.0252895	0.0260096	0.0729461	0.0291848	0.101273	0.0327757	0.0362003	-0.0390139	0.0407634	0.028199
TraesCS3D02G177100	0.0518619	0.0319927	-0.0199064	0.0372966	-0.0220187	0.0388586	-0.00778252	-0.0239188	-0.019245	0.00824547	0.00640465	-0.0253272	0.0208182	0.0555843	0.0149463	-0.0181669	0.012572	-0.00234976	0.00263803	0.0252081	0.00547508	-0.0328346	-0.00124779	0.0376065
TraesCS5A02G490900	0.0533583	0.0337934	0.0130357	-0.0359802	0.0242163	-0.00375933	0.0173306	0.014351	-0.00106469	0.000666616	0.0115676	-0.0398653	0.00854642	-0.0108281	0.0121679	0.0603654	-0.0179338	0.0387057	-0.0492224	-0.0313812	0.000121462	0.0192764	0.0214134	-0.0497429
TraesCS6B02G268100	0.00490463	-0.0504372	0.0493843	-0.0148189	0.0485144	0.100564	-0.00201421	-0.0150307	-0.00628465	-0.0236884	-0.018353	0.0156833	0.0563999	-0.0158187	-0.0194911	-0.00113846	-0.00251711	0.0128949	0.0521976	-0.0496317	0.0161125	-0.00602027	-0.0299034	0.0325269
TraesCS4D02G195700	-0.00391988	-0.0373643	0.0736784	0.0360621	-0.00112806	0.0519705	0.0180174	0.0971238	0.00591668	-0.00193203	-0.00141885	-0.0183309	-0.0350672	0.0603056	-0.0582491	-0.00591974	-0.0632633	0.00336891	-0.0296965	0.0509916	0.0390157	0.0697069	0.0580376	0.0140816
TraesCS1A02G041100	0.0406196	-0.0542452	0.0265822	-0.0178355	-0.056936	-0.00588748	0.0118033	-0.00247973	0.0255483	0.00655923	0.00796639	-0.00431795	0.00270587	0.0249241	0.0221354	-0.00179529	0.0171463	0.0107084	-0.00826259	-0.0151225	0.0105509	0.00974918	0.00281047	0.0123848
TraesCS7A02G363600	0.0533357	0.0340889	-0.011024	-0.014557	-0.0108383	0.0189527	0.0493637	-0.0519782	0.00233764	-0.0271897	-0.0487054	-0.0192021	-0.00423719	-0.0489096	-0.0193754	-0.000433872	0.0253948	-0.0245484	0.0583845	-0.0167815	0.0469665	-0.0142744	-0.0205485	0.070279
TraesCS1B02G000800	0.0432678	-0.0530744	-0.0450864	0.012108	0.0309305	-0.000362072	0.0165083	0.000818764	0.00151994	-0.0057091	-0.00374897	0.00144063	0.00425407	-0.00502786	0.0159939	0.0153864	0.0130739	0.0263504	-0.00159929	-0.0409126	-0.0155268	-0.00760741	0.00931035	-0.00173404
TraesCS2B02G079100	0.00786022	-0.0202092	-0.050032	-0.0537604	0.0223196	0.0293105	0.0192818	-0.135512	-0.0348325	-0.0945381	0.000838219	0.0597336	-0.0358393	0.0280669	0.00350441	-0.00296061	0.0120447	-0.0267084	0.0220085	-0.0837639	-0.0514703	-0.00214208	-0.0961377	0.0398366
TraesCS5D02G180000	-0.044779	0.00809434	0.0146366	0.00345631	0.0163701	0.0156802	-0.0303225	-0.0257579	-0.0541127	0.0415796	0.132051	-0.154484	-0.0286123	-0.0431474	-0.00399118	-0.0215665	-0.00774859	0.0448843	0.0171595	-0.0580003	-0.11635	-0.026453	-0.00712866	-0.0242712
TraesCS6D02G237200	0.0440231	0.0423523	-0.00575564	0.0398102	-0.046946	0.0432735	-0.00495094	0.0207202	0.00501011	0.00221142	-0.00900872	-0.0049639	-0.0152738	0.0310039	-0.030891	0.0271375	0.0268626	-0.0162949	-0.00506337	0.0476703	-0.00653503	0.0194958	-0.0160889	-0.00114782
TraesCS4B02G330900	0.0457986	0.0441298	-0.010611	0.0381317	-0.0343357	0.0329219	-0.0318729	0.00908805	-0.0477307	0.00333968	-0.0282285	-0.0223577	-0.00680903	0.0162051	0.00898958	-0.000987729	-0.0279875	0.00776375	0.00438184	-0.0281147	0.0159597	-0.00973283	0.000887054	-0.0241021
TraesCS7D02G497400	0.0132281	-0.0334845	0.075733	-0.0148325	0.0399484	0.0651775	-0.0211212	-0.00131791	-0.00720047	-0.0462596	0.0240994	0.0482043	0.0737692	0.0355087	-0.0230617	0.055205	0.00925734	-0.046195	0.0325648	-0.0804534	0.00781043	-0.0513996	0.0267924	-0.0234484
TraesCS1D02G114500	0.0494046	0.036201	0.00395818	0.034039	-0.0194272	0.057088	0.00458397	0.01262	-0.0164345	-0.00147355	-0.00859516	0.0214013	-0.0539381	-0.0159748	-0.0138757	0.0240469	-0.0235615	0.0173832	0.0319298	0.0620868	0.023896	-0.0129926	-0.0563402	0.00981549
TraesCS3B02G376800	0.045668	0.0364466	0.00790582	-0.0375243	0.0441644	-0.00661754	0.00366986	0.0333607	-0.0458688	0.0207528	0.0566358	-0.0527575	0.017321	0.0479924	-0.00198915	0.0221733	0.0133818	0.0602776	0.0019254	0.023279	-0.025708	0.0374159	-0.0169184	-0.0309672
TraesCS1D02G237500	-0.0102558	-0.0197209	-0.0408019	0.00897187	0.0114019	-0.0938583	0.0207029	-0.0312391	0.00426279	-0.0213555	0.0992242	0.109452	0.0835893	0.0651956	0.110026	0.052674	-0.11917	0.0412221	-0.0475344	-0.000857602	-0.171348	-0.112385	0.00615361	-0.00781207
TraesCS2A02G047900	-0.0158848	-0.0356968	0.0214661	-0.0391354	-0.0262636	0.0184697	0.102393	0.103927	0.0140515	-0.0495923	-0.0102266	0.0693323	0.0206697	-0.0487233	0.0129451	-0.154861	0.0211435	0.040854	-0.0284106	0.0631009	-0.053475	-0.0531297	0.0724668	-0.0497454
TraesCS5D02G464900	0.040229	0.0198165	0.00865697	-0.0344868	0.0200878	0.0256889	0.036857	-0.117893	-0.0695188	-0.0232393	-0.0298938	0.0362851	0.0867549	0.00614284	-0.0446998	-0.0326728	0.0478135	0.0167377	0.0878155	0.00705931	0.0419507	0.0691408	-0.0369493	0.0362162
TraesCS1A02G113100	0.0492124	0.0351489	0.0140488	0.0338193	-0.0210204	0.0571889	0.00603711	-0.00465982	-0.00584033	-0.0353343	-0.0162242	0.0228141	-0.019463	-0.0241278	-0.0133092	-0.0168864	-0.0417289	0.00215172	0.0295819	-0.00887185	0.0306766	-0.0484269	-0.0653273	-0.0347774
TraesCS2B02G623700	0.00163697	-0.0313855	0.0370471	0.068763	-0.00259138	-0.0818229	0.0712366	-0.0132118	-0.0213349	0.0323982	-0.0216322	0.00103439	0.0985595	0.0280029	0.00395161	0.00963079	-0.031863	0.00846202	0.025243	-0.0658008	-0.0396845	0.0106919	-0.0247305	-0.00468657
TraesCS3D02G027300	0.0418992	0.0363304	0.00466271	-0.0438142	0.0158761	-0.013326	0.0620285	0.0225145	0.00295621	0.0227942	0.0817213	0.0135901	0.0531362	-0.026141	-0.0574614	0.0466662	-0.100555	0.00754114	-0.059938	0.0293858	-0.0258346	0.0147591	0.0721156	0.0433807
TraesCS6A02G243300	0.0160139	-0.0416648	0.0569899	0.0250586	0.0690191	0.0316672	-0.0531421	0.00833672	0.000612005	-0.0115728	0.029459	-0.0357323	0.066564	0.00860771	0.00600454	0.0271349	-0.0586605	-0.022861	0.0510792	-0.0609937	0.0029511	-0.0211862	-0.00523739	-0.0163305
TraesCS4D02G226700	0.0456678	0.0364995	-0.00903678	0.04646	-0.0311409	0.0396173	0.0150452	-0.0151024	0.000285214	0.0179921	-0.0175527	-0.0233623	-0.0290259	-0.0266261	-0.00725581	0.0306026	0.0202348	0.0355502	0.0455173	0.0517059	0.0295059	-0.0437403	-0.094864	-0.0220221
TraesCS4A02G250400	0.00440083	-0.0136959	0.0630213	0.0592287	0.01564	-0.0316473	-0.0320352	-0.0755099	-0.0547025	0.0360574	0.0315222	-0.0587594	-0.0616504	0.0948211	0.00624707	-0.0471295	0.11135	-0.0467344	0.030496	0.0713191	0.021567	-0.0282964	-0.0109009	0.00865827
TraesCS3B02G597800	-0.022931	0.00111952	0.0332282	-0.00336771	-0.111006	-0.0115688	0.00180844	0.013565	-0.0494816	-0.0334464	0.0459126	-0.0286657	0.0205862	-0.0207906	-0.00974185	-0.0388588	0.0363743	-0.0483259	-0.00795276	-0.0237586	0.000508972	0.00312338	-0.0185693	0.0161466
TraesCS3B02G006600	0.0143002	-0.0479985	-0.0614257	0.0431058	0.0223874	0.000805832	0.0500352	-0.0339421	0.023238	0.00479261	0.061682	0.0372808	0.0601943	0.00524658	-0.0498171	0.0459857	0.0485636	0.024469	0.0396728	0.085132	0.0344712	-0.0920836	-0.0270356	-0.0555297
TraesCS7D02G400200	0.0463445	0.0488913	0.00493006	0.046267	-0.00259779	0.0185164	-0.00713588	-0.00637642	0.0276073	-0.027941	-0.0171691	-0.0102465	-0.0105931	-1.82455e-05	0.0186338	-0.001185	-0.00791142	-0.00127697	0.026418	0.0309243	-0.0156054	-0.0236408	0.00171458	0.0134829
[truncated: 31 more columns]

## Sheet: S4. SW_transc_complete_allele
							S1B1	S1B2	S1B3	S1B5	S1B6	S1B7	S1E1	S1E3	S1E4	S1E5	S1E6	S1E8	S1J1	S1J3	S1J4	S1J5	S1J6	S1J7	S1K1	S1K2	S1K3	S1K4	S1K5	S1K8
							3BLc	3BLc	3BLc	3BLc	3BLc	3BLc	3BLa	3BLa	3BLa	3BLa	3BLa	3BLa	3BLc	3BLc	3BLc	3BLc	3BLc	3BLc	3BLa	3BLa	3BLa	3BLa	3BLa	3BLa
gene_id	baseMean	log2FoldChange	lfcSE	stat	pvalue	padj	Conan 49	Conan 49	Conan 59	Conan 59	Conan 49	Conan 59	Reeder 59	Reeder 59	Reeder 49	Reeder 49	Reeder 59	Reeder 49	3BLc 59	3BLc 49	3BLc 49	3BLc 49	3BLc 59	3BLc 59	3BLa 59	3BLa 59	3BLa 49	3BLa 49	3BLa 49	3BLa 59	gene_name	gene_chr	gene_start	gene_end	gene_strand	gene_length	gene_biotype	tf_family	tf_family.1
TraesCS5A02G282200	1142.24	-1.47524	0.0681641	-21.6425	7.15e-104	3.52e-99	675	1401	1550	1887	2021	1943	942	701	612	634	987	609	2011	1524	1600	1619	1583	1965	560	665	537	520	493	749	-	5A	491287349	491291222	+	1108	protein_coding	NA	-
TraesCSU02G053300	486.762	3.03738	0.170617	17.8023	6.78e-71	1.67e-66	40	48	125	134	57	116	899	1249	1250	1090	916	970	93	88	104	134	138	181	809	735	833	974	665	911	-	Un	42180766	42182879	-	382	protein_coding	NA	-
TraesCS3B02G573600	116.247	10.2365	0.605515	16.9055	4.1e-64	6.73e-60	0	0	0	0	0	0	306	295	284	171	364	276	0	0	0	0	0	0	175	250	261	288	157	244	-	3B	804228867	804230317	+	1449	protein_coding	NA	-
TraesCS3B02G581900	226.895	4.01056	0.274534	14.6086	2.48e-48	3.05e-44	0	20	40	54	24	71	1177	588	511	336	830	439	47	15	10	16	25	36	170	363	298	343	330	451	-	3B	810325615	810329387	+	1474	protein_coding	AA_kinase	AA_kinase
TraesCS3B02G591800	46.819	8.92043	0.627488	14.2161	7.28e-46	7.18e-42	0	0	0	0	0	0	129	129	162	79	145	150	0	0	0	0	0	0	68	65	91	106	51	75	-	3B	816220116	816222954	-	1191	protein_coding	NA	-
TraesCSU02G054500	190.675	6.3001	0.465496	13.5341	9.83e-42	8.08e-38	0	0	0	14	6	7	784	430	499	586	301	358	12	3	15	0	0	2	306	411	419	258	211	412	-	Un	42590573	42594653	+	2164	protein_coding	NA	-
TraesCS3B02G573500	36.9192	8.5488	0.649896	13.1541	1.61e-39	1.13e-35	0	0	0	0	0	0	64	109	88	26	123	51	0	0	0	0	0	0	102	113	80	75	37	99	-	3B	804214365	804228477	+	885	protein_coding	NB-ARC	NB-ARC
TraesCS3B02G583100	57.5278	7.47437	0.59537	12.5542	3.77e-36	2.32e-32	0	0	0	0	0	8	94	221	139	81	254	114	0	0	0	0	0	0	114	137	97	94	45	152	-	3B	810969702	810972060	+	1569	protein_coding	NA	-
TraesCS3B02G593300	43.6082	8.78661	0.708067	12.4093	2.33e-35	1.27e-31	0	0	0	0	0	0	19	87	141	134	33	62	0	0	0	0	0	0	123	61	103	126	79	118	-	3B	816798963	816801938	+	1472	protein_coding	NA	-
TraesCS3B02G573700	55.237	7.71166	0.648268	11.8958	1.24e-32	6.13e-29	0	0	0	0	0	0	138	69	74	190	94	157	4	2	0	0	0	0	61	195	134	79	97	135	-	3B	804236610	804241463	+	3246	protein_coding	NB-ARC	NB-ARC
TraesCS5A02G282300	572.573	-1.64062	0.139569	-11.7549	6.66e-32	2.99e-28	617	647	1050	1000	921	979	371	409	375	267	298	330	1138	669	615	713	629	938	216	374	273	187	182	399	-	5A	491292869	491295991	-	1049	protein_coding	NA	-
TraesCS3B02G594300	118.375	6.90669	0.589688	11.7124	1.1e-31	4.52e-28	0	0	0	0	0	4	151	196	90	15	318	69	3	2	4	0	5	8	320	420	292	228	410	433	-	3B	817577365	817578228	+	864	protein_coding	Myb_DNA-binding	Myb_DNA-binding
TraesCS6D02G012600	34.216	-8.4015	0.731513	-11.4851	1.57e-30	5.94e-27	34	81	186	97	118	65	0	0	0	0	0	0	35	23	44	18	71	29	0	0	0	0	1	0	-	6D	5058868	5066947	+	3433	protein_coding	NB-ARC	NB-ARC
TraesCS3B02G575600	297.733	2.07892	0.182384	11.3986	4.25e-30	1.5e-26	13	72	91	85	146	121	566	571	640	534	523	522	142	109	202	107	129	169	347	515	391	439	580	658	-	3B	805640443	805645336	-	1400	protein_coding	NA	-
TraesCS6D02G013100	77.2604	-6.8518	0.61714	-11.1025	1.22e-28	4.01e-25	74	159	235	372	163	227	0	0	1	0	0	6	94	49	50	76	163	125	0	9	0	0	0	1	-	6D	5193788	5198817	-	3332	protein_coding	NB-ARC	NB-ARC
TraesCS3B02G585700	178.182	4.76627	0.447127	10.6598	1.57e-26	4.83e-23	0	0	0	3	25	4	650	567	378	341	653	299	32	8	32	12	17	23	280	350	304	201	246	378	-	3B	812573424	812577372	-	2146	protein_coding	NA	-
TraesCS3B02G588500	42.9618	6.96376	0.659567	10.5581	4.66e-26	1.35e-22	0	0	0	2	0	0	156	23	183	87	94	136	5	1	0	0	0	0	53	85	111	94	22	88	-	3B	814564711	814573148	-	2250	protein_coding	NB-ARC	NB-ARC
TraesCSU02G053800	72.0347	5.90428	0.587955	10.0421	9.96e-24	2.73e-20	0	0	12	12	0	5	499	338	146	227	86	145	12	0	0	0	3	7	115	157	65	9	21	126	-	Un	42250022	42251806	+	942	protein_coding	NA	-
TraesCS3B02G603900	71.2782	5.88418	0.637417	9.23129	2.67e-20	6.94e-17	0	0	0	0	19	6	236	173	115	74	392	92	2	2	0	0	0	1	52	156	78	131	168	245	-	3B	822983948	822985217	+	1115	protein_coding	GATA	GATA
TraesCS3B02G573400	180.82	4.99665	0.542104	9.21715	3.05e-20	7.52e-17	22	0	0	0	0	11	297	484	438	290	378	176	25	11	14	17	7	9	412	621	453	371	213	382	-	3B	804167383	804173618	+	3471	protein_coding	NB-ARC	NB-ARC
TraesCS3B02G589700	87.7854	4.63826	0.566933	8.18132	2.81e-16	6.59e-13	0	0	23	0	28	0	175	193	269	174	112	173	2	3	7	0	13	9	170	175	180	164	136	262	-	3B	815032553	815044433	-	3948	protein_coding	NB-ARC	NB-ARC
TraesCS3B02G598200	45.7798	4.39449	0.581712	7.55441	4.21e-14	9.43e-11	0	12	0	0	2	5	410	75	130	58	137	106	3	3	6	2	16	0	43	17	50	98	43	51	-	3B	819990270	819992075	-	1806	protein_coding	UDPGT	UDPGT
TraesCS2B02G574100	420.308	-5.25185	0.69709	-7.53396	4.92e-14	1.05e-10	937	1016	2302	1483	1445	1577	59	30	18	28	47	10	42	9	13	28	8	54	30	31	14	13	3	35	-	2B	763630629	763633988	-	1858	protein_coding	APH	APH
TraesCS3B02G594700	106.266	-5.10585	0.678359	-7.52676	5.2e-14	1.07e-10	0	243	656	454	53	549	7	11	0	10	0	14	195	33	70	124	62	105	0	12	1	4	1	7	-	3B	818052277	818052967	-	691	protein_coding	NA	-
TraesCS7B02G285700	247.636	2.49336	0.332731	7.49363	6.7e-14	1.32e-10	15	183	23	26	124	4	109	160	1383	479	338	666	44	101	143	38	15	79	101	143	426	858	654	117	-	7B	520416350	520418743	+	2058	protein_coding	Glyco_hydro_17	Glyco_hydro_17
TraesCS3B02G587700	69.0783	3.48459	0.47509	7.3346	2.22e-13	4.22e-10	0	0	0	13	0	24	196	212	231	90	147	99	24	14	28	13	11	13	106	136	124	114	84	147	-	3B	813977737	813984200	+	3085	protein_coding	BACK	BACK
TraesCSU02G053400	174.93	3.38945	0.465433	7.28237	3.28e-13	5.99e-10	0	0	4	101	83	51	491	519	358	223	779	404	36	12	29	15	23	35	155	310	247	224	256	391	-	Un	42183103	42186522	+	1748	protein_coding	NA	-
TraesCS3B02G596400	73.3156	-5.92367	0.820421	-7.22028	5.19e-13	9.13e-10	21	73	0	22	18	38	0	0	1	0	0	21	34	629	580	169	40	35	0	2	0	3	8	0	-	3B	819298156	819301208	+	1527	protein_coding	p450	p450
TraesCS3B02G593200	101.201	2.49879	0.346945	7.20226	5.92e-13	1.01e-09	0	56	2	13	41	15	228	256	227	191	246	204	55	39	32	46	43	29	164	185	173	122	112	165	-	3B	816691028	816692077	-	804	protein_coding	NA	-
TraesCS3B02G581300	719.842	0.730972	0.102159	7.15526	8.35e-13	1.37e-09	156	491	537	656	666	788	1344	1229	938	760	1492	950	573	482	607	452	412	615	760	1088	717	762	795	1119	-	3B	809831911	809835630	+	1853	protein_coding	NA	-
TraesCS5B02G023900	93.2133	-3.58492	0.509569	-7.0352	1.99e-12	3.16e-09	80	162	506	370	131	469	6	5	5	4	6	15	28	30	63	84	40	55	34	10	20	15	7	42	-	5B	22037133	22045539	+	1955	protein_coding	TPR_1	TPR_1
TraesCS7B02G458700	370.762	-3.99299	0.571698	-6.98444	2.86e-12	4.4e-09	717	1182	1259	1268	1835	1117	39	51	41	48	40	43	85	48	39	51	40	47	44	39	52	30	67	63	-	7B	716957346	716966718	+	2969	protein_coding	START	START
TraesCS2B02G473600	113.398	-4.19698	0.613243	-6.84391	7.71e-12	1.15e-08	134	735	227	432	504	256	14	10	1	31	13	12	35	18	40	15	32	7	18	17	5	6	7	13	-	2B	670748686	670753507	+	1804	protein_coding	NA	-
TraesCS1B02G422900	214.752	-5.21231	0.763289	-6.82875	8.57e-12	1.24e-08	463	1233	415	686	858	754	11	6	19	18	2	12	19	17	0	15	30	12	29	9	9	1	4	18	-	1B	645571035	645572095	-	679	protein_coding	NA	-
TraesCS5A02G284600	532.662	1.0498	0.156174	6.72199	1.79e-11	2.52e-08	88	242	399	384	343	286	820	1350	1076	377	915	681	345	368	379	371	448	495	572	712	781	641	716	829	-	5A	492826114	492829256	-	1709	protein_coding	CN_hydrolase	CN_hydrolase
TraesCS2D02G080900	1042	-3.55501	0.53626	-6.62926	3.37e-11	4.62e-08	1066	2764	3874	5803	3471	4159	252	189	200	118	371	168	202	149	195	123	196	209	100	149	88	197	98	250	-	2D	34980602	34984168	+	1743	protein_coding	GTP_EFTU	GTP_EFTU
TraesCS7A02G345400	593.208	1.1905	0.180918	6.58037	4.69e-11	6.25e-08	147	282	294	261	323	412	1281	1043	1067	772	897	857	581	304	376	175	656	534	877	565	1091	490	482	1417	-	7A	507757190	507763146	+	2757	protein_coding	NA	-
TraesCS4A02G393600	499.809	-3.64918	0.556422	-6.55831	5.44e-11	7.06e-08	572	1580	2388	2412	1381	1804	64	95	62	81	75	90	152	81	69	73	44	59	68	63	65	95	83	92	-	4A	669316122	669320388	+	1287	protein_coding	NA	-
TraesCS6B02G446100	238.348	-5.47572	0.843448	-6.49206	8.47e-11	1.07e-07	443	932	912	842	979	950	22	0	18	0	7	6	42	2	12	11	7	25	14	12	20	4	0	42	-	6B	707382225	707393567	-	3687	protein_coding	NB-ARC	NB-ARC
TraesCS3B02G577800	167.968	1.50002	0.237162	6.32487	2.53e-10	3.12e-07	34	88	100	36	205	78	539	345	322	353	443	198	58	66	56	91	123	100	210	264	141	194	142	203	-	3B	807432960	807436509	+	949	protein_coding	NA	-
TraesCS5A02G020700	73.4848	-4.68062	0.740807	-6.31828	2.64e-10	3.18e-07	80	373	228	350	236	288	1	15	0	4	19	7	5	11	4	9	11	18	2	5	3	0	11	10	-	5A	16974088	16977075	+	1655	protein_coding	bZIP_2	bZIP_2
TraesCS1B02G423000	42.3615	-3.15246	0.505729	-6.23349	4.56e-10	5.35e-07	69	114	157	111	142	150	3	10	4	14	5	13	19	15	13	26	18	14	8	20	14	4	6	8	-	1B	645706775	645710595	+	2100	protein_coding	NA	-
TraesCS6D02G004200	552.147	0.910827	0.147697	6.16685	6.97e-10	7.8e-07	169	302	471	624	264	399	1067	1075	693	774	1273	949	340	399	552	326	244	393	579	640	565	609	663	706	-	6D	2097244	2103560	+	2501	protein_coding	NA	-
TraesCS7B02G469400	601.872	3.06547	0.497086	6.16689	6.96e-10	7.8e-07	53	100	65	55	112	120	2115	2056	2221	2742	2675	2555	113	131	179	121	195	269	185	118	88	95	224	215	-	7B	726136305	726139145	+	661	protein_coding	NA	-
TraesCS6B02G364700	409.021	-3.79127	0.617921	-6.13552	8.49e-10	9.21e-07	713	799	1788	1738	1700	1468	40	14	25	131	126	63	13	72	59	36	65	71	51	48	39	44	52	85	-	6B	636472938	636474130	+	901	protein_coding	NA	-
TraesCS7A02G031900	98.9965	-3.92618	0.640125	-6.13346	8.6e-10	9.21e-07	144	347	360	449	262	433	7	7	11	47	9	14	11	9	19	25	3	18	15	5	11	12	9	14	-	7A	13189196	13192601	+	1322	protein_coding	NA	-
TraesCS3B02G589900	216.673	1.28685	0.210117	6.12444	9.1e-10	9.54e-07	67	184	154	168	101	116	429	459	349	462	434	242	110	54	54	58	238	182	331	316	228	200	198	401	-	3B	815198265	815201148	-	666	protein_coding	NA	-
TraesCS3B02G588000	34.4565	-2.24246	0.366867	-6.11246	9.81e-10	1.01e-06	35	60	40	82	15	67	4	13	23	20	23	28	37	68	82	45	55	63	14	13	7	0	6	9	-	3B	814159007	814163334	-	3718	protein_coding	NA	-
TraesCS3B02G599600	81.7748	-1.32442	0.217903	-6.07802	1.22e-09	1.22e-06	54	61	203	108	66	93	47	57	70	56	64	52	129	108	183	134	119	112	30	67	69	26	18	63	-	3B	820498061	820506056	+	3799	protein_coding	NA	-
TraesCS6A02G001600	464.878	-1.99455	0.332817	-5.99295	2.06e-09	2.03e-06	487	819	1256	1368	701	989	146	132	106	89	152	46	495	566	734	315	303	466	195	319	289	172	342	333	-	6A	795316	801602	-	2922	protein_coding	NA	-
TraesCS3B02G576100	28.3032	2.98839	0.499478	5.98301	2.19e-09	2.12e-06	0	20	10	0	0	5	118	115	35	26	131	18	13	2	1	5	6	10	16	73	23	33	46	72	-	3B	806082924	806089176	-	2012	protein_coding	NA	-
TraesCS2B02G005300	230.784	3.41976	0.572214	5.97637	2.28e-09	2.16e-06	6	27	16	11	14	20	1082	1040	784	846	1010	953	35	81	107	88	36	56	29	33	71	105	47	33	-	2B	3397884	3406507	+	2555	protein_coding	NA	-
TraesCS3B02G579700	37.7494	3.75847	0.634935	5.91945	3.23e-09	3e-06	0	0	0	16	0	7	54	49	112	99	66	105	3	2	21	0	0	17	62	74	89	83	38	77	-	3B	809119144	809122766	+	1057	protein_coding	NA	-
TraesCS1B02G374200	146.667	-2.9951	0.513022	-5.83815	5.28e-09	4.82e-06	195	316	589	370	550	585	40	43	27	4	23	112	28	101	109	58	28	29	20	34	25	49	20	36	-	1B	604554785	604558141	+	1311	protein_coding	NA	-
TraesCS4A02G390200	1570.48	-4.18086	0.719819	-5.80821	6.31e-09	5.66e-06	1539	7809	7236	4476	7879	5087	349	324	263	442	383	81	156	27	27	60	104	76	56	78	82	65	59	102	-	4A	667344888	667346497	+	171	protein_coding	NA	-
TraesCS4A02G349800	129.824	-3.19537	0.552967	-5.77859	7.53e-09	6.63e-06	294	293	254	366	592	479	28	5	30	12	16	6	36	41	62	31	16	58	43	50	15	34	25	59	-	4A	626307387	626329052	-	7721	protein_coding	NA	-
TraesCS6B02G028600	728.671	-1.23891	0.216941	-5.71083	1.12e-08	9.72e-06	480	1157	1394	1367	1623	1712	446	481	380	544	645	534	552	814	1248	656	369	567	394	452	471	365	544	361	-	6B	17226532	17232198	-	1599	protein_coding	Biotin_lipoyl	Biotin_lipoyl
TraesCS1B02G411700	768.22	-2.00678	0.35266	-5.69041	1.27e-08	1.08e-05	682	1833	2358	3332	1614	1728	298	297	242	495	412	423	303	472	552	500	285	502	267	406	213	250	262	407	-	1B	637825648	637833454	-	2598	protein_coding	NA	-
TraesCS2B02G542400	367.598	-3.04289	0.53978	-5.63729	1.73e-08	1.44e-05	240	1201	1198	1119	1689	1851	158	89	151	95	81	78	72	65	52	65	103	92	85	89	64	52	14	110	-	2B	740215359	740218373	+	1639	protein_coding	AP2	AP2
TraesCS1B02G353500	49.4082	-3.92124	0.696733	-5.62803	1.82e-08	1.47e-05	105	170	178	90	176	212	5	2	3	6	25	5	22	2	11	1	29	10	1	11	0	7	3	23	-	1B	583689036	583693092	-	1020	protein_coding	PTH2	PTH2
TraesCS3D02G462100	769.59	-0.621502	0.110404	-5.62934	1.81e-08	1.47e-05	485	1099	980	873	1037	983	761	640	746	487	812	1003	915	1065	1190	629	814	745	432	595	609	588	500	799	-	3D	566481346	566486530	+	1546	protein_coding	Motile_Sperm	Motile_Sperm
TraesCS4A02G393500	1705.76	-2.15953	0.385817	-5.5973	2.18e-08	1.7e-05	2135	3554	4392	6671	6141	3730	802	583	738	960	896	1016	512	1148	1193	544	730	745	447	444	392	527	536	931	-	4A	669239138	669240980	-	926	protein_coding	NA	-
TraesCS5B02G543700	161.878	-2.88476	0.515392	-5.59721	2.18e-08	1.7e-05	183	467	550	582	583	675	72	64	56	39	98	49	52	34	48	36	32	28	16	24	22	29	32	29	-	5B	696490245	696495068	-	1540	protein_coding	NA	-
TraesCS5B02G036000	91.0041	-2.75225	0.49337	-5.57847	2.43e-08	1.87e-05	81	361	344	310	342	201	43	54	10	21	15	36	21	26	36	48	25	34	24	28	18	34	8	20	-	5B	39516373	39517100	-	462	protein_coding	NA	-
TraesCS2B02G547600	231.69	-2.8445	0.510627	-5.57059	2.54e-08	1.92e-05	502	764	862	594	735	572	74	104	41	34	51	38	85	38	42	42	63	65	59	81	42	53	77	81	-	2B	744166622	744173069	-	2633	protein_coding	Ion_trans	Ion_trans
TraesCS5A02G273800	79.5145	-2.53738	0.455709	-5.56797	2.58e-08	1.92e-05	49	48	132	291	104	193	25	20	6	152	30	11	112	137	144	147	106	107	6	6	10	33	9	19	-	5A	482786075	482789471	+	1077	protein_coding	NA	-
TraesCS6B02G432000	122.88	-2.97653	0.53533	-5.56018	2.69e-08	1.98e-05	212	357	399	380	554	331	29	54	25	14	41	33	33	18	46	24	26	40	8	8	53	18	47	35	-	6B	701386578	701392566	-	1695	protein_coding	NA	-
TraesCS1D02G098000	776.93	4.06467	0.74144	5.48213	4.2e-08	3.05e-05	148	109	0	10	83	19	1493	38	942	349	5346	182	58	135	58	42	181	55	148	57	20	3322	6333	246	-	1D	84776467	84777827	-	1361	protein_coding	2OG-FeII_Oxy	2OG-FeII_Oxy
TraesCS1B02G360800	888.232	-1.20134	0.2204	-5.45074	5.02e-08	3.53e-05	569	1685	1452	1891	1740	2198	520	423	710	652	579	950	612	921	1205	752	657	597	380	536	550	579	645	537	-	1B	589133588	589135691	-	1306	protein_coding	NA	-
TraesCS3B02G072500	300.539	-1.74971	0.320979	-5.45117	5e-08	3.53e-05	237	811	640	852	781	595	109	134	121	176	118	289	112	356	448	185	183	100	107	114	109	162	203	146	-	3B	43736095	43740400	-	1540	protein_coding	NA	-
TraesCS1B02G030000	204.349	3.35525	0.618579	5.42412	5.82e-08	4.04e-05	11	0	45	47	12	26	668	1420	1230	80	1023	788	56	44	38	64	35	53	55	47	39	34	37	49	-	1B	14843598	14847648	+	2515	protein_coding	NA	-
TraesCS7D02G036800	666.018	1.70191	0.315093	5.4013	6.62e-08	4.53e-05	45	645	428	181	443	236	1528	1766	2015	637	1839	707	425	149	202	142	589	319	621	1057	287	1084	1438	614	-	7D	18801607	18802969	+	1363	protein_coding	NA	-
TraesCS2A02G070400	128.028	-3.20191	0.593716	-5.393	6.93e-08	4.68e-05	214	312	526	558	433	377	22	28	30	1	81	32	13	15	20	37	21	31	29	29	17	19	15	51	-	2A	31077049	31083109	+	2096	protein_coding	NA	-
TraesCS2D02G330900	94.3438	-2.64812	0.494385	-5.3564	8.49e-08	5.65e-05	87	175	119	39	205	99	68	22	5	0	87	0	291	148	108	270	144	151	38	54	17	28	27	46	-	2D	423371563	423374990	-	1197	protein_coding	NA	-
TraesCS6A02G002500	46.4091	-1.62961	0.304658	-5.34899	8.84e-08	5.81e-05	53	59	79	115	94	153	21	25	34	26	57	23	33	39	46	21	54	54	8	16	22	22	27	21	-	6A	955213	960217	+	1958	protein_coding	NA	-
TraesCS2B02G376800	309.927	2.11807	0.396197	5.346	8.99e-08	5.83e-05	15	173	107	124	113	101	1311	1205	734	830	1424	849	106	156	177	81	103	133	103	138	115	121	208	182	-	2B	539703949	539705982	+	900	protein_coding	NA	-
TraesCS3D02G407500	122.692	-1.16558	0.218307	-5.33917	9.34e-08	5.84e-05	105	174	257	234	273	154	90	94	121	83	89	111	88	139	214	99	96	126	89	74	61	34	47	101	-	3D	520816620	520820558	+	1596	protein_coding	NA	-
TraesCS7A02G401900	89.0519	3.2354	0.606033	5.33865	9.36e-08	5.84e-05	0	42	0	15	14	16	56	73	433	73	51	68	28	10	11	8	9	44	124	290	12	72	644	64	-	7A	581344595	581345444	+	850	protein_coding	NA	-
TraesCS7B02G302000	75.4568	3.6251	0.678612	5.34194	9.2e-08	5.84e-05	0	0	0	0	21	16	82	38	132	87	58	60	10	14	9	16	17	11	104	63	24	36	891	45	-	7B	538864067	538864690	+	624	protein_coding	NA	-
TraesCS7B02G462700	129.998	-2.19091	0.41188	-5.31928	1.04e-07	6.42e-05	172	741	184	207	346	214	29	20	62	52	23	15	92	121	116	33	58	94	24	79	28	89	88	52	-	7B	719719896	719723089	+	1688	protein_coding	NA	-
TraesCS1B02G401800	740.412	-1.94208	0.365735	-5.31009	1.1e-07	6.67e-05	881	1869	2114	2965	1500	1591	257	326	398	351	357	272	299	484	544	335	277	361	276	404	339	168	377	426	-	1B	631998104	632003904	+	1877	protein_coding	SNARE	SNARE
TraesCS3A02G406000	382.919	1.88686	0.355808	5.30303	1.14e-07	6.85e-05	174	257	73	13	276	140	693	299	1008	318	702	438	109	191	171	95	112	142	147	302	279	823	2227	275	-	3A	650056057	650058213	+	1519	protein_coding	NAM	NAM
TraesCS4A02G432300	203.717	-1.91294	0.361257	-5.29524	1.19e-07	6.97e-05	249	384	728	363	730	521	72	76	104	104	152	178	110	111	149	79	107	136	75	93	61	105	41	71	-	4A	703268167	703271490	-	2287	protein_coding	Pkinase	Pkinase
TraesCS6B02G223600	1663.96	0.637824	0.120443	5.29563	1.19e-07	6.97e-05	539	1348	1301	1048	1347	1277	3938	2987	2531	2309	2881	1722	2022	993	976	979	1543	2048	1685	2359	1898	1320	1251	2248	-	6B	337217569	337224625	+	2538	protein_coding	ABC1	ABC1
TraesCSU02G218200	65.3573	-2.23345	0.423105	-5.27872	1.3e-07	7.54e-05	67	84	183	350	129	221	15	13	9	38	46	30	43	36	30	37	35	29	22	36	14	12	26	27	-	Un	321699718	321700944	+	1102	protein_coding	NA	-
TraesCS6D02G182100	66.8752	-3.89433	0.742501	-5.24488	1.56e-07	8.96e-05	37	222	209	385	328	223	5	15	6	1	31	1	0	20	6	10	26	16	0	21	9	18	5	4	-	6D	210750466	210778621	+	525	protein_coding	NA	-
TraesCS3A02G467600	881.567	-0.729517	0.139569	-5.22692	1.72e-07	9.69e-05	776	1214	1270	1476	1071	1162	766	814	670	639	719	1083	985	1047	1098	742	784	862	573	707	638	633	507	919	-	3A	700808771	700814307	-	1972	protein_coding	Motile_Sperm	Motile_Sperm
TraesCS3A02G513700	299.685	-2.30988	0.441986	-5.22614	1.73e-07	9.69e-05	378	779	1143	832	1082	854	113	111	183	96	165	82	143	107	107	68	81	88	65	98	131	95	63	135	-	3A	732769617	732780010	+	2135	protein_coding	TFIIE_alpha	TFIIE_alpha
TraesCS7A02G193200	309.813	-0.716234	0.137259	-5.2181	1.81e-07	0.000100096	206	433	317	467	467	408	284	200	234	159	271	216	326	403	401	367	311	339	237	310	253	277	260	304	-	7A	150981026	150985007	+	1648	protein_coding	NA	-
TraesCS4D02G089800	103.957	3.30515	0.637027	5.1884	2.12e-07	0.000116144	0	0	9	1	44	21	539	468	461	268	430	333	67	13	21	9	37	27	36	36	24	44	14	66	-	4D	65111408	65120476	-	3917	protein_coding	NB-ARC	NB-ARC
TraesCS3A02G285900	1257.85	1.0283	0.198882	5.17043	2.34e-07	0.000126487	318	351	964	457	562	757	3813	2011	1769	1333	3701	1051	1207	647	628	1037	1339	1608	1364	1473	1503	1817	999	1994	-	3A	514310972	514316888	-	2478	protein_coding	Malic_M	Malic_M
TraesCS3D02G285700	1147.31	1.07168	0.207476	5.1653	2.4e-07	0.000128589	253	378	649	483	830	1177	3835	2561	1473	1307	3538	827	1222	408	446	619	1170	1278	739	1051	1027	1454	931	2728	-	3D	394926749	394932628	-	2679	protein_coding	Malic_M	Malic_M
TraesCS2A02G552800	97.1704	-2.31524	0.451747	-5.12508	2.97e-07	0.0001576	136	109	273	267	371	369	36	21	41	4	36	13	61	43	51	76	28	42	47	43	37	45	28	68	-	2A	758553979	758559790	-	1110	protein_coding	DEAD	DEAD
TraesCS3D02G137200	1392.75	-0.585505	0.114463	-5.11523	3.13e-07	0.000164283	1066	1524	2280	2053	2061	1596	1090	1269	1441	1194	1347	1580	1217	1502	1735	1286	1310	1506	823	1137	1037	1290	1041	1307	-	3D	95945752	95950119	+	1611	protein_coding	NA	-
TraesCS2B02G544200	54.9386	-3.14143	0.616103	-5.09888	3.42e-07	0.000177244	33	35	262	216	193	280	30	21	4	3	43	15	12	33	48	7	33	6	1	14	8	0	1	48	-	2B	741442860	741447379	+	2189	protein_coding	FGGY_N	FGGY_N
TraesCS5B02G544500	956.409	-0.905975	0.17808	-5.08747	3.63e-07	0.000186285	617	1526	2000	2219	1353	1467	796	941	603	824	979	765	709	876	1174	841	775	917	591	719	657	516	617	727	-	5B	697113766	697118487	+	1830	protein_coding	NA	-
TraesCS5A02G498000	1221.43	1.62145	0.319374	5.07697	3.83e-07	0.000194841	477	385	823	672	294	559	6421	3678	1661	2287	2315	2179	1124	157	192	225	1364	737	692	2048	888	655	408	2406	-	5A	665466057	665470666	-	2143	protein_coding	Catalase	Catalase
TraesCS3D02G516100	44.4119	-4.03911	0.797076	-5.06741	4.03e-07	0.00020074	33	91	214	181	250	145	4	6	8	0	26	4	15	10	35	15	0	4	0	0	0	4	8	14	-	3D	599267024	599269278	-	1467	protein_coding	NA	-
TraesCS7A02G569700	625.225	-1.1308	0.223093	-5.06874	4e-07	0.00020074	340	884	1461	1438	879	1409	345	239	309	285	761	686	623	602	693	600	596	570	299	401	393	523	359	505	-	7A	736560489	736565875	-	2513	protein_coding	RRM_1	RRM_1
TraesCS5D02G174100	116.855	1.22253	0.242717	5.03684	4.73e-07	0.000233241	32	33	96	54	32	56	261	354	213	105	289	100	90	46	47	78	119	117	221	258	145	55	29	213	-	5D	272680405	272682171	-	1767	protein_coding	NA	-
TraesCS2B02G182000	500.808	2.71807	0.540954	5.02458	5.05e-07	0.000246182	205	280	17	14	277	60	461	46	3434	1294	593	1037	28	130	197	64	157	46	839	514	37	130	2357	58	-	2B	157040789	157041745	-	957	protein_coding	NA	-
TraesCS1A02G249600	1983.51	1.02278	0.204142	5.01015	5.44e-07	0.000262776	567	1386	787	804	1683	923	3786	3685	2566	3072	5152	1601	1014	1051	947	1633	2223	2334	2264	2116	2740	1896	3519	2631	-	1A	441763844	441766750	+	1140	protein_coding	NA	-
TraesCS5A02G433200	67.1101	3.32909	0.666586	4.99424	5.91e-07	0.000282617	0	0	0	0	21	3	241	23	202	74	91	58	25	12	15	17	18	34	102	74	60	26	501	58	-	5A	617095687	617097491	-	1805	protein_coding	UDPGT	UDPGT
TraesCS2B02G036600	345.562	0.999744	0.201329	4.96573	6.84e-07	0.00032433	82	224	159	159	189	296	920	773	782	534	739	373	424	141	150	297	375	236	322	416	344	362	262	402	-	2B	17388833	17391444	-	1867	protein_coding	Pkinase	Pkinase
TraesCS1D02G002600	274.774	-2.75363	0.555568	-4.95641	7.18e-07	0.000337023	328	926	970	1036	1049	861	49	112	111	149	84	132	48	34	57	33	51	54	54	64	26	39	45	81	-	1D	613482	616505	+	1162	protein_coding	ESCRT-III	ESCRT-III
TraesCS7A02G012000	1880.88	-2.0995	0.424169	-4.94968	7.43e-07	0.000345601	2156	5107	6111	6936	4581	5495	811	1154	670	1378	871	813	457	542	829	746	479	1229	768	523	439	439	671	739	-	7A	5199401	5202155	+	1765	protein_coding	NAD_binding_2	NAD_binding_2
TraesCS2D02G281500	317.53	0.861718	0.175147	4.91997	8.66e-07	0.000398664	64	134	265	331	168	298	1160	585	387	357	1009	411	268	155	203	94	452	291	301	463	218	202	172	417	-	2D	354740120	354743880	+	1030	protein_coding	NA	-
TraesCS1D02G419600	165.234	-0.830007	0.169216	-4.905	9.34e-07	0.000426314	101	243	146	229	167	177	78	129	169	204	144	130	224	257	321	215	129	251	105	162	79	124	91	125	-	1D	476566011	476577378	-	4955	protein_coding	NA	-
TraesCS3A02G196100	364.274	0.654408	0.133757	4.89253	9.95e-07	0.000450078	87	164	401	228	254	285	623	765	447	444	849	584	397	254	302	226	329	494	355	437	267	310	388	496	-	3A	293585683	293593644	+	920	protein_coding	NA	-
TraesCS5B02G023800	47.1997	-3.12953	0.640325	-4.88741	1.02e-06	0.000453625	69	217	247	43	116	197	6	2	13	1	29	12	8	7	20	9	8	8	5	10	3	13	24	9	-	5B	22033405	22034614	-	427	protein_coding	NA	-
TraesCS6B02G083800	41.9774	-2.25869	0.462003	-4.8889	1.01e-06	0.000453625	58	146	111	113	85	102	17	20	28	10	37	9	25	14	19	37	10	55	20	11	20	11	0	14	-	6B	60657174	60661182	+	1359	protein_coding	NA	-
TraesCS6B02G304100	420.446	0.629952	0.129168	4.877	1.08e-06	0.000473955	140	459	252	199	398	287	847	636	572	645	525	411	431	306	374	306	331	401	429	523	572	497	421	594	-	6B	545198704	545212296	+	3726	protein_coding	NA	-
TraesCS4A02G382900	65.8463	-3.75993	0.771514	-4.87344	1.1e-06	0.000478292	271	12	214	93	256	285	13	8	29	9	10	6	18	18	11	0	3	17	2	7	6	0	2	32	-	4A	660916337	660921619	+	3039	protein_coding	Pkinase	Pkinase
TraesCS5D02G238700	283.486	2.49914	0.513347	4.86833	1.13e-06	0.000486532	83	60	51	127	122	93	431	70	1632	558	550	1004	50	57	26	50	77	60	536	192	17	22	1157	94	-	5D	346688696	346689494	-	799	protein_coding	NA	-
TraesCS5A02G363800	145.887	2.57017	0.528511	4.86303	1.16e-06	0.000494807	25	42	25	7	46	40	473	656	597	413	461	723	92	18	63	44	57	29	8	57	35	53	37	45	-	5A	564240321	564243907	-	1903	protein_coding	B3	B3
TraesCS7A02G002100	86.3428	-2.53002	0.520414	-4.86155	1.16e-06	0.000494807	202	102	265	272	253	278	76	30	8	32	60	21	43	46	44	13	16	23	28	21	38	4	12	28	-	7A	1404698	1409905	+	1796	protein_coding	NA	-
TraesCS2A02G562500	1833.74	-0.79351	0.163318	-4.85867	1.18e-06	0.000497773	1484	2715	3142	3626	2502	3025	1495	1810	1536	1379	2087	1170	1592	1620	2325	1450	1245	1938	1214	1579	1374	1234	1254	1458	-	2A	763684752	763695847	+	3557	protein_coding	NA	-
TraesCS4A02G029600	2382.68	-0.565233	0.116389	-4.85642	1.2e-06	0.000499191	1715	2689	3087	2540	3006	2429	2025	2356	2854	2267	1799	2384	2443	2977	3299	2991	2666	2823	1824	1871	2539	1733	988	2377	-	4A	21633971	21636715	-	2344	protein_coding	NA	-
TraesCS2B02G490700	97.3667	4.11944	0.85034	4.84446	1.27e-06	0.000525773	0	19	27	9	0	10	317	284	228	239	1652	137	20	11	9	1	1	12	1	0	8	10	10	9	-	2B	688430630	688434145	+	1461	protein_coding	FMN_dh	FMN_dh
TraesCS1A02G072200	296.929	1.9896	0.411265	4.83775	1.31e-06	0.000539292	46	81	76	42	95	76	346	243	546	229	1292	215	210	94	139	107	231	171	208	246	147	506	1902	150	-	1A	54461054	54463277	-	1674	protein_coding	Aminotran_3	Aminotran_3
TraesCS2D02G545000	2221.32	0.439177	0.0908642	4.83334	1.34e-06	0.000546841	814	1130	2101	1675	2004	1984	3954	3573	2338	2161	4228	2192	3196	1493	1574	1639	1974	2769	2292	3207	2401	2211	2004	3370	-	2D	621844176	621847510	-	1275	protein_coding	APH	APH
TraesCS2B02G570500	447.522	-2.21967	0.459617	-4.8294	1.37e-06	0.000553184	902	1510	1046	1249	1182	1237	178	198	198	197	189	95	147	99	106	136	135	140	129	190	196	204	89	186	-	2B	760949907	760951814	-	1857	protein_coding	PI3_PI4_kinase	PI3_PI4_kinase
TraesCS5B02G535400	3177.74	1.33765	0.277367	4.82267	1.42e-06	0.000567543	585	1503	1298	1435	1811	1951	3162	11713	11488	7503	5499	1480	2736	1503	1015	2032	2353	3394	2990	4072	3329	2622	3805	3001	-	5B	691459198	691481047	+	5609	protein_coding	NB-ARC	NB-ARC
TraesCS3B02G585600	90.5016	3.00723	0.624273	4.81718	1.46e-06	0.000569484	45	37	66	0	32	6	264	218	153	209	341	146	6	1	16	1	0	4	117	123	176	81	162	143	-	3B	812569181	812573220	+	1809	protein_coding	Peptidase_M18	Peptidase_M18
TraesCS7B02G237900	474.512	0.900472	0.186821	4.81997	1.44e-06	0.000569484	178	195	459	263	332	437	1535	745	633	458	1183	636	404	184	226	162	621	437	512	457	586	264	302	1139	-	7B	443292417	443299286	-	2676	protein_coding	NA	-
TraesCS7B02G338900	485.442	-2.59113	0.537781	-4.8182	1.45e-06	0.000569484	783	1615	1314	951	2460	1516	191	367	221	119	229	343	99	85	92	150	119	112	61	58	62	52	51	131	-	7B	593184966	593188173	-	1534	protein_coding	2OG-FeII_Oxy	2OG-FeII_Oxy
TraesCS2B02G045300	132.902	1.65408	0.343623	4.81367	1.48e-06	0.000575035	36	60	77	69	49	68	369	187	807	245	275	90	66	36	24	58	80	133	70	275	57	151	110	111	-	2B	22306814	22310421	-	3608	protein_coding	NB-ARC	NB-ARC
TraesCSU02G053600	572.119	1.20222	0.250006	4.80878	1.52e-06	0.000584675	65	201	310	259	478	299	986	602	823	510	1068	376	641	406	419	302	348	449	623	732	656	1307	1582	874	-	Un	42191890	42203052	-	4787	protein_coding	ABC_tran	ABC_tran
TraesCS2D02G117500	292.293	-1.29917	0.270356	-4.80541	1.54e-06	0.000589974	182	363	634	548	771	634	323	259	189	127	377	240	250	413	512	192	114	253	108	168	152	120	54	224	-	2D	66869370	66876336	-	1718	protein_coding	TPR_1	TPR_1
TraesCS1A02G089500	400.2	3.86758	0.805787	4.79975	1.59e-06	0.00060224	112	68	0	14	29	0	300	0	579	169	955	191	32	43	24	10	46	11	89	15	30	1617	4672	89	-	1A	78962470	78964533	-	1586	protein_coding	2OG-FeII_Oxy	2OG-FeII_Oxy
TraesCS3B02G039700	425.02	-1.22889	0.256233	-4.796	1.62e-06	0.000608229	359	231	697	536	952	978	241	219	189	104	263	140	680	480	578	529	327	565	261	351	265	390	269	568	-	3B	19257562	19261346	+	1360	protein_coding	NA	-
TraesCSU02G036900	362.666	-1.69567	0.353654	-4.79471	1.63e-06	0.000608229	560	666	1112	1126	614	866	186	272	147	148	262	244	293	168	221	145	135	207	111	232	90	184	153	237	-	Un	31224443	31229050	+	1629	protein_coding	NA	-
TraesCS3B02G597000	143.464	-4.46107	0.934015	-4.77623	1.79e-06	0.00066184	0	0	13	0	61	48	5	0	4	1	8	39	17	1194	1742	87	95	77	0	0	5	22	30	6	-	3B	819649781	819652511	+	1968	protein_coding	p450	p450
TraesCS3B02G062700	1125.16	1.99915	0.418856	4.77289	1.82e-06	0.000667881	57	133	581	636	568	569	6346	1996	3721	1579	3052	4499	865	115	246	652	894	460	363	814	342	538	1066	746	-	3B	34522061	34522513	-	453	protein_coding	NA	-
TraesCS6D02G183000	603.441	0.69276	0.145527	4.76034	1.93e-06	0.000698131	206	660	385	407	399	490	1041	851	1032	764	873	746	677	274	353	322	745	510	582	902	835	583	648	915	-	6D	219089702	219092285	-	1338	protein_coding	NA	-
TraesCSU02G092100	177.997	-2.04275	0.429195	-4.7595	1.94e-06	0.000698131	137	319	963	264	617	473	107	104	108	81	97	174	54	135	208	58	95	46	22	54	44	30	40	87	-	Un	81832764	81833637	+	776	protein_coding	Histone	Histone
TraesCSU02G116100	2117.73	-0.923293	0.193942	-4.76068	1.93e-06	0.000698131	1244	3289	3630	5335	3193	3138	1522	1681	1328	1330	1823	2123	1537	2674	3168	1764	1223	2056	1273	1835	1408	1439	1501	1734	-	Un	100252706	100258753	-	1941	protein_coding	NA	-
TraesCS4D02G006200	1049.36	0.821847	0.172798	4.75613	1.97e-06	0.00070474	407	662	1259	400	786	776	2329	1508	1685	1354	1107	1552	1158	608	473	487	1137	751	1284	1563	1484	941	988	1709	-	4D	3403377	3404528	-	1152	protein_coding	NA	-
TraesCS2A02G268800	433.685	1.75298	0.36925	4.74742	2.06e-06	0.000728802	93	74	408	349	57	412	2622	318	202	467	3034	183	308	58	68	109	271	299	219	553	296	222	834	456	-	2A	432591407	432593021	+	1584	protein_coding	NA	-
TraesCS2B02G497400	86.8429	-2.42211	0.510301	-4.74643	2.07e-06	0.000728802	126	261	304	272	237	289	19	18	30	12	48	36	29	34	21	18	10	32	42	25	37	34	30	17	-	2B	694048655	694054006	+	2246	protein_coding	NA	-
TraesCS5D02G310600	23.4421	2.36544	0.498631	4.74386	2.1e-06	0.000732879	0	0	9	3	0	8	129	44	70	22	63	55	14	6	13	5	16	31	22	47	8	18	36	18	-	5D	407106219	407108790	-	1425	protein_coding	ADH_zinc_N	ADH_zinc_N
TraesCS1A02G024300	61.4756	-1.53852	0.324566	-4.74025	2.13e-06	0.000740822	31	140	149	127	144	118	54	41	13	7	68	7	81	40	81	55	53	58	27	43	52	30	34	48	-	1A	11894091	11895818	+	1195	protein_coding	NA	-
TraesCS1B02G311200	406.354	1.34906	0.284787	4.73709	2.17e-06	0.000743603	113	245	230	61	114	183	1157	781	827	946	520	675	394	184	188	105	476	460	522	598	642	190	230	646	-	1B	534662808	534666470	+	2130	protein_coding	Pkinase	Pkinase
TraesCS4A02G400200	94.2023	-2.69603	0.569184	-4.73665	2.17e-06	0.000743603	212	243	251	200	417	280	51	16	26	49	74	22	22	26	29	28	1	47	25	13	8	15	18	20	-	4A	674601837	674604971	+	1499	protein_coding	NA	-
TraesCS3D02G056600	650.062	-0.804677	0.169951	-4.73476	2.19e-06	0.000745407	745	925	990	990	920	681	377	438	520	672	413	712	480	743	715	774	503	708	485	517	471	450	459	527	-	3D	23673037	23676997	+	1191	protein_coding	Ras	Ras
TraesCS5A02G299800	115.732	-1.4229	0.300635	-4.73298	2.21e-06	0.000746803	58	128	228	210	382	311	132	65	53	61	157	79	130	79	170	105	76	134	13	115	31	34	62	69	-	5A	509111001	509113441	-	809	protein_coding	NA	-
TraesCS4D02G080700	1048.72	0.585924	0.123906	4.72879	2.26e-06	0.00075722	417	730	600	655	978	961	1913	1717	1264	1472	2380	898	1032	714	708	881	1044	1063	920	1143	1190	1373	1141	1302	-	4D	54678101	54684917	+	2264	protein_coding	NA	-
TraesCS5D02G550900	325.05	1.97092	0.417606	4.71957	2.36e-06	0.000786977	36	287	60	17	59	108	775	651	1039	141	1137	372	191	66	59	89	333	292	147	563	240	452	1076	292	-	5D	557140668	557145838	+	3592	protein_coding	NB-ARC	NB-ARC
TraesCS2B02G174500	444.983	1.12338	0.238129	4.71751	2.39e-06	0.000789656	57	267	212	242	362	208	931	735	504	467	2031	608	282	222	256	228	631	408	410	494	361	492	802	453	-	2B	148863837	148866115	-	2279	protein_coding	PD40	PD40
TraesCS1A02G369700	1101.91	-0.572279	0.121433	-4.7127	2.44e-06	0.000803159	553	1366	1389	1329	1377	1280	813	714	1158	1025	1264	1011	1244	1823	2087	991	834	1093	619	834	981	1014	1050	1017	-	1A	547311399	547318676	-	2309	protein_coding	NA	-
TraesCS3D02G180600	403.451	0.777166	0.16517	4.70525	2.54e-06	0.000827546	164	439	262	181	301	194	773	522	705	697	721	502	306	227	279	229	543	314	393	599	513	383	435	472	-	3D	162846299	162849594	+	1541	protein_coding	NA	-
TraesCS3B02G511900	750.06	-0.446554	0.094978	-4.70166	2.58e-06	0.000836666	335	999	957	871	931	969	784	729	687	617	774	792	848	972	1148	710	682	733	636	696	571	641	610	712	-	3B	755448912	755454954	-	2152	protein_coding	Motile_Sperm	Motile_Sperm
TraesCSU02G037500	180.367	-1.8054	0.384445	-4.69614	2.65e-06	0.000853991	225	282	369	857	245	494	102	40	81	100	198	87	74	135	228	57	82	109	43	90	37	77	111	90	-	Un	31372503	31375399	-	1418	protein_coding	NA	-
TraesCS7A02G033700	46.3008	-2.74613	0.585425	-4.69082	2.72e-06	0.000870792	60	153	139	161	141	176	6	14	31	3	22	7	38	2	9	7	14	14	14	10	28	5	4	14	-	7A	14810716	14819295	+	3988	protein_coding	AMP-binding	AMP-binding
TraesCS3B02G101700	212.47	1.3205	0.282523	4.67398	2.95e-06	0.000939289	60	56	150	102	148	94	648	846	530	294	720	346	180	115	87	96	217	108	120	184	155	169	101	177	-	3B	68463718	68468382	-	3804	protein_coding	NB-ARC	NB-ARC
TraesCS5A02G132900	486.464	0.590755	0.126676	4.66351	3.11e-06	0.00098206	170	323	272	313	376	344	879	820	574	587	972	529	649	297	312	409	529	590	447	630	485	609	528	683	-	5A	299502611	299504580	-	1059	protein_coding	NA	-
TraesCS3B02G587400	39.1646	2.19475	0.471438	4.65544	3.23e-06	0.0010088	0	21	0	0	32	14	106	66	116	41	152	96	6	21	10	21	20	29	31	46	69	52	29	73	-	3B	813945963	813954858	+	6614	protein_coding	NA	-
TraesCS5A02G277900	167.458	-1.46524	0.314744	-4.65535	3.23e-06	0.0010088	129	75	262	234	241	195	36	76	53	341	39	148	278	411	451	186	106	227	67	71	80	117	67	90	-	5A	487783887	487784288	+	402	protein_coding	NA	-
TraesCS5A02G208900	84.0107	-1.92873	0.414548	-4.65261	3.28e-06	0.00101591	50	302	184	311	203	215	54	60	35	47	67	15	63	48	58	48	14	45	22	63	24	10	31	56	-	5A	422062355	422075825	+	1663	protein_coding	Peptidase_M18	Peptidase_M18
TraesCS1B02G292000	258.764	-0.587254	0.126297	-4.64978	3.32e-06	0.00102349	173	369	334	311	347	406	184	316	272	171	274	239	260	226	233	315	260	355	193	202	224	244	159	223	-	1B	509130502	509132207	+	492	protein_coding	NA	-
TraesCS2B02G543100	71.4712	-2.91727	0.627936	-4.64581	3.39e-06	0.00103689	131	116	193	239	211	326	57	24	3	7	58	46	53	7	45	30	4	36	0	22	6	13	2	11	-	2B	740801667	740808751	-	2515	protein_coding	NA	-
TraesCS3D02G427300	93.2351	-3.1418	0.676536	-4.64395	3.42e-06	0.00103981	23	387	203	197	682	293	4	22	5	10	18	0	49	26	43	27	14	98	20	20	14	70	0	54	-	3D	540555496	540581417	-	3880	protein_coding	NA	-
TraesCS4A02G396800	47.6576	-2.26655	0.489139	-4.63375	3.59e-06	0.0010857	67	140	142	107	146	186	15	33	14	36	22	22	21	12	17	24	9	13	10	16	16	6	10	18	-	4A	671931930	671936153	-	1283	protein_coding	RRM_1	RRM_1
TraesCS6A02G084600	362.64	0.869546	0.18781	4.62993	3.66e-06	0.00109921	102	269	278	286	141	394	661	559	423	538	707	370	445	185	213	142	397	229	435	585	433	192	655	510	-	6A	53113371	53116216	+	1513	protein_coding	NA	-
TraesCS4D02G322700	2381.04	1.29867	0.28069	4.6267	3.72e-06	0.00110971	1079	1129	2429	1788	599	1873	9476	7849	3348	3842	4972	3456	2103	320	419	536	2060	1692	1744	3809	1869	1293	1148	3916	-	4D	484657637	484661134	-	2136	protein_coding	Catalase	Catalase
TraesCS1D02G070300	170.995	-2.07543	0.44897	-4.62265	3.79e-06	0.00111803	315	494	523	563	440	298	36	96	56	108	85	107	60	29	63	68	73	59	65	45	68	77	46	65	-	1D	50970071	50970577	+	402	protein_coding	NA	-
TraesCSU02G035900	437.245	-1.15522	0.249877	-4.62315	3.78e-06	0.00111803	441	523	424	227	858	576	107	154	270	468	210	783	158	1140	1483	348	350	225	159	157	218	342	444	143	-	Un	30827997	30832807	-	4313	protein_coding	Pkinase_Tyr	Pkinase_Tyr
TraesCSU02G179000	51.2973	-3.2437	0.701891	-4.62137	3.81e-06	0.00111827	54	146	134	115	331	232	8	19	9	0	3	0	8	15	17	14	2	11	12	12	10	33	4	12	-	Un	269561467	269568501	+	5371	protein_coding	NB-ARC	NB-ARC
TraesCS2B02G534800	449.01	-2.11892	0.458713	-4.61926	3.85e-06	0.00112303	660	1364	1237	1316	1606	1105	165	121	154	260	354	140	205	111	84	139	124	178	176	175	81	267	146	145	-	2B	730999882	731004636	-	3643	protein_coding	Zim	Zim
TraesCS1D02G363300	216.594	3.76583	0.815866	4.61575	3.92e-06	0.00112639	31	73	0	0	92	7	260	0	462	182	751	57	25	14	27	25	36	15	354	39	13	146	2462	2	-	1D	445039290	445040625	-	1336	protein_coding	WRKY	WRKY
TraesCS4A02G166000	148.786	-1.20733	0.261583	-4.61545	3.92e-06	0.00112639	82	196	515	379	174	288	61	104	72	50	130	98	136	156	140	152	96	132	96	107	139	67	92	132	-	4A	398498084	398499003	-	555	protein_coding	NA	-
TraesCS5B02G060300	232.371	0.969501	0.210077	4.61499	3.93e-06	0.00112639	48	82	130	166	176	101	328	520	283	140	334	254	281	144	137	111	249	280	375	373	401	401	160	410	-	5B	67490907	67493335	-	1869	protein_coding	p450	p450
TraesCS3B02G593900	76.7878	2.75455	0.59711	4.61314	3.97e-06	0.00112937	0	0	0	19	0	12	89	139	119	150	178	27	64	31	39	15	37	37	138	185	166	162	121	235	-	3B	817408885	817413936	+	3177	protein_coding	NB-ARC	NB-ARC
TraesCS6D02G004500	1201.35	-2.80422	0.608022	-4.61203	3.99e-06	0.00112937	95	512	4501	9285	658	1024	199	142	8	1	626	4	4325	47	147	1016	3595	1076	172	1292	116	283	45	552	-	6D	2167001	2167940	+	828	protein_coding	NA	-
TraesCS5B02G388300	843.694	-0.858984	0.186502	-4.60575	4.11e-06	0.00115735	470	1371	1426	1781	1371	1875	813	717	505	733	747	782	748	758	895	590	763	676	521	616	632	533	552	670	-	5B	567154970	567159559	-	1317	protein_coding	NA	-
TraesCS7A02G419900	616.179	-0.414637	0.0900664	-4.60368	4.15e-06	0.00116231	267	715	845	806	778	736	553	693	527	577	672	555	680	659	850	623	592	739	614	550	503	512	432	685	-	7A	611488375	611494350	+	1817	protein_coding	NA	-
TraesCS6B02G243500	143.551	1.04714	0.227625	4.60028	4.22e-06	0.00117478	60	46	47	54	47	83	249	231	318	258	364	243	101	108	138	91	164	135	102	154	233	139	153	147	-	6B	433270547	433272963	-	1369	protein_coding	NA	-
TraesCS1A02G036200	319.162	1.2898	0.280743	4.59424	4.34e-06	0.00119018	92	86	83	100	109	76	691	594	542	907	494	466	290	181	128	246	412	374	326	479	502	285	289	390	-	1A	20156565	20158534	+	1062	protein_coding	NA	-
TraesCS2B02G534200	2011.88	-1.22369	0.266343	-4.59442	4.34e-06	0.00119018	1881	4266	5085	4293	4144	4102	1026	1240	1778	1259	1448	984	1569	1445	1885	955	1090	1462	1176	1233	1287	1255	1357	1538	-	2B	730562324	730569849	-	2690	protein_coding	NAD_binding_1	NAD_binding_1
TraesCS6A02G380500	213.331	-1.31443	0.286116	-4.59406	4.35e-06	0.00119018	168	338	437	541	353	263	41	41	116	134	132	111	112	279	303	218	256	213	83	176	177	153	166	229	-	6A	600815627	600818007	+	1932	protein_coding	NA	-
TraesCS2B02G499600	358.169	-1.38627	0.302005	-4.59024	4.43e-06	0.00120548	304	462	907	1134	808	986	310	320	160	197	421	312	212	214	316	224	199	235	103	180	146	150	152	224	-	2B	695579288	695582940	+	1496	protein_coding	AAA	AAA
TraesCS3D02G499600	216.081	-0.986819	0.215183	-4.58596	4.52e-06	0.00122367	123	208	406	136	286	310	97	177	127	131	120	140	375	194	214	322	426	388	281	227	124	115	133	155	-	3D	589374117	589378796	-	1978	protein_coding	Phosphoesterase	Phosphoesterase
TraesCS1A02G357200	676.12	1.13986	0.248947	4.57874	4.68e-06	0.00125975	141	251	238	413	235	287	654	1064	1516	1143	1047	1008	532	516	390	572	680	690	852	345	1103	1366	482	1558	-	1A	539899281	539901954	-	2369	protein_coding	NAD_binding_2	NAD_binding_2
TraesCS2B02G574200	243.165	-1.49427	0.326508	-4.5765	4.73e-06	0.00126636	176	593	611	755	519	598	106	147	116	132	163	199	90	190	224	149	106	140	138	121	157	87	106	183	-	2B	763838760	763842823	+	1254	protein_coding	NA	-
TraesCS3B02G063400	88.4645	2.29812	0.502513	4.57326	4.8e-06	0.00127919	0	1	25	36	28	76	508	129	303	99	266	264	103	15	26	24	51	40	17	128	18	52	137	84	-	3B	35574124	35574471	+	348	protein_coding	NA	-
TraesCS1A02G358400	209.92	3.68484	0.805994	4.5718	4.84e-06	0.0012812	19	178	0	0	41	8	142	5	932	487	478	60	5	14	13	7	50	10	399	27	3	76	2000	9	-	1A	540286427	540287431	-	1005	protein_coding	WRKY	WRKY
TraesCS7B02G460900	719.312	-0.898075	0.19679	-4.56363	5.03e-06	0.001325	638	1037	1235	1212	2064	958	646	697	653	446	667	513	621	537	638	488	661	674	378	560	452	503	465	617	-	7B	718356048	718367481	-	4441	protein_coding	NA	-
TraesCS7A02G230500	119.104	3.3757	0.740098	4.56116	5.09e-06	0.00133357	4	0	11	21	114	29	615	147	792	157	858	494	14	31	15	18	0	14	19	40	5	10	35	17	-	7A	200902314	200908486	-	1875	protein_coding	MatE	MatE
TraesCS2A02G416400	87.0371	-1.05052	0.230438	-4.55879	5.14e-06	0.00134153	43	129	110	81	184	127	44	48	79	65	47	124	118	90	254	91	115	40	31	52	79	83	25	69	-	2A	672770650	672773591	+	1547	protein_coding	Pkinase	Pkinase
TraesCS3B02G602500	82.2467	-2.97797	0.655942	-4.53999	5.63e-06	0.00145915	33	489	48	35	287	63	0	15	6	15	136	12	210	119	159	47	77	146	6	81	0	15	4	5	-	3B	822547651	822555369	+	2946	protein_coding	Lipoxygenase	Lipoxygenase
TraesCS7A02G041100	679.64	2.7822	0.614019	4.53112	5.87e-06	0.00149986	0	105	0	22	25	99	1996	1161	2346	674	1307	814	573	133	112	216	773	288	893	1592	605	1638	1494	726	-	7A	19082580	19083963	+	1384	protein_coding	NA	-
TraesCS7A02G276000	570.869	1.16769	0.257635	4.53235	5.83e-06	0.00149986	88	340	404	221	127	550	1417	906	787	1270	1032	656	529	260	222	197	1083	394	798	1181	679	245	556	707	-	7A	288065091	288068767	-	2125	protein_coding	NmrA	NmrA
TraesCS7D02G172200	219.718	-0.691865	0.1527	-4.53088	5.87e-06	0.00149986	132	219	353	380	309	188	223	218	208	207	174	241	175	302	428	257	211	202	138	147	150	175	113	206	-	7D	124507211	124514229	-	1868	protein_coding	Aldose_epim	Aldose_epim
TraesCS1B02G428000	197.981	-1.67692	0.37033	-4.52817	5.95e-06	0.00151138	174	526	349	159	374	584	62	18	228	48	15	224	242	228	233	236	129	189	159	71	95	135	69	93	-	1B	653234690	653236647	+	1734	protein_coding	Cytochrom_B561	Cytochrom_B561
TraesCS4A02G197600	731.266	0.591991	0.131333	4.50754	6.56e-06	0.00165746	287	663	587	430	761	597	1859	1128	1050	929	1155	883	824	411	502	369	756	639	654	1114	767	663	583	988	-	4A	481408942	481415573	+	2303	protein_coding	NA	-
TraesCS2B02G572700	290.872	-3.2772	0.728608	-4.49789	6.86e-06	0.00172565	907	888	1132	983	800	277	24	23	100	189	21	2	15	9	4	93	36	216	107	70	50	5	11	72	-	2B	762429536	762430817	+	1282	protein_coding	NA	-
TraesCS2A02G345400	524.877	-0.573856	0.127619	-4.49663	6.9e-06	0.0017271	362	664	796	706	894	720	470	456	659	384	409	554	435	495	615	471	483	601	380	386	529	461	334	472	-	2A	583837689	583842398	+	1024	protein_coding	NA	-
TraesCS3B02G612000	13664.4	2.29974	0.512149	4.49038	7.11e-06	0.00176067	1815	4719	2125	4375	4130	1037	4471	10216	32518	72267	1940	10667	1401	2207	738	12717	3251	14977	45282	24366	34022	10483	7364	26475	-	3B	829391595	829393455	+	1721	protein_coding	NA	-
TraesCS5A02G471100	416.886	-1.07967	0.240414	-4.49087	7.09e-06	0.00176067	234	280	355	317	505	608	202	159	472	192	309	620	1090	755	1063	526	476	352	221	230	260	405	293	187	-	5A	647577942	647579501	-	1429	protein_coding	NA	-
TraesCS4B02G397800	332.115	-3.49879	0.77984	-4.48654	7.24e-06	0.0017837	283	1725	194	54	1075	219	58	0	70	17	0	2	2153	435	1018	6	6	47	90	60	76	81	113	53	-	4B	671764899	671776128	-	1622	protein_coding	HLH	HLH
TraesCS2A02G530800	253.596	0.801826	0.178835	4.48362	7.34e-06	0.00179932	57	110	99	202	196	202	591	430	552	390	382	191	236	182	234	174	261	249	273	383	296	226	180	408	-	2A	748441134	748450407	+	1772	protein_coding	HGTP_anticodon	HGTP_anticodon
TraesCS6B02G070900	74.1306	-3.05713	0.682168	-4.48148	7.41e-06	0.00180844	101	101	175	175	576	272	18	30	70	0	25	34	11	12	57	20	7	24	1	22	4	5	2	10	-	6B	47275370	47282575	-	5182	protein_coding	NB-ARC	NB-ARC
TraesCS4A02G337100	126.328	-2.39434	0.534673	-4.47813	7.53e-06	0.001828	396	90	673	199	191	267	124	62	23	42	130	51	35	11	25	91	60	70	45	22	12	23	13	57	-	4A	619333629	619334905	+	1175	protein_coding	PBD	PBD
TraesCS2D02G026900	300.115	-2.98627	0.667014	-4.47707	7.57e-06	0.00182811	118	152	75	18	24	30	0	5	43	72	20	139	46	1384	4680	208	82	30	48	7	22	43	45	1	-	2D	11312475	11314786	-	1831	protein_coding	Amidase	Amidase
TraesCS7D02G027900	168.276	1.93985	0.433629	4.47353	7.69e-06	0.00184962	21	125	47	22	18	95	342	400	288	105	1717	121	105	47	43	80	97	100	89	69	82	391	197	92	-	7D	13609893	13616238	-	3333	protein_coding	NA	-
TraesCS3D02G481400	228.721	3.94701	0.88274	4.47132	7.77e-06	0.00185922	0	0	25	13	6	44	481	425	290	83	2399	258	4	5	1	66	170	77	1	13	9	21	1741	78	-	3D	579429244	579430735	+	1403	protein_coding	Glyco_hydro_17	Glyco_hydro_17
TraesCS7A02G506900	27.4482	-1.87491	0.419411	-4.47035	7.81e-06	0.00185922	22	27	30	4	42	63	4	19	36	5	15	15	71	81	59	36	15	53	7	27	9	7	3	9	-	7A	694060394	694067693	-	1000	protein_coding	NA	-
TraesCS3A02G403600	536.561	-0.539411	0.120847	-4.46359	8.06e-06	0.0019005	428	673	738	806	619	572	483	508	374	548	655	612	507	605	792	510	491	512	347	435	400	472	373	509	-	3A	648854391	648859372	+	1254	protein_coding	PHD	PHD
TraesCS3B02G597900	2903.82	1.75265	0.392635	4.46382	8.05e-06	0.0019005	251	1067	2877	2197	968	3750	5975	5270	990	214	4341	1500	1717	442	844	350	520	1188	7770	10247	7843	1993	1424	10168	-	3B	819929722	819934562	-	1977	protein_coding	NA	-
TraesCS7A02G471000	4181.76	0.646073	0.144784	4.46232	8.11e-06	0.0019027	1307	3013	4636	3590	3072	3589	11762	8175	5045	5843	5082	4426	4662	2075	1991	1856	5349	3921	4483	5695	4668	3885	2539	6097	-	7A	667210315	667214538	+	2705	protein_coding	AAA	AAA
TraesCS4B02G330700	66.6814	-2.29233	0.514411	-4.45623	8.34e-06	0.00194826	104	232	254	132	60	174	11	35	15	6	4	60	17	59	51	51	43	13	22	12	34	79	11	12	-	4B	621671148	621673434	-	2096	protein_coding	IQ	IQ
TraesCS2B02G172100	586.22	0.621576	0.139687	4.44977	8.6e-06	0.00197965	179	469	383	339	548	276	1008	853	1066	869	1101	690	606	429	521	378	756	566	434	594	736	717	587	781	-	2B	146634565	146639071	-	2230	protein_coding	FGGY_N	FGGY_N
TraesCS3B02G610100	62.4533	3.50454	0.787471	4.45038	8.57e-06	0.00197965	15	0	0	0	0	0	43	28	219	233	103	71	7	14	0	28	1	41	181	103	167	83	137	55	-	3B	828917262	828921041	-	1481	protein_coding	NA	-
TraesCS5B02G394300	64.143	-1.99449	0.448088	-4.45111	8.54e-06	0.00197965	124	187	28	19	135	107	7	11	92	20	23	51	110	50	61	76	65	148	21	57	18	26	8	2	-	5B	572341626	572344628	+	2508	protein_coding	Glyco_hydro_3	Glyco_hydro_3
TraesCS2A02G342900	155.745	-0.942107	0.212254	-4.43857	9.06e-06	0.00207573	191	238	163	199	308	244	125	77	81	85	167	112	140	146	161	199	125	173	120	97	141	171	59	125	-	2A	579890584	579892035	+	587	protein_coding	NA	-
TraesCS5D02G563800	322.257	1.69165	0.381275	4.43682	9.13e-06	0.00208299	57	34	147	110	108	100	1231	1187	1102	183	1094	1034	259	182	217	135	173	301	164	229	197	81	242	259	-	5D	562647821	562652772	+	3205	protein_coding	NA	-
TraesCS2B02G459100	220.955	3.99064	0.899737	4.43533	9.19e-06	0.00208777	30	0	35	0	35	46	322	0	135	104	1429	70	11	5	6	20	32	34	16	5	14	83	2873	44	-	2B	653619155	653621681	+	1446	protein_coding	AOX	AOX
TraesCS1D02G013200	926.565	-0.423287	0.0954729	-4.43358	9.27e-06	0.00209519	542	1100	1211	1073	1193	1334	867	948	839	925	1199	912	915	870	790	1187	899	1193	734	809	782	690	657	1023	-	1D	6774424	6778290	+	982	protein_coding	Ras	Ras
TraesCS5D02G384900	484.895	-1.36985	0.309455	-4.42663	9.57e-06	0.00215391	840	1004	1306	954	779	839	335	450	336	229	355	325	380	308	388	217	327	190	214	224	219	288	268	310	-	5D	454108196	454113250	-	1506	protein_coding	NA	-
TraesCS6B02G413200	367.915	-0.548301	0.123906	-4.42515	9.64e-06	0.00215891	242	433	492	573	572	579	397	411	314	365	377	286	388	320	378	370	373	331	275	241	340	293	277	324	-	6B	686684588	686689922	+	1269	protein_coding	NA	-
TraesCS7A02G241100	321.412	2.23579	0.506191	4.41689	1e-05	0.00223286	59	200	28	83	81	44	207	189	214	214	834	109	82	72	59	96	236	79	275	235	94	899	2978	114	-	7A	216422916	216429556	-	2299	protein_coding	AA_kinase	AA_kinase
TraesCS2B02G546100	36.6662	-2.63235	0.596895	-4.41007	1.03e-05	0.00228978	15	98	214	130	75	139	3	23	1	6	12	27	9	10	7	16	38	8	15	12	10	0	8	9	-	2B	742892610	742894575	-	1017	protein_coding	NA	-
TraesCS3A02G245000	648.439	-0.574419	0.130269	-4.4095	1.04e-05	0.00228978	537	644	650	579	862	883	477	482	1014	654	777	662	644	726	1044	791	732	762	543	439	531	448	369	421	-	3A	458678631	458682691	-	4061	protein_coding	Pkinase	Pkinase
TraesCS2B02G209600	263.58	-0.83887	0.190405	-4.40572	1.05e-05	0.00231963	250	369	467	488	310	385	230	283	231	195	173	306	273	296	248	325	144	255	198	162	174	155	143	217	-	2B	191747275	191753041	+	1867	protein_coding	FH2	FH2
TraesCS2A02G551000	143.119	3.26105	0.740842	4.40182	1.07e-05	0.00235125	16	54	0	0	49	7	628	51	93	72	1431	124	4	64	75	52	36	31	57	15	35	56	905	10	-	2A	758055390	758056137	-	748	protein_coding	NA	-
TraesCS6B02G294500	2324.97	0.440266	0.100185	4.39453	1.11e-05	0.00241009	715	1549	2146	2036	1949	2039	3086	3452	3689	3150	3352	3329	2572	1742	1469	2063	2213	2916	2075	2292	2773	2618	2186	3113	-	6B	528622873	528624739	-	846	protein_coding	NA	-
TraesCS6D02G011500	279.716	-1.04737	0.23832	-4.3948	1.11e-05	0.00241009	122	325	454	433	267	297	100	232	272	164	195	240	476	285	316	422	601	480	275	204	232	74	49	334	-	6D	4403984	4411139	+	4576	protein_coding	NB-ARC	NB-ARC
TraesCS1B02G468700	281.717	-2.04782	0.466223	-4.39236	1.12e-05	0.00242359	196	533	1032	791	825	1332	153	124	83	68	522	135	137	66	165	38	111	134	32	120	62	40	109	106	-	1B	678046588	678050014	+	1643	protein_coding	NA	-
TraesCS2D02G146500	502.112	2.17511	0.495502	4.3897	1.14e-05	0.0024427	151	140	82	131	88	252	518	1159	224	1220	2053	296	124	15	25	234	481	349	277	530	103	1938	1801	437	-	2D	87805989	87807505	+	1517	protein_coding	Abhydrolase_3	Abhydrolase_3
TraesCS5A02G168100	1502.53	-0.404565	0.0923668	-4.37999	1.19e-05	0.00253209	725	1573	2450	2495	2031	1660	1754	1597	1484	1264	1724	1559	1764	1261	1609	1370	1485	1733	1160	1381	1168	1161	1029	1729	-	5A	357565085	357570236	+	2174	protein_coding	NA	-
TraesCS5A02G229000	321.049	2.05633	0.469399	4.38078	1.18e-05	0.00253209	113	205	159	61	94	97	473	294	1199	740	534	512	157	70	69	43	205	42	697	254	52	51	1623	82	-	5A	444890990	444891782	+	793	protein_coding	NA	-
TraesCS2B02G309900	252.676	-1.30887	0.299666	-4.36775	1.26e-05	0.00266228	200	348	537	812	459	575	323	247	176	127	74	162	314	182	270	151	171	151	83	207	161	106	40	244	-	2B	442795347	442798410	-	2829	protein_coding	Pkinase	Pkinase
TraesCS5B02G227700	417.572	2.34907	0.537893	4.36716	1.26e-05	0.00266228	142	436	66	172	32	73	271	118	2345	1364	314	1272	48	55	54	63	171	33	987	452	51	75	1473	129	-	5B	404183345	404184215	+	871	protein_coding	NA	-
TraesCS7A02G050000	55.8078	-2.08532	0.47769	-4.36543	1.27e-05	0.00267203	25	207	237	136	144	197	36	34	26	16	20	18	26	23	9	25	22	19	18	27	33	28	6	16	-	7A	23236502	23238699	-	1208	protein_coding	NA	-
TraesCS5A02G253200	66.0182	2.34241	0.536911	4.36275	1.28e-05	0.00269348	0	7	16	30	41	34	120	278	284	243	130	221	24	20	4	3	82	29	25	57	20	50	17	57	-	5A	469062094	469068317	-	2603	protein_coding	NA	-
TraesCS6A02G022600	689.527	-0.873007	0.200255	-4.35947	1.3e-05	0.00272261	362	1010	980	1101	1348	1347	557	536	464	598	921	903	474	950	1071	677	339	796	396	410	365	440	490	342	-	6A	11268350	11274440	+	2077	protein_coding	Biotin_lipoyl	Biotin_lipoyl
TraesCS7D02G395700	66.6485	3.62957	0.834004	4.35199	1.35e-05	0.0028053	19	0	0	0	0	0	15	13	154	41	11	20	10	8	10	12	9	6	53	91	7	36	933	14	-	7D	510449944	510450853	+	910	protein_coding	NA	-
TraesCS5D02G465400	984.772	-0.667845	0.153546	-4.34948	1.36e-05	0.0028257	569	1532	1596	1814	1264	1135	744	992	815	893	740	1180	763	1131	1306	960	783	1189	806	867	614	665	620	940	-	5D	508110052	508115358	+	2107	protein_coding	Metallophos	Metallophos
TraesCS2A02G559400	38.35	2.27228	0.522597	4.34805	1.37e-05	0.00283219	11	0	15	26	0	5	311	108	107	46	31	67	18	10	8	8	21	31	43	46	26	12	4	91	-	2A	762309103	762312432	+	3102	protein_coding	Pkinase_Tyr	Pkinase_Tyr
TraesCS1B02G369000	120.646	-1.97118	0.453875	-4.34301	1.41e-05	0.00288349	122	243	354	432	372	387	42	43	48	108	101	53	25	76	69	39	40	42	39	29	34	15	76	56	-	1B	599332568	599334840	+	817	protein_coding	NA	-
TraesCS2B02G292400	405.996	-0.415309	0.095643	-4.34228	1.41e-05	0.00288349	239	484	429	492	447	343	493	508	331	362	480	368	477	460	607	446	491	472	318	350	316	377	343	298	-	2B	406874591	406893056	-	2827	protein_coding	NA	-
TraesCS5B02G535100	136.294	3.20957	0.739818	4.33833	1.44e-05	0.00292377	50	15	0	30	0	1	194	293	1759	711	63	48	11	6	5	12	29	55	68	29	93	43	27	94	-	5B	691150842	691153902	+	2684	protein_coding	NB-ARC	NB-ARC
TraesCS2B02G314900	53.5845	-1.61112	0.371861	-4.33258	1.47e-05	0.00298883	111	127	79	75	98	135	58	30	20	37	36	35	61	34	59	31	11	40	20	31	11	34	11	23	-	2B	450181241	450184576	+	1224	protein_coding	NA	-
TraesCS1B02G373600	844.117	0.97133	0.224838	4.32014	1.56e-05	0.0031253	285	426	159	612	515	469	1165	1282	2260	1100	1889	1663	631	553	636	571	670	1109	709	482	832	1367	767	1458	-	1B	604146347	604148271	-	1925	protein_coding	NAD_binding_2	NAD_binding_2
TraesCS3B02G310300	537.852	1.237	0.28634	4.32003	1.56e-05	0.0031253	82	403	290	177	298	264	900	923	1577	2417	1158	927	408	337	372	204	499	371	261	319	555	402	405	443	-	3B	499084876	499085904	+	1029	protein_coding	NAD_binding_2	NAD_binding_2
TraesCS6A02G187700	2364.34	0.934962	0.216343	4.32167	1.55e-05	0.0031253	742	2185	1189	823	1205	1077	2799	4440	3760	2990	4499	2315	1921	1345	1106	1763	3244	2231	3174	2058	3526	3935	4199	2285	-	6A	224278365	224282078	+	1574	protein_coding	PP2C	PP2C
TraesCS2B02G540300	1196.13	-1.61675	0.374646	-4.31541	1.59e-05	0.00315295	1141	4350	3010	3119	2603	2594	382	942	456	909	616	491	400	521	339	1024	569	753	682	562	663	570	686	538	-	2B	736756025	736757608	-	1584	protein_coding	NA	-
TraesCS3A02G458000	226.98	-0.727997	0.168688	-4.31564	1.59e-05	0.00315295	128	128	307	252	418	244	155	137	183	227	245	240	207	345	579	205	223	296	142	149	164	194	201	175	-	3A	695495958	695502465	+	3395	protein_coding	NA	-
TraesCSU02G036700	357.496	-0.821971	0.190415	-4.31673	1.58e-05	0.00315295	228	436	719	758	687	635	417	306	309	186	427	200	382	218	300	327	297	356	186	275	305	236	254	309	-	Un	31211188	31216784	-	3192	protein_coding	SART-1	SART-1
TraesCS1B02G151900	428.036	0.676731	0.15716	4.306	1.66e-05	0.00325092	73	335	317	318	288	368	1189	785	569	575	537	507	431	292	272	280	461	521	472	627	545	298	245	701	-	1B	239776698	239779924	+	2207	protein_coding	ABC1	ABC1
TraesCS3A02G533200	435.062	-1.24485	0.289078	-4.30629	1.66e-05	0.00325092	325	861	1097	1170	853	596	183	316	210	294	192	121	323	346	246	370	279	608	365	421	257	182	303	434	-	3A	746051655	746056264	-	1689	protein_coding	NA	-
TraesCS5B02G504900	1192.8	0.973213	0.225967	4.30687	1.66e-05	0.00325092	227	647	636	569	350	854	4992	2402	1792	1350	1608	1099	1573	564	1034	437	1510	1476	1032	1431	1615	836	1071	2067	-	5B	670827689	670835384	-	3200	protein_coding	DEAD	DEAD
TraesCS7A02G010500	241.229	-1.3524	0.314165	-4.30475	1.67e-05	0.00325644	103	222	638	844	370	661	210	143	148	115	166	262	152	292	455	130	98	179	77	154	99	74	170	154	-	7A	4749535	4752784	-	1507	protein_coding	NA	-
TraesCS6B02G440800	48.4216	-3.3967	0.790314	-4.29792	1.72e-05	0.0033452	46	297	193	225	48	132	2	0	20	4	0	4	6	5	4	6	28	9	12	10	30	0	13	12	-	6B	705550511	705554954	+	3909	protein_coding	LRRNT_2	LRRNT_2
TraesCS5A02G236700	338.43	1.12669	0.262217	4.29679	1.73e-05	0.00334902	82	185	203	136	321	261	484	609	873	591	732	125	279	156	130	270	246	231	329	408	204	313	919	466	-	5A	452122768	452125017	+	1519	protein_coding	Mito_carr	Mito_carr
TraesCS2D02G162300	597.584	2.3641	0.550541	4.29414	1.75e-05	0.00335808	226	500	125	0	303	74	682	174	3389	1082	1601	1694	77	139	167	220	190	169	848	600	36	179	2401	122	-	2D	106869829	106870812	-	984	protein_coding	NA	-
TraesCS2D02G348200	297.036	0.893838	0.208165	4.2939	1.76e-05	0.00335808	155	146	196	96	181	104	447	557	623	631	716	540	276	207	262	237	296	200	159	238	334	325	292	332	-	2D	446256134	446261176	+	2507	protein_coding	Sugar_tr	Sugar_tr
TraesCS7A02G017400	79.5336	-2.86825	0.668029	-4.2936	1.76e-05	0.00335808	104	182	395	268	186	339	43	14	9	5	56	47	18	26	44	14	0	18	1	17	4	26	29	6	-	7A	7583834	7586155	-	1478	protein_coding	CbiA	CbiA
TraesCS1D02G418700	190.477	0.786506	0.183546	4.28507	1.83e-05	0.00343629	52	106	220	165	97	254	542	372	277	278	496	189	111	55	97	101	269	176	158	255	172	135	143	237	-	1D	475923043	475926200	-	1857	protein_coding	NA	-
TraesCS3B02G596800	121.646	-3.88273	0.906065	-4.28527	1.83e-05	0.00343629	0	44	27	0	9	53	16	0	16	4	12	80	14	1079	1328	35	115	49	0	0	1	6	26	2	-	3B	819522373	819524406	+	1711	protein_coding	p450	p450
TraesCS5B02G356300	3674.17	-0.933357	0.217748	-4.28641	1.82e-05	0.00343629	1277	4262	4719	7444	4486	4403	4276	2861	2112	3572	1884	2430	2574	7594	8615	4865	2060	4824	2205	2797	2113	2415	2699	3115	-	5B	536045679	536052111	+	2140	protein_coding	NA	-
TraesCS6B02G331200	45.1549	-1.68028	0.392031	-4.28609	1.82e-05	0.00343629	107	66	50	95	108	86	2	23	25	16	32	31	28	39	75	27	11	30	21	28	20	28	27	13	-	6B	582336168	582341222	+	1713	protein_coding	NA	-
TraesCS7A02G046000	30.5451	-2.43427	0.568368	-4.28292	1.84e-05	0.00345646	30	52	75	136	185	31	16	11	26	3	5	8	8	23	14	17	22	3	4	18	11	7	0	19	-	7A	20908907	20913986	+	3687	protein_coding	NB-ARC	NB-ARC
TraesCS6B02G365000	144.713	-1.3309	0.310889	-4.28096	1.86e-05	0.00347381	113	237	400	370	261	425	134	63	104	65	125	67	93	85	171	67	93	97	35	147	49	99	75	124	-	6B	636587649	636592838	-	1701	protein_coding	tRNA-synt_2b	tRNA-synt_2b
TraesCS6A02G336800	650.566	0.498751	0.116567	4.27865	1.88e-05	0.00349677	263	558	519	442	470	436	1462	925	686	748	1062	687	713	411	608	473	690	714	693	1049	859	645	501	782	-	6A	570918351	570929325	+	3296	protein_coding	NA	-
TraesCS4B02G176300	50.0123	2.80204	0.655184	4.27673	1.9e-05	0.00350577	0	0	30	0	0	10	114	204	77	78	88	32	36	5	8	7	43	106	21	55	37	59	198	99	-	4B	386491244	386492123	+	787	protein_coding	NA	-
TraesCS7D02G039500	516.136	0.689654	0.16127	4.27641	1.9e-05	0.00350577	147	390	379	418	167	307	1210	978	850	684	1032	636	581	306	486	294	580	675	496	516	555	461	423	704	-	7D	20057020	20069082	-	4160	protein_coding	NA	-
TraesCS3B02G294200	364.038	-0.605593	0.141691	-4.27405	1.92e-05	0.00350857	199	506	540	590	502	531	382	500	342	318	411	487	400	343	496	273	346	426	200	260	209	200	222	327	-	3B	473181518	473188033	-	912	protein_coding	Metallophos	Metallophos
TraesCS3B02G520100	2085.98	0.819146	0.19163	4.27462	1.91e-05	0.00350857	433	1438	1899	1317	1008	1708	2787	3969	2378	3012	4745	1563	1787	814	636	2012	2429	2789	3000	2792	2899	1901	2560	3013	-	3B	763260255	763263419	+	1500	protein_coding	2OG-FeII_Oxy	2OG-FeII_Oxy
TraesCS6A02G051400	37.2825	1.674	0.39177	4.27291	1.93e-05	0.00350857	0	14	17	49	0	19	206	103	80	34	49	49	32	8	22	11	34	28	41	47	53	16	24	64	-	6A	26763781	26765745	-	1965	protein_coding	NA	-
TraesCS7A02G016400	109.086	-1.57369	0.368236	-4.2736	1.92e-05	0.00350857	72	284	371	300	273	263	76	73	59	42	132	29	95	44	47	36	72	53	50	85	49	59	41	39	-	7A	7065034	7066634	+	904	protein_coding	NA	-
TraesCS3B02G448000	503.7	1.62144	0.379657	4.27081	1.95e-05	0.00352882	54	256	50	60	497	137	743	500	702	547	1209	415	422	298	310	195	276	357	380	539	153	2431	1497	519	-	3B	687757221	687760629	+	1041	protein_coding	zf-TAZ	zf-TAZ
TraesCS6B02G176600	1334.59	0.307327	0.0720295	4.26668	1.98e-05	0.00358158	584	1271	1184	1008	1317	1078	2062	2167	1580	1702	1828	1403	1322	1170	1373	1045	1307	1251	1180	1412	1630	1268	1336	1813	-	6B	192934472	192939614	-	1712	protein_coding	NAD_binding_2	NAD_binding_2
TraesCS5D02G357300	169.163	-1.38766	0.325387	-4.26465	2e-05	0.00360115	283	228	503	322	266	354	99	130	110	81	149	226	87	131	129	113	134	105	53	86	76	63	40	147	-	5D	438105080	438110433	-	2239	protein_coding	Bromodomain	Bromodomain
TraesCS6B02G004400	872.63	1.31667	0.308809	4.26371	2.01e-05	0.00360322	269	359	444	285	136	169	2430	1952	1547	1422	891	1093	1088	339	435	242	1412	866	1062	1796	1465	521	356	1919	-	6B	3384708	3387486	+	1455	protein_coding	2-Hacid_dh_C	2-Hacid_dh_C
TraesCS6D02G313100	1110.33	2.01127	0.472202	4.25935	2.05e-05	0.00366083	361	495	16	193	517	14	745	2069	4417	1869	651	3789	358	399	191	506	1017	699	1121	472	1971	2231	759	3326	-	6D	422078484	422081985	+	2344	protein_coding	NA	-
TraesCS3B02G472600	278.989	-1.15073	0.270551	-4.25329	2.11e-05	0.00374778	219	483	560	521	288	265	112	144	193	220	87	504	173	520	703	303	121	216	151	195	211	132	135	157	-	3B	721053918	721057348	-	1507	protein_coding	NA	-
TraesCS1A02G392400	853.99	-0.461848	0.108643	-4.25107	2.13e-05	0.00375798	670	938	1078	1063	1346	1021	785	863	696	966	745	771	915	839	884	856	788	907	632	689	689	828	734	879	-	1A	558976150	558979576	+	827	protein_coding	UQ_con	UQ_con
TraesCS5A02G297100	137.955	-0.711642	0.16739	-4.2514	2.12e-05	0.00375798	105	169	119	294	219	167	141	114	122	132	206	127	126	153	142	114	197	161	72	96	112	73	96	98	-	5A	504954471	504956259	+	778	protein_coding	NA	-
TraesCS1A02G253400	1463.49	0.618969	0.145659	4.24943	2.14e-05	0.0037586	660	1418	1310	695	924	1049	2828	2184	2125	1964	2476	1373	1722	751	897	872	1499	1655	1557	1735	2181	1247	1448	2254	-	1A	445257710	445277310	-	3576	protein_coding	NA	-
TraesCS4B02G084900	608.941	-0.568761	0.133825	-4.25002	2.14e-05	0.0037586	451	817	807	792	824	834	640	636	475	623	680	786	573	792	874	483	513	592	381	396	417	344	460	615	-	4B	83140596	83146090	-	1228	protein_coding	NA	-
TraesCS4A02G356400	959.734	-0.626406	0.147585	-4.24436	2.19e-05	0.00383103	575	1178	1299	1439	966	1432	750	893	722	884	982	1123	775	1597	1514	999	613	1066	679	808	667	747	791	738	-	4A	629911016	629918008	+	2488	protein_coding	Kelch_1	Kelch_1
TraesCS6D02G167700	193.857	1.1119	0.262114	4.24205	2.21e-05	0.00385696	81	81	61	98	49	121	228	243	396	278	452	128	229	74	96	117	230	199	274	305	172	291	398	231	-	6D	151595590	151601044	+	4893	protein_coding	NB-ARC	NB-ARC
TraesCS1B02G072200	157.477	1.44789	0.341696	4.23736	2.26e-05	0.00391077	23	120	62	66	47	44	659	342	439	313	431	376	141	64	103	44	187	117	118	124	145	49	55	169	-	1B	56994218	57003660	+	2552	protein_coding	RNB	RNB
TraesCS5A02G203700	32.5604	2.46075	0.580715	4.23745	2.26e-05	0.00391077	0	0	0	11	11	25	202	34	56	41	291	38	11	9	8	19	14	10	9	25	23	57	25	10	-	5A	413190976	413194117	-	3142	protein_coding	NA	-
TraesCS6B02G184400	300.045	2.07494	0.489935	4.23513	2.28e-05	0.003936	82	301	48	15	184	75	381	58	1377	171	1238	331	97	105	64	104	141	58	122	203	27	395	1780	167	-	6B	207154367	207155776	-	1410	protein_coding	NA	-
TraesCS6B02G314900	28.2425	-2.61603	0.617971	-4.23326	2.3e-05	0.00395512	55	70	166	75	38	74	16	6	8	16	5	9	14	1	3	11	12	6	0	7	12	13	8	6	-	6B	563054491	563057543	+	2374	protein_coding	NA	-
TraesCS6A02G344300	486.382	-0.679264	0.160496	-4.23228	2.31e-05	0.00395855	277	645	880	823	551	521	402	454	292	400	296	470	513	583	651	517	320	703	413	432	414	394	304	538	-	6A	578504903	578514335	+	3956	protein_coding	NA	-
TraesCS3A02G158100	111.877	4.93153	1.16587	4.22993	2.34e-05	0.00398635	0	0	0	0	0	0	1186	512	418	46	338	494	12	10	6	1	70	7	17	97	0	8	0	67	-	3A	155825149	155826653	+	963	protein_coding	NA	-
TraesCS1B02G208500	1086.71	0.503837	0.119226	4.22589	2.38e-05	0.00403309	415	800	1018	811	1144	790	2759	1653	1235	1520	1687	1561	986	819	938	694	1031	1084	1111	1243	1272	767	816	1421	-	1B	378397002	378399661	+	1446	protein_coding	NA	-
TraesCS6D02G109600	226.766	1.43804	0.340304	4.22575	2.38e-05	0.00403309	19	72	141	97	164	181	602	440	496	665	799	836	149	117	108	133	147	150	107	126	91	146	155	141	-	6D	75372314	75373231	+	690	protein_coding	ubiquitin	ubiquitin
TraesCS7D02G183800	694.478	-0.54649	0.129441	-4.22191	2.42e-05	0.00408832	499	914	901	1140	925	925	485	709	649	747	695	607	580	735	671	751	688	693	525	642	554	658	468	580	-	7D	137555168	137558914	+	1669	protein_coding	NA	-
TraesCS6D02G286500	387.901	0.571814	0.135471	4.22093	2.43e-05	0.00409216	91	247	241	265	392	370	707	578	570	535	940	491	436	215	279	272	469	487	401	380	399	327	378	486	-	6D	394933332	394937081	+	1689	protein_coding	NA	-
TraesCS2B02G396700	735.067	2.06019	0.48954	4.20842	2.57e-05	0.00422757	242	368	109	274	398	372	1445	754	536	400	5468	734	286	127	116	199	267	438	69	228	333	921	4417	514	-	2B	563043512	563046768	-	1557	protein_coding	NA	-
TraesCS2D02G159600	540.126	-0.664965	0.157893	-4.2115	2.54e-05	0.00422757	456	879	785	937	708	608	573	609	426	437	559	680	387	582	723	457	516	490	324	401	343	390	382	365	-	2D	102801173	102801976	+	707	protein_coding	NA	-
TraesCS4A02G005400	101.375	1.73873	0.412907	4.21095	2.54e-05	0.00422757	9	128	73	12	20	52	166	34	383	111	231	219	56	60	50	41	12	43	107	356	32	112	204	83	-	4A	3276287	3278085	+	1799	protein_coding	NA	-
TraesCS5A02G267100	409.806	0.54235	0.128743	4.21265	2.52e-05	0.00422757	116	351	415	389	304	267	673	724	528	607	810	556	493	230	288	233	455	462	343	349	433	517	379	511	-	5A	478816502	478821070	+	768	protein_coding	NA	-
TraesCS7A02G225800	374.166	1.31509	0.312346	4.21037	2.55e-05	0.00422757	104	112	136	122	169	299	934	550	539	483	1593	236	214	107	88	379	382	415	384	266	291	713	803	327	-	7A	195308047	195310553	-	1340	protein_coding	NA	-
TraesCS7A02G277500	144.897	1.81216	0.430621	4.20826	2.57e-05	0.00422757	27	18	95	25	109	75	773	129	315	109	1021	424	51	65	63	23	87	123	20	113	93	79	121	111	-	7A	291659279	291661489	+	2211	protein_coding	p450	p450
TraesCS7D02G129700	305.507	2.02788	0.481751	4.20939	2.56e-05	0.00422757	0	154	338	171	52	341	1182	716	148	263	1799	87	122	47	70	67	106	129	275	258	127	179	1174	369	-	7D	81882293	81888022	+	2288	protein_coding	MatE	MatE
TraesCSU02G062000	224.388	1.41517	0.336497	4.20558	2.6e-05	0.0042637	8	234	113	128	40	36	765	515	382	510	300	360	161	86	116	85	262	237	266	328	323	216	96	299	-	Un	48421387	48430436	+	2606	protein_coding	Amino_oxidase	Amino_oxidase
TraesCS1A02G401300	78.2487	1.51649	0.36073	4.20396	2.62e-05	0.00428005	15	9	10	15	57	81	208	297	205	83	298	175	62	43	34	54	37	63	43	57	58	68	67	71	-	1A	564748666	564752668	-	2983	protein_coding	NA	-
TraesCS4D02G054700	75.5508	2.85143	0.67849	4.20262	2.64e-05	0.0042838	0	16	0	49	0	44	272	76	57	21	524	69	24	7	2	28	27	65	30	70	15	146	392	72	-	4D	30309385	30309987	-	546	protein_coding	NA	-
TraesCS7D02G029100	232.327	3.10424	0.738706	4.20227	2.64e-05	0.0042838	70	78	42	45	46	44	1530	1155	675	25	2156	815	52	17	20	10	17	21	5	18	5	15	27	17	-	7D	14547222	14552124	-	1565	protein_coding	NA	-
TraesCS4D02G232300	3101.65	-0.635036	0.151263	-4.19823	2.69e-05	0.00434672	1430	3228	4376	6068	3593	3681	2612	2759	2130	2996	3392	3480	2623	4612	5155	3571	2177	3679	2195	2461	2031	2171	2579	2851	-	4D	392729221	392734410	-	2480	protein_coding	NA	-
TraesCS4B02G134600	247.677	0.952321	0.226939	4.19638	2.71e-05	0.00436796	86	199	171	174	100	237	948	430	384	290	389	265	216	75	93	71	341	200	288	495	233	83	167	477	-	4B	175540058	175543616	+	1892	protein_coding	NA	-
TraesCS2B02G567600	978.473	-1.69625	0.404618	-4.19222	2.76e-05	0.00440577	1079	2527	2556	3781	2487	2050	886	470	454	726	1020	432	309	332	412	325	435	654	332	324	441	167	509	427	-	2B	758592408	758597224	-	1043	protein_coding	NA	-
TraesCS2D02G048800	261.155	2.37521	0.566482	4.19292	2.75e-05	0.00440577	0	232	69	8	26	57	260	276	282	208	492	53	92	59	69	80	116	95	182	250	109	648	2366	142	-	2D	17813113	17819050	-	3669	protein_coding	ABC_tran	ABC_tran
TraesCS3D02G258500	36.7696	2.05814	0.490773	4.19366	2.74e-05	0.00440577	0	11	47	12	0	10	125	213	102	41	80	63	52	5	19	5	28	15	26	22	49	32	28	16	-	3D	360631846	360635942	+	1337	protein_coding	NA	-
TraesCS7D02G453600	308.511	-1.0987	0.262141	-4.19125	2.77e-05	0.00441031	228	505	309	296	447	322	131	126	560	214	72	561	269	700	1051	268	192	227	74	176	109	243	115	217	-	7D	573192210	573193975	+	1310	protein_coding	NA	-
TraesCS1B02G480400	291.524	-0.744205	0.177647	-4.18924	2.8e-05	0.00443517	142	435	622	548	359	545	332	392	269	165	529	173	313	201	255	286	280	275	213	260	169	150	112	234	-	1B	687794252	687799812	+	3905	protein_coding	zf-CCCH	zf-CCCH
TraesCS2B02G459000	360.122	3.87358	0.925051	4.18742	2.82e-05	0.00444229	0	24	0	0	25	23	175	9	230	147	853	53	6	97	63	54	107	31	502	17	31	485	5088	40	-	2B	653610681	653611670	+	990	protein_coding	AOX	AOX
TraesCS5A02G279600	958.481	-0.96157	0.229627	-4.18753	2.82e-05	0.00444229	401	1049	1881	1563	1008	3050	1009	932	455	460	1937	381	1411	478	738	970	1749	1028	243	700	708	551	628	617	-	5A	488415800	488421932	-	3196	protein_coding	NA	-
TraesCS5B02G303300	628.92	0.527426	0.126091	4.18289	2.88e-05	0.00451736	188	468	577	479	625	460	880	1112	867	945	1281	672	591	440	435	504	632	698	391	618	608	913	769	778	-	5B	487609137	487611623	-	839	protein_coding	NA	-
TraesCS1D02G262100	1178.76	0.721866	0.172686	4.18022	2.91e-05	0.00454183	549	1174	802	554	925	1043	1932	1902	1798	2319	1884	1552	1113	512	471	704	1271	1165	1571	1351	1494	1051	975	1411	-	1D	356073723	356076307	-	1374	protein_coding	NA	-
TraesCS4D02G274800	2950.62	-0.556167	0.133038	-4.18052	2.91e-05	0.00454183	2223	3390	4217	3550	4181	2840	2668	3040	3171	2937	2175	3098	2524	3433	3373	3722	3294	3455	2341	2532	3082	1957	1200	2893	-	4D	445483599	445486131	+	2132	protein_coding	NA	-
TraesCS2A02G010700	87.9602	3.91591	0.937658	4.17626	2.96e-05	0.00458426	0	0	0	0	0	3	138	154	550	94	1031	267	11	63	55	36	0	13	40	14	29	18	54	3	-	2A	4092367	4094111	+	1745	protein_coding	p450	p450
TraesCS2B02G018600	186.033	3.19037	0.763986	4.17596	2.97e-05	0.00458426	0	0	0	7	1	30	956	364	1513	442	237	322	123	37	56	18	184	82	31	342	62	21	107	220	-	2B	8592551	8596822	+	4272	protein_coding	NB-ARC	NB-ARC
TraesCS3A02G520500	294.928	0.627892	0.150352	4.17616	2.96e-05	0.00458426	115	131	278	143	276	282	519	445	563	428	490	405	285	184	254	132	321	352	332	296	356	221	292	376	-	3A	737435181	737438624	-	834	protein_coding	NA	-
TraesCS5A02G101600	150.491	-0.54087	0.12957	-4.17436	2.99e-05	0.00460212	87	192	149	252	249	161	146	121	127	124	164	142	154	141	173	189	139	188	115	126	151	161	78	140	-	5A	150350749	150354159	-	570	protein_coding	NA	-
TraesCS1A02G433500	311.585	-1.83385	0.439859	-4.16918	3.06e-05	0.00465251	288	786	993	876	650	772	90	140	158	575	57	269	73	273	360	94	100	96	79	73	127	171	149	66	-	1A	584679526	584684832	-	1963	protein_coding	Pkinase	Pkinase
TraesCS2B02G002800	110.316	3.27764	0.786185	4.16905	3.06e-05	0.00465251	21	0	0	0	23	0	607	679	114	444	688	205	20	28	54	27	47	15	7	17	46	46	26	47	-	2B	1749669	1750706	+	1038	protein_coding	Sulfotransfer_1	Sulfotransfer_1
TraesCS4B02G179700	340.824	0.593238	0.14225	4.1704	3.04e-05	0.00465251	101	202	343	230	173	330	746	681	360	374	877	426	518	169	211	209	446	358	226	412	343	336	253	497	-	4B	394365967	394376550	-	861	protein_coding	NA	-
TraesCS7D02G438600	274.921	1.17433	0.281672	4.16914	3.06e-05	0.00465251	29	243	187	205	292	134	624	256	610	122	383	288	176	88	176	90	189	216	514	802	319	134	438	471	-	7D	557835715	557839068	+	1927	protein_coding	p450	p450
TraesCS6A02G354500	463.673	1.96837	0.472628	4.16474	3.12e-05	0.00472671	111	108	255	284	362	187	1265	2183	1061	1420	2323	1627	253	96	163	118	160	101	51	166	134	151	125	154	-	6A	585963389	585964070	+	475	protein_coding	NA	-
TraesCS3B02G248500	411.057	2.47903	0.596805	4.15384	3.27e-05	0.00492737	40	225	58	12	107	81	238	116	394	139	973	58	86	84	57	114	192	125	319	173	19	1127	4579	121	-	3B	395909554	395917518	-	4841	protein_coding	ABC2_membrane	ABC2_membrane
TraesCS5D02G252900	452.052	-0.608296	0.146431	-4.15416	3.26e-05	0.00492737	441	452	543	652	792	613	562	379	355	370	467	498	508	448	500	341	389	508	368	325	399	297	268	398	-	5D	358995131	358998927	+	1805	protein_coding	Pkinase	Pkinase
TraesCS4A02G484200	291.481	-1.75084	0.421857	-4.15032	3.32e-05	0.00498853	421	513	1175	651	717	930	135	196	196	173	184	117	111	57	115	60	139	154	117	158	154	99	80	140	-	4A	738745647	738747297	+	885	protein_coding	NA	-
TraesCS2A02G218600	228.002	0.740545	0.178693	4.14424	3.41e-05	0.0051071	86	105	104	112	168	129	625	252	295	233	438	359	293	173	222	155	198	255	255	326	272	169	238	346	-	2A	205490443	205495184	-	1817	protein_coding	DUF299	DUF299
TraesCS1B02G374900	184.019	3.82916	0.925234	4.13859	3.49e-05	0.00521862	0	101	0	0	93	6	73	0	442	56	461	28	4	21	3	10	35	1	157	17	12	133	2542	8	-	1B	605583399	605584802	-	1270	protein_coding	WRKY	WRKY
TraesCS2A02G067800	449.378	0.841366	0.203374	4.13704	3.52e-05	0.00522935	239	216	193	232	303	224	465	693	1452	540	679	534	379	303	343	321	414	466	393	293	740	643	391	812	-	2A	30147679	30153701	-	2998	protein_coding	NA	-
TraesCS7B02G428900	37.5465	-2.32663	0.562433	-4.13673	3.52e-05	0.00522935	22	40	35	99	163	176	4	15	15	0	49	3	55	32	18	46	23	33	0	37	26	11	6	7	-	7B	697604184	697608421	-	3502	protein_coding	NA	-
TraesCS7A02G002000	317.196	-1.26262	0.305422	-4.13403	3.56e-05	0.00527546	422	559	673	707	418	714	197	258	197	333	253	235	251	215	312	202	201	295	238	199	229	37	88	187	-	7A	1370689	1376752	+	2955	protein_coding	NA	-
TraesCS5B02G164900	1573.38	-0.399838	0.0967698	-4.13185	3.6e-05	0.005285	945	1795	2290	2150	2157	1927	1544	1614	1723	1085	1856	1412	2033	1329	1464	1398	1628	1710	1166	1729	1470	1415	1080	1670	-	5B	304818869	304823509	+	2215	protein_coding	NA	-
TraesCS6B02G224800	889.522	0.865594	0.209458	4.13255	3.59e-05	0.005285	250	444	841	994	348	773	4054	2103	870	1201	1380	894	908	310	429	265	1225	740	798	1760	746	315	520	1120	-	6B	345205233	345239263	-	2699	protein_coding	GTP_EFTU	GTP_EFTU
TraesCS6B02G361000	284.011	-0.82016	0.198512	-4.13155	3.6e-05	0.005285	188	403	659	448	475	500	282	274	168	199	318	324	262	271	353	171	196	306	108	225	158	238	148	292	-	6B	632848627	632851095	+	1017	protein_coding	NA	-
TraesCS5B02G436300	61.5788	3.18837	0.772291	4.12845	3.65e-05	0.00534078	0	10	0	0	0	15	340	61	42	41	234	6	13	33	5	16	28	25	60	31	12	11	494	92	-	5B	610105599	610108225	-	1840	protein_coding	UDPGT	UDPGT
TraesCS3A02G534500	268.806	-1.41766	0.34375	-4.1241	3.72e-05	0.00542671	182	552	219	475	333	327	53	33	67	271	95	142	175	477	459	597	297	421	361	168	112	172	105	167	-	3A	746351129	746352584	+	1077	protein_coding	Pyrophosphatase	Pyrophosphatase
TraesCS7B02G447900	218.803	1.52076	0.369076	4.12045	3.78e-05	0.00549701	33	61	158	99	190	132	609	756	697	596	426	718	193	109	147	50	83	110	131	130	160	74	48	164	-	7B	710990135	710993126	+	1246	protein_coding	bZIP_2	bZIP_2
TraesCS5B02G083500	276.183	0.839011	0.203661	4.11964	3.79e-05	0.00550016	56	261	228	187	296	301	639	641	565	390	712	480	260	120	154	128	201	180	179	254	257	234	210	292	-	5B	105687602	105701843	-	2067	protein_coding	Peptidase_M22	Peptidase_M22
TraesCS7D02G272500	1735.03	0.644594	0.156624	4.11556	3.86e-05	0.00558214	628	1453	1138	974	1642	1121	4191	3019	2105	2997	3315	1855	1611	994	1088	963	2525	1747	1818	2005	1850	1385	1647	2077	-	7D	262734112	262738187	-	1524	protein_coding	NA	-
TraesCS2D02G550000	509.863	-0.642123	0.156351	-4.10692	4.01e-05	0.00577789	330	840	883	897	732	647	456	475	452	611	537	556	513	408	502	493	450	487	381	327	313	324	335	457	-	2D	625517995	625523997	-	1619	protein_coding	UBX	UBX
TraesCS4B02G353600	239.428	-0.761376	0.185517	-4.10407	4.06e-05	0.00582885	119	322	276	471	411	192	212	243	118	178	199	286	171	366	409	322	172	296	156	194	185	157	219	134	-	4B	645300088	645304809	-	1129	protein_coding	Pkinase	Pkinase
TraesCS6A02G147000	573.058	0.531602	0.129547	4.10354	4.07e-05	0.00582885	232	277	661	316	293	523	1112	842	723	613	1169	716	620	401	524	389	598	712	579	564	605	561	670	803	-	6A	126911783	126915966	+	2000	protein_coding	NA	-
TraesCS2D02G376000	523.445	1.38864	0.338498	4.10234	4.09e-05	0.00584221	145	148	234	432	331	336	1528	885	620	550	3805	1320	295	107	131	242	347	724	200	312	247	406	549	467	-	2D	480179043	480181999	-	1723	protein_coding	NA	-
TraesCS1A02G116600	384.565	-0.643257	0.156886	-4.10015	4.13e-05	0.00586381	388	593	327	308	725	372	216	249	463	430	365	467	174	448	644	414	420	486	256	242	340	209	357	234	-	1A	123552798	123554818	+	243	protein_coding	NA	-
TraesCS2D02G480100	101.986	3.48893	0.850809	4.10071	4.12e-05	0.00586381	0	1	1	0	0	0	644	498	337	22	895	298	48	21	46	7	36	37	10	32	6	46	32	31	-	2D	580970677	580973556	+	2793	protein_coding	NA	-
TraesCS4B02G276300	2206.03	-0.58227	0.142055	-4.09889	4.15e-05	0.00587892	1699	2430	2635	2399	3245	2016	1987	2285	2370	2331	1670	2283	2004	2913	2760	2955	2692	2529	2004	1785	2106	1420	782	1868	-	4B	556059439	556061917	+	2060	protein_coding	NA	-
TraesCS2B02G616300	133.294	-1.05097	0.256574	-4.09615	4.2e-05	0.0059042	99	114	273	405	182	205	73	62	80	90	121	96	56	161	122	173	125	148	88	63	89	115	100	137	-	2B	793582054	793585867	-	1777	protein_coding	NA	-
TraesCS5D02G189500	1252.84	0.585061	0.142826	4.09631	4.2e-05	0.0059042	316	693	937	912	980	831	2003	1543	1449	1872	1697	1729	1321	874	1022	870	2060	1191	1399	1982	1555	1318	1189	1777	-	5D	291879245	291882703	-	1354	protein_coding	Aldose_epim	Aldose_epim
TraesCS7A02G460200	76.3019	-1.31088	0.320047	-4.09591	4.21e-05	0.0059042	46	78	167	166	150	258	30	38	16	24	79	24	101	49	65	78	82	46	24	75	45	55	71	77	-	7A	656323449	656324357	-	909	protein_coding	NA	-
TraesCS3D02G446000	31.7901	2.15932	0.527301	4.09504	4.22e-05	0.00590967	0	6	10	6	14	5	10	62	45	17	35	13	37	11	7	5	31	21	20	74	10	130	96	133	-	3D	554836828	554838649	+	975	protein_coding	NA	-
TraesCS1D02G032200	89.7797	-1.24037	0.303119	-4.09202	4.28e-05	0.00597012	38	150	168	123	93	129	11	54	61	65	12	97	77	193	252	91	82	67	51	40	78	83	59	75	-	1D	12532041	12536914	+	4132	protein_coding	NA	-
TraesCS2A02G574200	245.197	-1.28326	0.313715	-4.09052	4.3e-05	0.00598334	154	388	346	783	670	797	132	177	160	241	163	91	140	136	173	146	157	190	135	184	142	122	143	146	-	2A	769254710	769256035	+	1326	protein_coding	NA	-
TraesCS5A02G248000	52.1527	1.85225	0.452878	4.08995	4.31e-05	0.00598334	0	14	9	12	21	7	42	97	257	21	138	39	57	23	23	13	54	53	59	55	48	167	73	74	-	5A	461911646	461912647	-	1002	protein_coding	NA	-
TraesCS5A02G367800	198.816	-0.964513	0.235849	-4.08955	4.32e-05	0.00598334	99	319	398	478	425	323	115	152	100	84	143	139	170	167	182	171	139	220	166	182	174	113	110	265	-	5A	568156809	568159557	-	1670	protein_coding	NA	-
TraesCS6B02G450600	110.71	-1.28588	0.31456	-4.08789	4.35e-05	0.0060041	97	206	277	307	175	283	92	87	38	82	107	84	53	56	160	68	46	80	50	46	56	83	50	73	-	6B	709530197	709531430	+	816	protein_coding	NA	-
TraesCS7A02G212800	203.733	1.58471	0.387703	4.08744	4.36e-05	0.0060041	27	165	79	71	102	86	287	526	822	987	208	357	94	110	29	91	129	193	266	136	244	56	55	156	-	7A	176284492	176286199	-	1708	protein_coding	UDPGT	UDPGT
TraesCS7D02G222100	316.429	-1.65951	0.406487	-4.08256	4.45e-05	0.00611449	344	773	933	633	782	962	188	79	140	611	127	123	137	150	130	159	217	194	118	116	111	153	79	169	-	7D	183318022	183324728	-	2032	protein_coding	NA	-
TraesCS5A02G359800	3804.27	-0.611203	0.149776	-4.08078	4.49e-05	0.00614446	2064	4611	4314	7392	4392	4801	2798	3082	2787	3350	3919	3605	2902	4532	5560	5144	2998	4638	2746	3312	2506	3282	4175	3151	-	5A	561653924	561657688	+	3301	protein_coding	NA	-
TraesCS6A02G059600	566.147	2.35956	0.578334	4.07993	4.51e-05	0.00615004	16	0	68	65	88	149	1272	374	1354	702	1998	210	294	230	195	254	480	354	422	487	186	1087	3678	197	-	6A	31380684	31383393	+	1480	protein_coding	NA	-
TraesCS3D02G529500	8686	-0.544099	0.133485	-4.07609	4.58e-05	0.00623493	5781	10400	14587	14729	9914	10807	6866	10217	8125	9217	9270	7935	6796	7770	7858	10276	8377	11525	7026	7028	7437	6064	5465	7680	-	3D	606895958	606898302	-	933	protein_coding	NA	-
TraesCS3D02G533800	308.821	-0.692442	0.17011	-4.07056	4.69e-05	0.00634985	129	450	455	537	448	485	343	233	211	238	459	420	268	398	477	291	226	332	149	226	202	201	227	235	-	3D	609104271	609107164	+	742	protein_coding	NA	-
TraesCS6A02G001200	30709.3	1.38783	0.340895	4.07114	4.68e-05	0.00634985	787	4829	23146	25672	6857	13838	102285	125826	23583	6115	236890	25450	40160	3949	7894	16874	39656	18639	19856	34128	16585	19782	15466	38500	-	6A	734214	735473	-	900	protein_coding	NA	-
TraesCS2B02G405300	245.742	1.03657	0.255055	4.06411	4.82e-05	0.00637057	27	107	108	124	166	235	584	614	710	302	634	433	200	157	222	191	190	220	182	244	357	131	121	239	-	2B	573206990	573212416	-	3561	protein_coding	NA	-
TraesCS2D02G313400	335.137	2.94813	0.724907	4.06691	4.76e-05	0.00637057	0	29	53	69	46	125	459	142	63	12	422	59	27	96	100	45	129	17	349	75	32	574	4528	71	-	2D	403209299	403213734	+	3337	protein_coding	Lipoxygenase	Lipoxygenase
TraesCS4A02G418100	251.699	-3.37088	0.829052	-4.06595	4.78e-05	0.00637057	529	629	811	861	894	792	19	7	12	793	16	19	20	15	19	17	12	15	7	16	12	7	14	22	-	4A	688092001	688096031	+	1165	protein_coding	NA	-
TraesCS5A02G253800	139.403	3.7791	0.929143	4.0673	4.76e-05	0.00637057	0	0	0	0	0	7	1675	233	553	18	592	327	51	27	33	6	34	68	8	101	1	6	7	390	-	5A	469895501	469897872	+	1631	protein_coding	F-box	F-box
TraesCS5B02G252400	423.008	0.681453	0.167536	4.0675	4.75e-05	0.00637057	78	258	250	228	233	313	521	708	733	683	700	526	468	262	391	386	494	549	388	440	608	547	400	583	-	5B	434919076	434923013	-	1272	protein_coding	NA	-
TraesCS6A02G203700	2472.13	0.623131	0.153318	4.06429	4.82e-05	0.00637057	718	1994	1383	1113	1823	1800	5207	3930	3450	3434	3564	2345	3352	1663	1839	1667	2795	2991	2770	3604	3550	2079	2005	3634	-	6A	349520541	349527818	-	2656	protein_coding	ABC1	ABC1
TraesCS6A02G333900	564.911	1.9518	0.479975	4.06646	4.77e-05	0.00637057	234	64	11	47	287	29	451	829	1940	744	434	2207	195	326	74	309	522	420	603	345	1078	893	241	2065	-	6A	564882616	564886300	+	2598	protein_coding	NA	-
TraesCS7A02G132700	538.749	0.433207	0.106574	4.06485	4.81e-05	0.00637057	281	403	419	455	536	390	843	631	853	613	1180	663	571	336	418	461	512	513	443	540	502	688	571	684	-	7A	85336219	85345447	+	2152	protein_coding	NA	-
TraesCS7B02G350000	452.179	1.80545	0.443903	4.06723	4.76e-05	0.00637057	23	383	136	84	426	239	420	588	968	121	1560	337	229	155	104	117	195	182	179	327	292	1260	2745	143	-	7B	607280579	607282246	+	1668	protein_coding	UDPGT	UDPGT
TraesCS7D02G398300	47.625	1.24684	0.306997	4.06142	4.88e-05	0.00642719	1	20	23	24	36	27	241	62	66	77	84	55	72	19	18	21	35	62	32	89	75	38	33	55	-	7D	514747415	514751754	-	1566	protein_coding	Methyltransf_11	Methyltransf_11
TraesCS2B02G323000	491.309	0.833609	0.205387	4.05872	4.93e-05	0.00648452	219	459	330	264	285	413	603	1099	706	475	811	626	407	268	269	220	615	308	619	671	509	1199	416	435	-	2B	461575358	461576352	-	995	protein_coding	NA	-
TraesCSU02G013000	145.28	-1.14381	0.281862	-4.05804	4.95e-05	0.0064862	166	298	477	288	179	156	64	115	64	90	140	124	76	117	91	117	127	144	77	111	104	77	99	110	-	Un	16232876	16236117	+	1158	protein_coding	NA	-
TraesCS2A02G453600	180.01	-1.55293	0.382902	-4.05569	5e-05	0.00652246	530	286	203	84	293	254	40	45	51	46	120	252	75	119	329	185	212	78	12	32	153	173	121	119	-	2A	702956579	702957533	+	955	protein_coding	NA	-
TraesCS7B02G136600	222.518	2.30752	0.568986	4.0555	5e-05	0.00652246	19	40	0	39	88	34	169	119	65	118	604	158	78	67	115	71	150	67	136	116	103	572	2176	119	-	7B	168356462	168363553	-	2617	protein_coding	AA_kinase	AA_kinase
TraesCS2B02G324300	242.476	-0.535976	0.132236	-4.05319	5.05e-05	0.00655239	224	281	379	258	364	222	249	248	258	204	279	255	203	295	267	208	310	237	134	219	205	174	150	228	-	2B	463281904	463286336	-	1363	protein_coding	NA	-
TraesCS7D02G243000	2692.81	1.13982	0.28121	4.05328	5.05e-05	0.00655239	666	1441	1612	441	1832	914	5060	6588	4775	5235	8719	1456	1793	1665	1056	2524	3509	2219	2215	2412	4186	4678	1788	2921	-	7D	208653802	208657014	-	2426	protein_coding	Na_sulph_symp	Na_sulph_symp
TraesCS7D02G240100	453.374	1.54065	0.380357	4.05054	5.11e-05	0.00660961	61	327	173	76	247	108	386	359	612	468	1008	369	384	151	90	215	445	334	433	404	339	1116	2506	389	-	7D	204449902	204456858	-	2574	protein_coding	AA_kinase	AA_kinase
TraesCS5A02G402100	621.316	0.428195	0.10575	4.04914	5.14e-05	0.00661467	213	334	486	560	512	547	1056	1041	736	941	959	565	631	518	546	441	769	710	693	741	532	649	623	829	-	5A	594961396	594964746	-	2691	protein_coding	NA	-
TraesCS6B02G249900	1324.07	-0.470454	0.116186	-4.04914	5.14e-05	0.00661467	660	1746	2368	1852	1835	1697	1566	1401	1117	1056	1407	1158	1548	1229	1646	1066	1174	1226	853	1263	1175	1084	907	1621	-	6B	449038344	449045664	-	3729	protein_coding	NA	-
TraesCS2D02G525200	41.5809	-3.26421	0.8067	-4.04638	5.2e-05	0.00665825	67	42	233	164	129	148	42	19	8	5	39	0	3	15	18	11	0	8	0	0	8	4	2	2	-	2D	613330560	613333454	-	1526	protein_coding	NA	-
TraesCS6A02G379200	62.6477	-1.22604	0.302991	-4.04646	5.2e-05	0.00665825	37	73	120	133	74	126	36	9	28	59	84	51	56	76	82	142	54	37	29	48	26	66	33	22	-	6A	599982030	599984284	+	2129	protein_coding	NA	-
TraesCS1B02G093900	320.87	-3.10051	0.766567	-4.04466	5.24e-05	0.00667049	498	1022	1204	1219	1086	1132	77	59	117	72	104	474	31	9	33	30	9	25	0	22	11	44	47	23	-	1B	95304318	95328915	+	1518	protein_coding	HTH_9	HTH_9
TraesCS5B02G213300	179.053	0.747385	0.184767	4.04501	5.23e-05	0.00667049	64	92	136	126	148	190	558	267	255	238	486	127	174	81	83	106	208	174	143	205	224	114	203	221	-	5B	386328421	386337685	-	1792	protein_coding	NA	-
TraesCS7B02G135500	1231	-0.420066	0.10387	-4.04413	5.25e-05	0.00667049	598	1475	1450	2064	1735	1429	1326	1488	1016	866	1212	1224	1307	1244	1503	1200	1162	1325	926	1242	1109	1121	893	1337	-	7B	165530132	165533219	-	2307	protein_coding	NA	-
TraesCS2A02G196600	212.579	-0.894864	0.221399	-4.04186	5.3e-05	0.00671831	205	276	337	412	365	260	100	125	127	201	163	258	116	184	198	315	144	313	175	179	153	121	138	163	-	2A	166259778	166261539	+	540	protein_coding	NA	-
TraesCS1D02G204700	106.873	-1.16446	0.288186	-4.04066	5.33e-05	0.00673538	57	143	234	231	143	97	78	53	39	67	81	125	66	112	364	110	130	56	84	98	45	63	31	94	-	1D	289782070	289782940	-	871	protein_coding	NA	-
TraesCS3B02G559400	546.947	-0.547507	0.135645	-4.03632	5.43e-05	0.00684364	292	670	711	902	825	550	413	516	514	545	577	787	467	687	876	526	466	613	312	460	402	371	329	621	-	3B	793263736	793268962	+	1191	protein_coding	NA	-
TraesCS2B02G539600	412.57	-1.50168	0.372227	-4.03432	5.48e-05	0.00687208	558	995	899	1103	552	489	66	98	136	235	83	463	114	585	512	288	247	265	327	199	249	429	245	172	-	2B	734719519	734726868	+	1878	protein_coding	NA	-
TraesCS5D02G440900	281.126	1.45858	0.361559	4.03415	5.48e-05	0.00687208	121	417	102	87	55	71	372	338	492	584	360	122	121	120	82	73	228	198	676	397	256	330	913	230	-	5D	493912368	493914686	+	1666	protein_coding	UDPGT	UDPGT
TraesCS5A02G493100	69.4952	-2.37531	0.588897	-4.0335	5.5e-05	0.00687353	182	103	280	186	146	215	25	33	20	10	15	37	13	10	16	6	18	37	27	18	4	62	28	7	-	5A	662339879	662342164	-	2286	protein_coding	DnaJ	DnaJ
TraesCS1B02G369100	59.281	-1.68531	0.417977	-4.03206	5.53e-05	0.00689829	74	83	152	205	154	177	47	27	60	18	61	30	68	14	21	19	28	35	12	19	26	36	15	26	-	1B	599336553	599342355	+	3910	protein_coding	NA	-
TraesCS2B02G536100	936.279	-2.15383	0.534595	-4.0289	5.6e-05	0.00692323	413	3024	4747	1757	3338	3824	719	333	324	171	920	230	334	129	93	195	251	193	197	294	374	598	127	355	-	2B	731889302	731896486	+	2994	protein_coding	Pkinase	Pkinase
TraesCS3B02G563800	47.6966	2.53621	0.629332	4.03	5.58e-05	0.00692323	0	0	10	52	14	12	268	137	116	140	98	119	13	12	22	0	42	13	25	85	24	36	0	73	-	3B	796835290	796839549	-	1776	protein_coding	p450	p450
TraesCS6A02G309300	273.552	-2.00956	0.498598	-4.03043	5.57e-05	0.00692323	52	537	588	303	151	182	96	82	182	114	97	442	43	1079	2193	68	31	84	42	50	88	120	55	18	-	6A	545121824	545127693	+	2027	protein_coding	NA	-
TraesCS6B02G120500	390.685	-2.65939	0.660087	-4.02884	5.61e-05	0.00692323	302	1391	1248	851	2222	1335	261	276	277	190	155	219	251	29	32	23	37	239	20	39	37	12	10	16	-	6B	115683136	115684775	+	1518	protein_coding	p450	p450
TraesCS2B02G290500	1588.89	1.0491	0.260729	4.02372	5.73e-05	0.00705794	675	704	876	656	680	603	4705	2549	3361	1749	1521	1455	1742	764	1043	703	2134	1490	1247	1954	2753	3581	771	2572	-	2B	403100051	403119220	-	3456	protein_coding	Pkinase	Pkinase
TraesCS2A02G156400	407.817	2.27453	0.56552	4.02201	5.77e-05	0.00709164	97	643	68	35	200	32	322	25	1991	1008	556	749	25	84	128	97	176	67	785	577	13	157	2019	38	-	2A	103139797	103141036	-	1240	protein_coding	NA	-
TraesCS3A02G355400	484.996	1.74181	0.433209	4.02073	5.8e-05	0.00711264	95	169	374	122	168	35	2586	2711	289	602	394	543	176	114	133	131	321	295	1173	1307	273	48	24	844	-	3A	603233660	603234940	+	893	protein_coding	NA	-
TraesCS1A02G394400	677.659	1.18644	0.295173	4.01947	5.83e-05	0.00713306	158	646	642	574	226	761	2077	2211	861	773	1031	877	522	200	235	210	284	540	439	820	248	681	1734	656	-	1A	560402035	560407035	-	2202	protein_coding	NA	-
TraesCS5D02G339700	114.889	0.866534	0.215647	4.01829	5.86e-05	0.00713336	37	69	41	54	41	98	175	117	188	157	189	102	93	77	142	73	106	112	99	137	147	233	238	128	-	5D	428565066	428569823	+	4522	protein_coding	Pkinase_Tyr	Pkinase_Tyr
TraesCS5D02G538600	231.257	1.66891	0.415294	4.01862	5.85e-05	0.00713336	67	122	30	38	209	65	579	165	837	553	918	594	46	122	114	26	169	283	54	241	78	125	402	304	-	5D	550610875	550612488	-	1068	protein_coding	NA	-
TraesCS2A02G318100	65.0736	-1.27065	0.316288	-4.01737	5.89e-05	0.00714358	56	134	193	139	118	148	74	78	32	28	53	50	55	53	29	32	44	58	13	31	34	44	25	52	-	2A	543304438	543306956	+	1481	protein_coding	PPR	PPR
TraesCS5D02G284500	25.9065	-2.47225	0.615633	-4.01579	5.92e-05	0.00715653	44	34	0	0	46	33	0	6	36	5	3	5	81	63	63	51	34	35	5	15	11	2	6	7	-	5D	385128631	385143180	+	2401	protein_coding	Pkinase	Pkinase
TraesCS7D02G439400	184.661	2.88967	0.719515	4.01613	5.92e-05	0.00715653	0	17	199	125	57	163	430	272	41	13	1434	46	26	3	12	11	72	66	32	101	24	126	1473	72	-	7D	559105295	559107062	+	1768	protein_coding	UDPGT	UDPGT
TraesCS2A02G244800	710.225	-0.446965	0.11139	-4.01259	6.01e-05	0.00718361	415	921	1126	778	951	559	608	791	690	677	705	731	793	937	1106	641	573	736	542	655	701	534	502	664	-	2A	350700841	350738889	-	2013	protein_coding	C2	C2
TraesCS2B02G111100	689.004	-2.67161	0.665761	-4.01287	6e-05	0.00718361	1694	2746	766	693	3937	1909	100	27	225	976	141	243	467	39	47	15	37	79	9	135	155	276	62	212	-	2B	72895029	72896639	+	1611	protein_coding	NA	-
TraesCS5A02G183100	132.741	-1.20812	0.301076	-4.01269	6e-05	0.00718361	56	200	271	283	214	186	114	106	120	65	60	200	50	239	397	93	59	139	53	54	48	60	114	63	-	5A	382563537	382570190	-	1698	protein_coding	NA	-
TraesCS6B02G031500	601.346	-2.92935	0.729738	-4.01426	5.96e-05	0.00718361	38	31	16	15	72	12	21	25	9	199	116	318	25	4422	4728	2494	646	500	119	43	89	85	66	30	-	6B	18645460	18648979	-	2647	protein_coding	NA	-
TraesCS7A02G300800	242.771	0.682843	0.170295	4.00975	6.08e-05	0.00725298	63	144	205	116	179	164	413	429	334	199	397	381	273	130	183	198	307	268	201	248	204	343	399	371	-	7A	418106835	418116263	-	2620	protein_coding	MFS_1	MFS_1
TraesCS3B02G396900	408.668	0.48008	0.119918	4.00342	6.24e-05	0.00743211	165	368	328	314	369	404	773	774	554	580	565	315	330	294	359	306	347	397	416	518	353	582	385	445	-	3B	627199199	627203621	+	1684	protein_coding	NA	-
TraesCS4B02G019100	561.043	0.905139	0.226172	4.00199	6.28e-05	0.00745169	131	392	347	231	220	314	1080	1559	1199	669	1805	921	444	396	577	546	408	601	532	418	475	420	439	568	-	4B	13976961	13981870	-	1151	protein_coding	Ras	Ras
TraesCS5A02G409700	58.8387	1.10702	0.276642	4.00165	6.29e-05	0.00745169	17	13	56	48	39	23	57	152	97	55	87	63	85	15	39	13	64	51	46	99	104	72	110	84	-	5A	599218622	599220121	-	1500	protein_coding	NB-ARC	NB-ARC
TraesCS5D02G492400	8936.99	-0.469327	0.117306	-4.00088	6.31e-05	0.00745827	5687	11294	12438	14373	11845	8842	6823	7424	8090	9445	10163	11435	8218	10195	11851	8242	6751	9841	6601	7359	7577	7832	7162	7598	-	5D	525658928	525661018	+	1032	protein_coding	Cofilin_ADF	Cofilin_ADF
TraesCS3B02G255300	2797.71	-0.500759	0.125189	-4.00004	6.33e-05	0.00746692	1999	3558	3735	4218	3864	4033	2190	2666	2447	2675	3375	2722	2537	2342	2708	3026	2688	2841	2074	1839	2619	2170	2693	2653	-	3B	411831372	411838082	+	1497	protein_coding	NA	-
TraesCS3A02G103600	505.849	0.675962	0.169091	3.99763	6.4e-05	0.00749412	207	300	540	304	361	357	1373	802	796	772	889	500	574	271	301	189	708	501	497	733	628	366	320	641	-	3A	67148999	67151710	-	964	protein_coding	Ribonuclease_3	Ribonuclease_3
TraesCS3B02G339200	277.163	0.758727	0.189771	3.99812	6.38e-05	0.00749412	89	95	311	146	126	302	793	563	355	416	619	221	315	94	217	164	374	252	226	362	353	166	186	448	-	3B	545195421	545203232	+	2462	protein_coding	NA	-
TraesCS6D02G047400	670.697	0.579337	0.144925	3.99748	6.4e-05	0.00749412	285	566	393	542	507	548	1794	1173	885	867	1044	609	617	372	487	375	904	637	665	1007	811	503	519	905	-	6D	21980166	21985295	+	2755	protein_coding	S1	S1
TraesCS1A02G206900	559.913	0.685459	0.171533	3.99607	6.44e-05	0.00750316	118	404	490	291	325	495	1587	809	743	897	705	513	583	347	425	286	769	676	687	740	772	421	460	742	-	1A	369048987	369054383	+	2179	protein_coding	p450	p450
TraesCS7D02G549100	1356.09	0.783989	0.196175	3.99637	6.43e-05	0.00750316	553	1241	1156	879	654	843	3345	2592	1798	3007	2135	1493	1154	519	695	657	1809	1528	1349	1941	1643	923	905	1705	-	7D	634094514	634098233	-	1537	protein_coding	NA	-
TraesCS1A02G122500	1778.1	1.69961	0.425681	3.99269	6.53e-05	0.00752826	243	1334	182	388	601	333	1626	536	2625	1713	3871	1243	592	789	970	1027	1330	883	1144	1471	674	5942	12190	587	-	1A	138225347	138228929	-	1982	protein_coding	Malic_M	Malic_M
TraesCS1A02G154200	309.796	-0.541994	0.135772	-3.99195	6.55e-05	0.00752826	209	545	385	377	451	447	270	304	266	306	295	271	354	289	347	340	191	297	203	225	309	269	211	345	-	1A	268385375	268392359	+	1698	protein_coding	NA	-
TraesCS1B02G336300	2241.06	0.782409	0.195963	3.99264	6.53e-05	0.00752826	512	1013	1934	1701	1639	1118	3558	3208	3096	2472	3204	2064	3427	1748	1482	1156	2234	1900	1966	2823	1985	3205	4882	3894	-	1B	563027538	563031942	-	2651	protein_coding	NA	-
TraesCS5B02G523300	1010.47	0.880967	0.220645	3.9927	6.53e-05	0.00752826	369	581	848	452	1055	637	2143	1547	2060	1259	3259	1479	762	421	517	550	1248	899	468	586	1387	1342	1213	1035	-	5B	684491630	684494058	+	2429	protein_coding	PD40	PD40
TraesCS6B02G312700	23.6219	-2.02011	0.506047	-3.99195	6.55e-05	0.00752826	59	77	103	7	21	53	21	9	11	11	15	8	9	12	9	18	6	18	13	4	6	7	9	7	-	6B	560188942	560197866	+	534	protein_coding	Usp	Usp
TraesCSU02G035800	367.543	-1.38794	0.34756	-3.99338	6.51e-05	0.00752826	383	671	813	909	1016	1024	484	300	189	129	480	207	285	185	303	152	131	184	126	120	165	161	225	194	-	Un	30822732	30825832	+	1073	protein_coding	NUDIX	NUDIX
TraesCS5B02G133900	560.818	-0.527589	0.132252	-3.98925	6.63e-05	0.00759646	347	799	950	796	657	658	716	520	397	546	605	385	547	476	456	657	606	709	526	423	449	443	397	586	-	5B	250596193	250611251	-	2620	protein_coding	NA	-
TraesCS1B02G117400	526.159	2.89276	0.725525	3.98713	6.69e-05	0.00764697	169	638	0	0	155	30	505	29	727	213	1698	209	52	130	54	44	85	91	308	63	50	1995	4856	138	-	1B	137452919	137454174	-	1256	protein_coding	2OG-FeII_Oxy	2OG-FeII_Oxy
TraesCS2B02G253100	1309	0.448683	0.112577	3.98556	6.73e-05	0.00767984	421	1166	1147	1099	1139	1027	2833	2136	1315	1907	2195	1323	1545	858	997	843	1395	1485	1423	1354	1733	1145	943	1757	-	2B	273051936	273059041	-	2270	protein_coding	Amino_oxidase	Amino_oxidase
TraesCS3B02G422700	662.653	-0.729592	0.183192	-3.98267	6.81e-05	0.00775605	323	590	1097	1273	746	832	512	538	406	583	698	661	515	1090	1396	718	393	718	467	555	472	432	540	603	-	3B	659585877	659595358	+	3138	protein_coding	NA	-
TraesCS5B02G464000	1060.47	-0.872941	0.219336	-3.97992	6.89e-05	0.0078283	1195	1370	1939	2544	1373	1360	600	1083	732	1018	752	1016	688	999	1012	998	764	1027	843	795	746	648	554	905	-	5B	638837665	638842517	-	1739	protein_coding	Metallophos	Metallophos
TraesCS7D02G059900	671.129	-0.409042	0.102803	-3.97888	6.92e-05	0.00784425	348	868	958	780	656	847	703	789	582	743	737	711	712	726	1070	679	600	692	557	483	607	472	520	629	-	7D	32606776	32609927	-	1264	protein_coding	NA	-
TraesCS1B02G427700	339.236	-0.853259	0.214629	-3.9755	7.02e-05	0.00793833	308	412	589	500	830	617	343	320	329	212	482	341	221	295	309	352	241	313	124	212	180	265	232	189	-	1B	653045511	653048608	+	1062	protein_coding	NA	-
TraesCS2D02G549300	3516.87	0.700187	0.176247	3.97276	7.1e-05	0.00795747	1027	2085	1955	1621	2385	3251	7072	6600	4182	4585	8589	3520	3346	2672	3600	2257	2888	4493	5950	4056	1997	3188	4586	3532	-	2D	624778355	624781344	+	1888	protein_coding	Amino_oxidase	Amino_oxidase
TraesCS3B02G125600	138.957	1.20847	0.304164	3.97307	7.1e-05	0.00795747	54	88	112	41	88	25	144	104	527	289	124	432	19	156	130	74	76	54	67	244	221	281	63	65	-	3B	101799238	101802140	+	2119	protein_coding	zf-CCCH	zf-CCCH
TraesCS4D02G102200	766.125	0.5384	0.135492	3.97367	7.08e-05	0.00795747	302	580	733	595	562	821	2035	1358	985	884	1068	718	785	450	471	582	788	633	525	1072	663	811	930	1035	-	4D	80881996	80886599	-	2304	protein_coding	NA	-
TraesCS5D02G332300	721.76	2.34981	0.59127	3.97418	7.06e-05	0.00795747	76	561	105	36	207	276	517	74	470	236	3210	120	107	200	279	174	378	103	377	348	95	2250	6762	215	-	5D	423262801	423268335	+	2277	protein_coding	MatE	MatE
TraesCS2D02G527700	804.444	-2.08107	0.523912	-3.97217	7.12e-05	0.00795881	1337	2845	3114	1681	2252	1576	142	402	650	489	87	187	320	148	80	171	353	385	258	453	518	312	42	442	-	2D	615400367	615401764	+	1299	protein_coding	NA	-
TraesCS7D02G160200	437.205	-0.805942	0.202998	-3.9702	7.18e-05	0.008007	231	622	603	1105	557	585	404	412	288	373	569	575	292	529	745	413	318	487	183	255	209	311	354	296	-	7D	110566226	110574004	+	1445	protein_coding	NA	-
TraesCS2D02G162200	152.857	2.09296	0.527326	3.96901	7.22e-05	0.00802873	60	125	14	0	52	43	56	73	495	265	161	386	28	81	77	41	51	47	253	177	26	27	1030	38	-	2D	106649581	106650516	-	936	protein_coding	NA	-
TraesCS2A02G571500	365.891	-2.56639	0.64709	-3.96605	7.31e-05	0.00811084	807	206	64	0	897	38	0	5	233	197	9	403	41	1646	2063	430	31	531	64	7	83	119	57	36	-	2A	768305511	768306879	-	1369	protein_coding	NA	-
TraesCS2B02G289100	336.157	0.71929	0.181388	3.96548	7.32e-05	0.0081119	43	212	275	152	229	312	510	713	487	408	513	318	345	208	251	274	387	408	450	337	372	315	541	460	-	2B	399812532	399834263	+	1737	protein_coding	NA	-
TraesCS2B02G137600	181.055	-1.38911	0.350453	-3.96374	7.38e-05	0.0081511	60	267	370	213	587	437	146	154	171	17	323	189	251	232	269	154	57	263	31	91	48	58	73	109	-	2B	104572585	104584395	+	1624	protein_coding	NA	-
TraesCS7A02G561600	266.52	1.05124	0.265247	3.96326	7.39e-05	0.0081511	79	180	138	94	119	123	342	412	226	344	361	231	250	166	127	113	410	250	563	278	223	694	403	424	-	7A	732798009	732802031	+	2355	protein_coding	NA	-
TraesCS6A02G374600	2228.89	-0.844339	0.213074	-3.96266	7.41e-05	0.00815347	1343	2942	3365	6505	1981	2778	1046	2708	1676	1909	1779	2430	1695	2717	3086	2445	1960	2283	1245	2365	1847	1238	1023	1594	-	6A	597339914	597343314	+	2207	protein_coding	GATA	GATA
TraesCS5A02G299100	92.5002	-1.40003	0.353469	-3.96082	7.47e-05	0.00818644	153	108	85	25	243	125	116	35	133	29	54	73	107	116	60	146	154	150	11	45	37	14	60	66	-	5A	507965468	507968629	+	1530	protein_coding	NA	-
TraesCS7A02G272200	1530.61	0.524933	0.132552	3.9602	7.49e-05	0.00818644	674	1206	1237	1146	1382	1045	3646	2462	2094	1965	3316	1935	1475	836	1173	796	2071	1611	1209	1736	1479	1217	1256	2140	-	7A	285606538	285610331	-	1338	protein_coding	NA	-
TraesCS7A02G517000	637.887	-0.51054	0.128921	-3.9601	7.49e-05	0.00818644	392	781	911	1086	764	917	631	581	472	446	816	710	574	574	779	617	575	720	396	494	489	662	565	619	-	7A	701491924	701495112	+	1489	protein_coding	NA	-
TraesCS7B02G094400	143.747	2.37065	0.598773	3.95917	7.52e-05	0.00820015	48	181	15	0	48	30	741	90	227	221	624	43	6	30	8	24	58	92	98	148	46	64	687	188	-	7B	108248960	108250781	+	1822	protein_coding	UDPGT	UDPGT
TraesCS7D02G265600	129.034	1.3279	0.335457	3.95848	7.54e-05	0.00820573	25	64	82	42	10	20	347	581	156	249	278	209	116	70	139	101	98	95	101	136	87	106	141	144	-	7D	246831774	246837980	-	3759	protein_coding	NA	-
TraesCS2D02G271600	1185.07	0.98967	0.250145	3.95639	7.61e-05	0.00825972	572	552	788	567	747	482	4021	1940	2599	1377	1353	1213	862	592	641	489	1784	1057	783	1448	1815	1955	526	2107	-	2D	335124148	335142699	-	2685	protein_coding	Pkinase	Pkinase
TraesCS1B02G345500	188.035	-1.25532	0.317483	-3.95398	7.69e-05	0.00831363	153	257	529	562	374	536	163	194	166	74	130	80	142	104	128	93	84	110	80	144	110	86	55	200	-	1B	573870364	573876241	-	1888	protein_coding	NA	-
TraesCS5D02G158900	661.186	-0.701727	0.177515	-3.95307	7.72e-05	0.00831363	471	589	1150	1204	772	622	458	490	616	623	622	835	427	1122	693	1052	598	565	401	448	496	475	567	527	-	5D	247071240	247078095	-	2141	protein_coding	NA	-
TraesCS7D02G008200	87.302	2.81523	0.712138	3.9532	7.71e-05	0.00831363	11	0	32	50	0	35	323	487	443	29	411	445	8	23	12	46	10	23	16	25	17	16	5	23	-	7D	4004903	4010776	-	4611	protein_coding	NA	-
TraesCSU02G064700	1076.05	-1.08637	0.27484	-3.95274	7.73e-05	0.00831363	1274	1961	2253	2667	1894	1875	720	698	502	740	895	1035	591	673	738	925	529	918	674	930	525	714	777	685	-	Un	50744037	50748576	+	2370	protein_coding	NA	-
TraesCS2B02G534700	652.199	-1.21659	0.307843	-3.95198	7.75e-05	0.00831825	709	913	1509	1936	1545	1524	514	616	379	418	737	456	297	366	339	314	421	456	341	343	320	357	331	399	-	2B	730995988	730998568	+	908	protein_coding	NA	-
TraesCS3A02G133300	344.285	0.533408	0.134987	3.95156	7.76e-05	0.00831825	98	238	216	319	343	302	571	515	412	310	576	351	503	179	226	282	236	421	397	441	487	324	396	551	-	3A	110309461	110319698	+	1925	protein_coding	Peptidase_M22	Peptidase_M22
TraesCS1A02G126800	330.191	0.740528	0.187592	3.94754	7.9e-05	0.00844087	43	136	232	187	284	250	510	500	537	296	786	335	451	246	269	246	283	392	281	359	340	551	436	521	-	1A	153337577	153339354	+	673	protein_coding	NA	-
TraesCS6A02G050000	203.212	0.769297	0.194964	3.94585	7.95e-05	0.00848222	53	197	157	70	118	146	442	288	248	449	315	239	190	114	123	127	208	291	232	275	311	174	166	223	-	6A	25636074	25638889	+	1060	protein_coding	FKBP_C	FKBP_C
TraesCS2A02G574600	144.551	-1.46613	0.371741	-3.94396	8.01e-05	0.00849854	119	359	55	294	593	439	31	74	67	61	74	45	96	103	93	101	102	106	105	92	123	68	103	108	-	2A	769494238	769497891	+	2078	protein_coding	NA	-
TraesCS2B02G012600	922.876	1.11698	0.283159	3.94473	7.99e-05	0.00849854	680	901	321	278	330	208	2013	1320	2244	1497	1457	1778	754	382	436	296	1181	552	1089	1177	784	942	1221	1114	-	2B	6262945	6266039	-	2234	protein_coding	NA	-
TraesCS7A02G141300	9603.38	-1.10398	0.279927	-3.94384	8.02e-05	0.00849854	4114	10690	15057	29175	9280	18832	9862	5552	3477	10372	9786	9248	3187	12629	12960	17536	5429	14832	6800	5598	4062	3543	6031	5558	-	7A	92888389	92893250	+	2721	protein_coding	NA	-
TraesCS3D02G383500	773.201	-0.699509	0.177437	-3.9423	8.07e-05	0.00853479	441	689	992	1672	674	932	772	837	446	744	821	665	602	1179	1445	931	550	1008	470	718	439	537	597	690	-	3D	498874798	498883580	+	3222	protein_coding	NA	-
TraesCS2B02G535100	115.045	-1.98617	0.504173	-3.93945	8.17e-05	0.00854517	140	274	466	241	238	470	21	18	67	90	55	62	58	27	32	32	37	56	21	63	7	58	91	52	-	2B	731304075	731313574	+	2804	protein_coding	NA	-
TraesCS3D02G286600	79.5331	1.13634	0.288318	3.94129	8.1e-05	0.00854517	0	41	57	31	51	62	185	132	114	82	119	64	100	49	21	48	92	62	152	109	140	48	80	202	-	3D	395641840	395643010	+	1047	protein_coding	NA	-
TraesCS4A02G072100	806.623	0.678791	0.17226	3.94051	8.13e-05	0.00854517	296	769	469	502	781	347	980	495	1376	1131	1094	1061	492	663	609	657	809	653	677	994	892	2122	1153	788	-	4A	69830835	69834881	+	2121	protein_coding	NA	-
TraesCS4B02G223400	4109.2	0.753796	0.191337	3.93962	8.16e-05	0.00854517	889	1864	4286	2233	3524	5425	8168	9246	4662	5207	12581	3597	3905	1722	1462	3065	5123	3672	2826	5097	3665	3306	5526	5617	-	4B	467908832	467912924	+	1996	protein_coding	NA	-
TraesCS6D02G191100	157.453	-0.585134	0.148526	-3.93961	8.16e-05	0.00854517	164	136	153	199	295	119	116	137	180	119	193	194	180	160	276	168	137	152	77	100	109	141	135	136	-	6D	263940099	263942291	-	870	protein_coding	NA	-
TraesCS3A02G084400	426.967	0.642038	0.163073	3.93712	8.25e-05	0.00861024	146	202	351	416	295	314	645	660	451	815	604	522	378	207	220	322	669	463	558	547	553	338	364	679	-	3A	54658038	54660059	-	1442	protein_coding	NA	-
TraesCS7A02G049000	2255.98	-0.559854	0.142218	-3.93659	8.26e-05	0.00861113	1852	3122	2902	2566	2699	2675	1654	1879	1586	2006	2061	1435	2368	2409	2094	2548	2162	3203	2078	2083	1915	2512	1953	2044	-	7A	22930536	22936407	+	2738	protein_coding	Pkinase	Pkinase
TraesCS7B02G423800	135.984	-1.4226	0.361485	-3.93544	8.3e-05	0.00863424	72	181	396	300	387	435	82	156	35	25	182	148	164	73	120	42	75	132	30	73	86	27	64	94	-	7B	693168795	693172701	-	1892	protein_coding	NA	-
TraesCS5B02G023700	253.529	-1.12314	0.285465	-3.93443	8.34e-05	0.00864242	86	256	308	475	300	312	154	89	98	124	207	317	144	675	915	270	145	243	127	157	112	206	259	163	-	5B	21749294	21752624	-	2447	protein_coding	NA	-
TraesCS7D02G350700	256.192	1.10477	0.280812	3.9342	8.35e-05	0.00864242	95	246	185	152	107	166	1230	521	359	538	281	255	204	89	105	63	277	171	192	424	266	91	173	473	-	7D	451191200	451200842	-	1328	protein_coding	NA	-
TraesCS3B02G042400	348.221	1.80903	0.459953	3.93308	8.39e-05	0.00866443	82	108	28	52	92	179	1325	1262	970	56	2221	887	241	127	341	126	150	259	64	182	139	373	231	254	-	3B	21770070	21771613	-	633	protein_coding	NA	-
TraesCS2B02G311000	86.3738	1.55241	0.394801	3.93214	8.42e-05	0.00868021	17	21	51	28	84	37	601	115	201	217	55	89	70	27	35	6	69	87	71	159	46	27	55	140	-	2B	444844586	444845672	+	1087	protein_coding	NA	-
TraesCS2B02G481700	192.111	-0.559313	0.142292	-3.93073	8.47e-05	0.00871301	122	279	317	232	336	163	170	153	152	154	272	219	238	177	247	188	179	184	119	181	104	171	166	173	-	2B	679896071	679901946	+	2293	protein_coding	NA	-
TraesCS1A02G192200	531.816	0.474308	0.120718	3.92904	8.53e-05	0.00875634	207	399	499	402	431	485	910	589	871	787	1154	845	616	312	420	486	400	570	485	563	463	497	542	522	-	1A	347619020	347621797	+	658	protein_coding	NA	-
TraesCS2B02G200400	301.875	-1.44433	0.367744	-3.92753	8.58e-05	0.00879299	169	947	781	642	907	729	165	212	172	80	202	235	302	107	112	140	172	187	96	230	189	247	60	252	-	2B	178857026	178857786	-	761	protein_coding	NA	-
TraesCS2A02G109500	129.228	1.0462	0.266421	3.92684	8.61e-05	0.00879477	37	105	33	86	60	59	432	227	152	194	210	94	112	48	37	72	218	93	223	272	141	107	56	241	-	2A	61383717	61386742	-	1132	protein_coding	NA	-
TraesCS6D02G012300	125.118	-1.41728	0.360954	-3.92649	8.62e-05	0.00879477	63	87	291	280	175	236	4	56	104	51	58	60	489	81	116	112	101	201	45	108	100	101	30	119	-	6D	4778237	4779343	-	1107	protein_coding	NA	-
TraesCS6D02G046900	139.629	-0.826799	0.210686	-3.92433	8.7e-05	0.00885573	85	41	278	220	206	192	95	143	90	91	168	144	159	201	247	196	127	131	91	107	79	106	76	139	-	6D	21352213	21356030	+	1295	protein_coding	NA	-
TraesCS3D02G158600	44.1948	2.59288	0.660893	3.9233	8.73e-05	0.00887531	13	27	0	0	23	0	42	7	82	77	117	78	4	3	7	10	21	12	10	24	5	353	150	6	-	3D	127329027	127329819	-	793	protein_coding	NA	-
TraesCS4D02G265700	1111.68	-0.306383	0.0781134	-3.92229	8.77e-05	0.00889422	563	1246	1404	1356	1161	1143	1328	1355	920	1079	1403	1203	1170	1210	1424	1266	954	1443	948	1088	882	872	832	1158	-	4D	435651354	435655314	-	1840	protein_coding	NA	-
TraesCS4A02G440600	102.178	-2.59161	0.661058	-3.9204	8.84e-05	0.0089133	140	218	331	161	498	403	3	1	54	16	20	0	29	52	7	30	56	21	28	22	64	67	79	34	-	4A	709612413	709616291	-	1844	protein_coding	NA	-
TraesCS6A02G233100	40.5416	2.53014	0.645397	3.92029	8.84e-05	0.0089133	0	12	24	9	26	11	475	66	54	140	5	32	10	2	6	4	23	11	40	99	6	11	0	58	-	6A	440534730	440540656	-	1938	protein_coding	NA	-
TraesCS7D02G316700	650.275	0.968458	0.246991	3.92102	8.82e-05	0.0089133	133	235	513	227	513	172	1785	1850	764	607	1033	686	1065	290	255	342	865	790	545	946	426	974	720	1145	-	7D	403092676	403097663	+	3348	protein_coding	NA	-
TraesCS3B02G365400	3739.95	-0.446553	0.113951	-3.91883	8.9e-05	0.00894922	2027	4461	5204	4209	5557	5769	2994	3121	3489	3577	4434	4891	3774	4450	4660	3502	3161	3192	2472	2828	3381	3535	3608	2944	-	3B	578274893	578279069	+	1281	protein_coding	LRRNT_2	LRRNT_2
TraesCS5A02G204700	109.194	-1.57934	0.403075	-3.91822	8.92e-05	0.00895348	98	261	381	280	144	186	110	45	95	38	68	124	45	73	308	34	26	52	16	46	34	41	52	71	-	5A	414296888	414299363	-	2339	protein_coding	NA	-
TraesCS3B02G437300	371.762	0.51347	0.131099	3.91667	8.98e-05	0.00897692	151	289	293	268	379	308	637	535	502	461	695	395	411	187	257	283	388	377	302	416	474	347	601	366	-	3B	676214547	676217615	-	1275	protein_coding	NA	-
TraesCS7B02G306200	737.806	-0.450277	0.114966	-3.91661	8.98e-05	0.00897692	517	969	752	857	1322	795	550	651	809	885	596	580	676	863	839	785	629	801	616	686	598	694	591	715	-	7B	548382141	548388701	-	2959	protein_coding	NA	-
TraesCS1D02G408100	1415.98	-0.522193	0.133406	-3.91431	9.07e-05	0.00897797	857	1656	1824	2219	1640	1240	1239	1233	1228	1256	1592	1460	1317	2105	2187	1622	833	1839	1111	1215	1072	1008	1323	1294	-	1D	470614190	470623455	+	2722	protein_coding	NA	-
TraesCS2B02G171300	203.323	0.887889	0.226826	3.91441	9.06e-05	0.00897797	68	146	234	125	85	174	411	297	345	516	242	318	154	92	115	54	302	162	271	218	222	184	155	243	-	2B	144596063	144597581	+	1234	protein_coding	NA	-
TraesCS2D02G079100	23.4667	-1.92306	0.491309	-3.91415	9.07e-05	0.00897797	0	69	26	18	9	11	12	9	2	7	6	9	17	30	51	106	60	47	9	22	16	9	12	8	-	2D	33891999	33894677	+	1649	protein_coding	NA	-
TraesCS3D02G038500	74.9307	1.67692	0.428387	3.91449	9.06e-05	0.00897797	35	22	13	15	48	6	72	118	34	183	147	13	34	41	47	17	101	21	103	181	117	208	87	186	-	3D	14178780	14180958	-	1257	protein_coding	NA	-
TraesCS7A02G514300	391.406	3.6892	0.942253	3.91529	9.03e-05	0.00897797	0	61	0	0	0	25	1699	2671	815	258	3951	1272	22	145	174	90	73	75	58	65	53	105	45	79	-	7A	700533660	700535334	-	1609	protein_coding	UDPGT	UDPGT
TraesCS6D02G356000	412.828	-0.755817	0.193123	-3.91365	9.09e-05	0.00897864	245	562	852	954	569	476	458	412	332	246	322	380	407	423	554	324	257	409	370	391	359	196	179	394	-	6D	450562218	450566018	-	1321	protein_coding	NA	-
TraesCS4A02G446700	16157.2	-1.794	0.458715	-3.91093	9.19e-05	0.00906229	28474	42376	30061	57641	44919	11363	1871	4395	7283	14531	664	4930	5184	7480	5233	12480	8392	17299	9957	11319	10772	7670	5533	10081	-	4A	714175903	714181005	-	3098	protein_coding	Glycos_transf_1	Glycos_transf_1
TraesCS4A02G319500	99.5608	1.36021	0.348185	3.90657	9.36e-05	0.0091729	15	58	58	28	81	17	641	219	219	95	192	89	76	25	78	38	126	62	41	97	102	139	53	134	-	4A	608554446	608557151	+	2326	protein_coding	NA	-
TraesCS6B02G085600	189.761	1.49876	0.383561	3.9075	9.33e-05	0.0091729	62	127	19	16	159	27	60	90	842	856	68	378	52	141	31	102	123	102	108	145	201	137	583	223	-	6B	62178776	62179030	-	219	protein_coding	NA	-
TraesCSU02G054700	29.6342	2.73916	0.701173	3.90655	9.36e-05	0.0091729	0	0	0	24	0	13	71	59	32	30	125	146	6	19	23	7	0	0	36	28	47	44	38	40	-	Un	42598577	42603775	+	2360	protein_coding	NA	-
TraesCS2A02G373400	189.382	-0.597716	0.153025	-3.90601	9.38e-05	0.00917503	113	140	305	257	243	430	299	238	140	93	277	156	259	148	204	169	135	254	145	215	91	101	105	198	-	2A	615704906	615714834	-	4698	protein_coding	NIF	NIF
TraesCS4A02G385500	473.871	-1.41831	0.363193	-3.90511	9.42e-05	0.00919116	379	1052	1342	1236	1139	1104	225	294	512	507	392	212	218	297	285	325	261	303	321	121	389	148	67	219	-	4A	662624806	662626570	-	1682	protein_coding	UDPGT	UDPGT
TraesCS2B02G047300	155.329	4.73966	1.21433	3.90311	9.5e-05	0.00923157	42	0	17	0	20	0	537	376	1256	382	1230	514	1	31	5	12	7	3	0	0	0	0	50	11	-	2B	23575924	23578715	+	1874	protein_coding	NA	-
TraesCS4D02G317000	46.9422	1.39162	0.356575	3.90274	9.51e-05	0.00923157	17	22	19	25	49	44	148	170	98	114	142	88	27	9	19	12	39	19	29	19	27	49	16	50	-	4D	482161695	482167179	-	3088	protein_coding	FHA	FHA
TraesCS5B02G083300	682.244	1.7467	0.447571	3.90261	9.52e-05	0.00923157	229	433	538	125	127	150	3217	2396	1877	2407	883	914	374	125	146	128	950	304	655	763	631	122	77	538	-	5B	105529041	105530236	-	1073	protein_coding	NA	-
TraesCS2D02G179400	285.174	-0.733111	0.187929	-3.901	9.58e-05	0.00927516	447	424	260	167	508	347	263	233	299	309	212	373	257	303	371	300	306	174	149	139	213	200	167	177	-	2D	123213068	123218221	-	1233	protein_coding	PHD	PHD
TraesCS3A02G046000	459.122	3.10261	0.795789	3.89878	9.67e-05	0.00934215	30	168	55	15	525	47	91	44	115	97	6997	176	21	44	28	156	171	29	59	5	40	1526	2222	21	-	3A	24611605	24612579	-	895	protein_coding	NA	-
TraesCS3A02G537700	915.497	1.96833	0.505131	3.89667	9.75e-05	0.00940562	143	1546	157	67	74	179	542	391	6082	2340	1242	1745	185	192	151	201	706	128	1080	873	106	1706	2836	160	-	3A	749281842	749283643	+	1802	protein_coding	NA	-
TraesCS4B02G035400	607.091	-0.835493	0.214579	-3.89364	9.87e-05	0.00950165	230	912	1354	1429	1039	1090	647	716	511	493	831	403	453	480	747	529	449	542	356	340	481	359	354	311	-	4B	25834624	25837112	-	1106	protein_coding	Proteasome	Proteasome
TraesCS7A02G449500	263.386	1.12878	0.289932	3.89326	9.89e-05	0.00950165	63	152	116	117	271	168	947	348	727	107	658	475	120	185	367	100	188	132	261	460	184	166	372	187	-	7A	643414194	643417321	+	1927	protein_coding	p450	p450
TraesCS2A02G311200	1829.71	1.32971	0.341749	3.89089	9.99e-05	0.00957201	242	749	550	357	1145	1095	2131	1963	2635	3096	6619	1850	1506	954	1064	1808	1153	1666	1624	1741	1115	1068	8525	1331	-	2A	534631870	534634396	-	1101	protein_coding	Oxidored_FMN	Oxidored_FMN
TraesCS2A02G540100	1011.62	0.792761	0.203792	3.89005	0.000100222	0.00957201	318	668	382	417	478	400	1192	1466	2323	1794	1280	1126	752	716	838	1128	1097	1312	803	1031	1439	1477	1636	1149	-	2A	752276283	752278181	-	1899	protein_coding	PI3_PI4_kinase	PI3_PI4_kinase
TraesCS3D02G270100	848.959	0.863984	0.222087	3.89029	0.000100125	0.00957201	53	461	514	670	391	502	1544	1572	1354	1266	1661	834	752	760	1096	587	723	807	689	1167	1228	860	1238	1040	-	3D	374926545	374928651	+	889	protein_coding	NA	-
TraesCS2D02G216900	118.043	-2.40535	0.618411	-3.88956	0.000100425	0.00957285	30	41	19	12	26	6	27	26	53	21	43	41	32	713	307	584	52	535	82	9	45	29	12	27	-	2D	179838920	179847564	-	3149	protein_coding	NA	-
TraesCS2B02G279400	299.081	0.652459	0.167917	3.88559	0.00010208	0.00971177	51	232	182	211	208	193	641	455	457	477	443	243	333	251	267	166	344	364	347	413	440	288	220	394	-	2B	385563329	385569302	-	2040	protein_coding	NA	-
TraesCS5A02G375300	465.297	-0.902911	0.23256	-3.88248	0.000103396	0.00981801	705	691	1150	536	728	606	413	395	455	353	474	436	377	347	427	344	347	335	269	249	266	332	278	337	-	5A	573098630	573103516	-	2402	protein_coding	NA	-
TraesCS6B02G435000	57.7471	-2.14494	0.553036	-3.87848	0.000105113	0.00996188	84	172	137	220	198	163	23	32	26	30	48	16	9	15	6	10	8	22	20	15	20	6	11	45	-	6B	703288889	703290737	-	1017	protein_coding	NA	-
TraesCS4A02G384200	215.489	2.18275	0.563918	3.87069	0.000108529	0.0102659	0	240	53	16	18	107	432	528	456	136	310	194	213	19	49	7	139	127	264	548	44	978	455	123	-	4A	661973722	661974054	+	333	protein_coding	NA	-
TraesCS1D02G324200	2667.27	0.723476	0.186983	3.86921	0.000109187	0.010269	701	1129	3483	2134	1845	1900	4214	4196	3149	3126	4568	2109	3812	1631	1407	1645	2467	2298	2377	3073	2598	3068	5774	4318	-	1D	416471318	416475537	-	2422	protein_coding	NA	-
TraesCS5A02G358600	80.6184	2.19879	0.568269	3.86927	0.000109163	0.010269	44	28	0	19	33	33	228	273	293	272	274	367	29	24	36	39	14	22	21	18	32	3	26	40	-	5A	561108628	561112139	-	2525	protein_coding	Lactamase_B	Lactamase_B
TraesCS7D02G055600	129.37	3.74561	0.968034	3.8693	0.00010915	0.010269	0	85	0	15	0	13	58	0	1010	359	76	54	8	4	10	7	11	20	245	153	0	39	957	0	-	7D	29807620	29808919	-	1300	protein_coding	NA	-
TraesCS1A02G283900	144.285	-3.72729	0.963769	-3.86741	0.000109996	0.0102715	46	31	0	0	18	0	4	5	75	114	0	73	2	263	186	1893	24	529	10	10	5	9	2	1	-	1A	481673552	481675855	+	1746	protein_coding	NA	-
TraesCS2A02G392400	190.501	0.694176	0.179535	3.86653	0.000110396	0.0102715	35	143	150	169	187	170	382	399	307	191	371	308	270	79	110	60	231	190	149	199	213	178	126	331	-	2A	642574238	642578267	-	1707	protein_coding	NA	-
TraesCS3D02G430100	537.143	0.734475	0.189882	3.86806	0.000109707	0.0102715	160	425	380	208	330	298	601	994	1264	546	938	548	628	347	458	379	582	564	439	675	439	654	1003	688	-	3D	544411943	544415736	+	3292	protein_coding	NB-ARC	NB-ARC
TraesCS5B02G397500	521.484	0.497842	0.128732	3.86727	0.000110059	0.0102715	112	433	475	306	351	434	807	913	788	710	711	654	587	440	412	385	605	645	589	611	641	478	392	738	-	5B	575049759	575056502	+	2339	protein_coding	ABC_membrane	ABC_membrane
TraesCS6B02G012700	167.637	-1.0765	0.278427	-3.86638	0.000110464	0.0102715	184	256	315	355	237	309	108	122	140	317	66	119	112	131	233	134	118	162	56	136	104	69	63	122	-	6B	7937459	7944132	-	3304	protein_coding	G-alpha	G-alpha
TraesCS6B02G216000	1582.6	0.35707	0.0923312	3.86727	0.00011006	0.0102715	531	1301	1319	1227	1228	1773	2763	2237	1898	1776	2945	1540	2004	994	1314	1325	1410	2087	1455	1752	1630	1582	1816	2053	-	6B	296399044	296410167	-	4403	protein_coding	Peptidase_M24	Peptidase_M24
TraesCS2B02G505100	262.703	-1.26911	0.328367	-3.86492	0.000111128	0.0103137	291	463	635	645	653	625	177	180	182	162	203	96	101	97	110	122	253	209	151	215	166	146	105	234	-	2B	699177857	699179469	-	865	protein_coding	NA	-
TraesCS2A02G072500	638.623	-0.586609	0.151919	-3.86133	0.000112772	0.0104271	383	784	1074	911	816	603	436	577	457	724	691	715	538	766	907	819	501	796	616	597	366	419	404	613	-	2A	32143999	32156738	-	3693	protein_coding	NA	-
TraesCS7A02G434300	172.929	3.1016	0.803237	3.86138	0.00011275	0.0104271	17	8	18	25	41	106	958	650	420	34	2364	461	31	30	17	19	18	32	2	3	0	1	31	10	-	7A	628358434	628363774	-	1818	protein_coding	Pkinase	Pkinase
TraesCS7B02G087300	526.946	-0.484132	0.125496	-3.85774	0.000114439	0.0105614	368	749	781	762	700	629	372	472	488	562	504	591	497	519	520	441	520	548	393	470	444	505	447	437	-	7B	102226800	102230066	+	1131	protein_coding	NA	-
TraesCS3B02G330700	102.008	-0.539352	0.139867	-3.85617	0.000115177	0.0105899	59	106	197	169	112	109	111	122	69	68	138	86	131	80	85	103	138	119	91	99	87	64	36	138	-	3B	535513647	535522896	+	1712	protein_coding	NA	-
TraesCS7B02G420400	569.01	-2.08356	0.540282	-3.85644	0.000115052	0.0105899	89	146	127	68	395	114	87	35	178	68	92	790	269	3881	6116	259	127	294	142	44	183	137	73	65	-	7B	689903350	689907609	+	2192	protein_coding	Peptidase_S28	Peptidase_S28
TraesCS3A02G035300	28.6691	2.85604	0.740751	3.8556	0.000115448	0.010595	0	0	0	0	0	5	104	36	115	32	24	12	36	6	3	2	10	70	24	61	10	16	55	146	-	3A	19520766	19521920	-	1155	protein_coding	adh_short	adh_short
TraesCS7D02G269700	467.582	1.11645	0.289608	3.85503	0.000115716	0.0105998	180	286	232	132	212	332	808	662	1197	520	791	309	365	178	202	285	747	245	558	676	299	402	1434	559	-	7D	254897330	254900009	-	2680	protein_coding	NA	-
TraesCS7B02G289600	499.457	-2.65446	0.688932	-3.853	0.000116678	0.0106681	406	148	72	58	1466	316	96	57	291	38	658	441	201	208	132	4653	759	1494	2	22	9	56	91	14	-	7B	525025227	525027470	-	1208	protein_coding	NA	-
TraesCS5D02G364500	54.3273	1.61846	0.420246	3.85122	0.00011753	0.0106987	19	11	51	35	12	10	227	111	164	46	62	57	24	11	13	6	121	18	67	102	102	11	28	107	-	5D	441919689	441927139	-	1813	protein_coding	p450	p450
TraesCS7A02G005200	356.762	-0.998645	0.2593	-3.85131	0.000117489	0.0106987	197	523	483	712	310	603	445	535	300	186	190	407	505	600	795	296	230	285	137	298	208	168	65	292	-	7A	2714588	2719413	+	3760	protein_coding	NB-ARC	NB-ARC
TraesCSU02G079600	748.678	-0.958777	0.248972	-3.85094	0.000117664	0.0106987	1132	1065	1834	1312	1179	828	738	812	622	415	750	514	664	443	613	636	420	636	478	406	505	488	398	595	-	Un	71327744	71343335	+	4188	protein_coding	FF	FF
TraesCS2A02G440400	774.693	-1.97905	0.514449	-3.84693	0.000119609	0.0108157	33	558	5158	3254	1575	3565	454	827	81	146	735	48	664	84	40	145	326	287	139	295	142	212	131	702	-	2A	691119964	691120284	+	321	nontranslating_CDS	NA	-
TraesCS6A02G132000	271.983	0.563529	0.14648	3.84714	0.000119504	0.0108157	106	186	233	252	111	233	434	355	318	375	500	349	270	129	204	214	280	383	219	270	362	339	338	376	-	6A	104115108	104119571	-	1238	protein_coding	NA	-
TraesCS6D02G024400	758.136	-0.566804	0.147305	-3.84781	0.000119176	0.0108157	509	704	699	950	1040	902	654	660	569	754	1241	830	627	1126	1406	963	549	1025	541	521	532	487	677	505	-	6D	9247101	9254315	-	2366	protein_coding	Biotin_lipoyl	Biotin_lipoyl
TraesCS6D02G197800	1196.63	0.709047	0.184378	3.84562	0.000120248	0.0108536	289	856	788	701	1153	1099	3799	1292	1428	990	1960	1434	1680	738	832	666	1032	1042	879	1529	1027	1384	1942	2042	-	6D	275672597	275678893	-	2871	protein_coding	NA	-
TraesCS7D02G534500	4977.02	0.770934	0.200499	3.84507	0.000120517	0.010858	2271	2881	4464	4314	3686	4382	17791	12416	7152	6549	8960	5646	4890	1798	1887	2027	5242	4322	4256	6259	4593	2191	2514	8776	-	7D	627115910	627120666	-	2475	protein_coding	AAA	AAA
TraesCS1B02G149400	814.292	-0.293899	0.076486	-3.84251	0.000121781	0.0109518	429	773	1091	1076	987	697	879	947	843	698	951	772	1010	818	1044	762	805	999	638	841	636	745	638	1007	-	1B	222292655	222313898	+	3361	protein_coding	UCH	UCH
TraesCS4D02G186500	167.447	-1.92198	0.500351	-3.84127	0.000122398	0.0109872	210	129	16	21	615	18	0	8	613	33	18	135	11	252	467	864	29	133	2	17	63	56	131	5	-	4D	324009400	324010467	+	894	protein_coding	Usp	Usp
TraesCS6D02G165700	1048.81	-0.49827	0.129819	-3.83818	0.000123948	0.0111061	659	1359	1263	1325	1015	977	846	664	992	904	922	980	904	1544	1861	1312	870	1069	727	1144	1031	1113	812	971	-	6D	145456834	145464908	+	2813	protein_coding	NA	-
TraesCS4D02G223700	2658.54	0.5868	0.152914	3.83745	0.00012432	0.0111193	818	1435	2582	2304	2193	3962	6087	7185	3044	2379	7340	2953	2789	1174	1238	1448	2605	2697	1648	3156	1969	1695	2219	4524	-	4D	380455312	380459539	+	1682	protein_coding	NA	-
TraesCS7B02G013600	67.3623	3.4818	0.907836	3.83527	0.000125425	0.0111979	0	9	0	13	0	7	29	0	617	9	60	32	0	17	6	4	27	26	12	184	4	28	551	27	-	7B	10156648	10161061	-	2970	protein_coding	NB-ARC	NB-ARC
TraesCS3D02G349400	182.335	2.68191	0.699408	3.83454	0.000125799	0.0112091	31	12	62	9	19	0	1476	1132	32	67	186	56	26	10	5	6	6	58	188	1356	15	19	0	287	-	3D	460931195	460932401	+	862	protein_coding	NA	-
TraesCS4A02G415500	1195.04	-0.919944	0.239935	-3.83414	0.000126006	0.0112091	735	1906	2109	3819	1461	1671	851	844	799	828	736	1278	800	1322	1720	864	666	1029	756	1115	792	695	1043	886	-	4A	685420840	685423970	-	1004	protein_coding	NA	-
TraesCS2A02G396400	300.241	2.89933	0.757017	3.82994	0.000128176	0.0113739	33	343	37	0	30	0	27	11	580	60	131	99	45	40	12	41	19	32	89	433	50	442	4057	26	-	2A	650243368	650246266	+	2148	protein_coding	Aminotran_1_2	Aminotran_1_2
TraesCS4A02G334800	273.826	-0.683303	0.178424	-3.82966	0.00012832	0.0113739	269	504	352	417	432	272	151	168	328	230	275	270	237	271	363	197	202	301	201	249	216	185	158	283	-	4A	617855769	617860202	-	1433	protein_coding	NA	-
TraesCS7D02G233100	1175.11	0.928232	0.242412	3.82914	0.000128591	0.0113774	273	351	689	848	1004	476	1389	4029	1921	2380	1116	890	976	661	892	919	1260	1332	1143	993	1616	2152	962	1553	-	7D	194469349	194498346	-	2653	protein_coding	NA	-
TraesCS2B02G560900	98.697	-3.00778	0.785715	-3.82807	0.000129151	0.0114065	568	95	81	165	98	160	0	0	32	31	0	82	3	30	74	37	46	4	0	8	80	90	15	29	-	2B	753952477	753952749	+	273	protein_coding	NA	-
TraesCS4D02G035200	1809.44	2.30089	0.60137	3.82609	0.000130196	0.0114782	164	182	94	143	1082	345	2141	1133	1000	812	20231	812	451	310	325	1320	2155	664	442	396	514	3486	9603	781	-	4D	15911931	15916180	-	2877	protein_coding	Lipoxygenase	Lipoxygenase
TraesCS1A02G401400	117.451	1.58488	0.414394	3.82458	0.000130996	0.0114946	0	34	11	40	33	84	276	419	352	237	440	178	115	66	47	74	103	134	70	110	83	121	77	76	-	1A	564758787	564761591	+	2568	protein_coding	NA	-
TraesCS2B02G495700	1635.26	-0.498462	0.130325	-3.82478	0.000130891	0.0114946	881	2368	2680	2272	1738	2426	1650	1309	1489	1047	2014	1413	1556	1550	2327	1358	1351	1873	1204	1642	1448	1353	1574	1480	-	2B	692460045	692464110	+	2156	protein_coding	RRM_1	RRM_1
TraesCS6B02G393800	889.52	-0.947766	0.24782	-3.82442	0.000131082	0.0114946	518	1281	976	1860	893	860	244	465	431	961	652	910	419	1692	2388	1169	699	787	632	674	615	570	927	528	-	6B	668776400	668778663	-	2144	protein_coding	NA	-
TraesCS2D02G307500	246.068	-1.07241	0.280447	-3.82393	0.00013134	0.0114968	134	442	317	449	323	697	165	155	167	69	174	390	279	171	247	92	599	199	117	177	108	162	158	205	-	2D	394521639	394526424	-	1632	protein_coding	NA	-
TraesCS7D02G224400	892.575	0.696982	0.182402	3.82112	0.000132845	0.011608	134	599	544	605	420	804	2402	1545	986	1065	1593	815	1064	467	584	477	1641	1064	826	1709	1109	649	796	1112	-	7D	184930983	184936299	+	1921	protein_coding	NA	-
TraesCS4A02G445600	206.783	1.56186	0.408972	3.81899	0.000133998	0.011688	68	87	23	75	98	73	616	233	393	143	856	188	143	45	47	95	303	166	49	259	73	217	786	313	-	4A	713516952	713523584	+	1952	protein_coding	p450	p450
TraesCS3D02G300300	278.804	0.629418	0.164868	3.81771	0.000134695	0.0117073	84	227	189	191	170	199	627	409	399	474	346	332	259	185	165	268	337	298	344	333	392	172	216	421	-	3D	415155537	415160056	-	1571	protein_coding	UVR	UVR
TraesCS5B02G262900	2013.29	1.20523	0.315692	3.81774	0.000134679	0.0117073	519	3348	1312	409	973	522	1807	1456	5592	2859	2353	3356	1100	820	577	779	2058	863	1948	3029	1878	5821	4751	1148	-	5B	447402424	447403666	+	1243	protein_coding	zf-AN1	zf-AN1
TraesCS2B02G572500	190.235	-3.09139	0.809998	-3.81654	0.000135336	0.0117236	165	2264	424	341	159	372	9	8	96	62	23	39	5	4	1	10	22	18	59	30	0	78	71	11	-	2B	762213310	762214734	-	1425	protein_coding	AP2	AP2
TraesCS7B02G063800	473.785	-0.672109	0.176106	-3.8165	0.000135359	0.0117236	274	501	675	883	530	736	513	460	338	469	578	621	358	572	855	545	319	529	290	292	265	223	377	413	-	7B	69582112	69583669	+	1224	protein_coding	NA	-
TraesCS4D02G348300	362.186	0.607498	0.159296	3.81363	0.000136939	0.0118397	118	368	235	313	353	245	760	562	422	536	486	434	295	195	193	232	481	327	505	532	410	224	317	579	-	4D	502036135	502040548	-	1693	protein_coding	Fructosamin_kin	Fructosamin_kin
TraesCS1A02G407600	203.57	1.21332	0.318197	3.81312	0.000137222	0.0118434	66	157	228	45	31	114	633	433	337	386	170	232	218	55	70	63	279	144	295	380	324	147	60	343	-	1A	570131664	570140605	+	2184	protein_coding	Amino_oxidase	Amino_oxidase
TraesCS4D02G112600	77.9658	-1.12525	0.295168	-3.81224	0.000137714	0.0118444	70	109	180	59	110	52	66	65	27	52	34	164	77	92	180	84	146	69	34	39	47	36	17	66	-	4D	93438108	93439037	-	930	protein_coding	NA	-
TraesCS7A02G518500	87.4495	1.09179	0.286378	3.81242	0.000137614	0.0118444	0	23	63	82	74	64	112	162	178	94	238	106	53	54	43	46	77	128	57	120	136	147	91	131	-	7A	702401276	702404788	+	1441	protein_coding	H2TH	H2TH
TraesCS2D02G525700	434.095	1.01684	0.266762	3.81177	0.000137973	0.011846	155	265	203	239	270	188	1130	700	744	1070	537	660	316	194	141	168	808	452	487	627	675	274	198	566	-	2D	613445758	613448274	+	1338	protein_coding	NA	-
TraesCS1B02G268000	68.6826	2.89712	0.760285	3.81057	0.000138645	0.011883	0	25	0	0	8	2	18	22	39	14	705	29	10	42	38	35	21	31	54	42	43	402	217	9	-	1B	470940407	470941872	-	1466	protein_coding	Abhydrolase_3	Abhydrolase_3
TraesCS3B02G452600	86.5471	-1.31368	0.344811	-3.80986	0.000139047	0.0118967	71	113	255	341	173	101	64	82	38	26	48	106	44	73	68	55	52	80	23	49	38	86	32	59	-	3B	693726178	693736399	-	993	protein_coding	NA	-
TraesCS2B02G531200	291.618	-1.05623	0.277338	-3.80847	0.000139829	0.0119032	156	672	714	675	735	483	210	226	230	161	198	159	232	179	192	131	225	238	148	276	225	175	147	320	-	2B	726547280	726554093	-	2332	protein_coding	NA	-
TraesCS6B02G440200	1449.29	-1.02118	0.26813	-3.80851	0.000139806	0.0119032	1011	3292	2902	3742	3010	2268	1008	1145	965	1517	1411	810	913	896	1231	883	614	1770	994	754	977	632	994	1259	-	6B	705377867	705385342	+	3502	protein_coding	Aconitase	Aconitase
TraesCS7A02G107200	174.691	-1.02222	0.268409	-3.80844	0.000139847	0.0119032	37	245	290	511	137	227	103	105	74	105	114	162	148	222	431	214	127	212	106	159	117	109	189	124	-	7A	64923769	64926986	+	1430	protein_coding	NA	-
TraesCS3A02G276300	790.741	0.593341	0.155871	3.8066	0.000140889	0.0119712	213	474	685	515	472	352	925	1013	1274	1518	1170	953	713	648	771	759	864	978	817	978	1166	828	764	992	-	3A	506421101	506422129	+	1029	protein_coding	NA	-
TraesCS2D02G523400	1306.35	-0.689785	0.181303	-3.80459	0.000142038	0.0119972	1097	2050	1633	1604	2064	1634	583	616	1771	1350	686	2091	731	1815	1645	1495	872	1366	962	854	1057	879	1210	895	-	2D	612339914	612343387	+	1188	protein_coding	RRM_1	RRM_1
TraesCS3B02G001900	763.495	-0.605471	0.159152	-3.80436	0.000142169	0.0119972	375	921	1250	1253	1236	1077	611	658	576	762	888	1038	636	874	953	959	579	631	465	506	479	491	711	749	-	3B	1616559	1618398	-	1227	protein_coding	NA	-
TraesCS3D02G475300	551.003	-0.612911	0.161091	-3.80474	0.000141951	0.0119972	457	607	949	547	684	866	576	430	471	418	754	776	463	771	834	490	445	473	291	346	403	523	337	436	-	3D	575836105	575840581	-	1344	protein_coding	NA	-
TraesCS6A02G052100	653.357	1.0562	0.277611	3.80459	0.000142038	0.0119972	101	369	200	307	335	216	554	599	1055	1052	433	713	660	439	469	510	616	766	1059	919	676	1359	1685	848	-	6A	26974351	26978736	-	2139	protein_coding	NA	-
TraesCS5A02G300400	879.729	-1.04688	0.275273	-3.80306	0.000142922	0.0120401	663	719	1123	717	1756	529	327	1147	898	761	192	614	1063	1808	1259	1189	1501	1184	210	364	526	379	1320	695	-	5A	509654114	509657771	-	1497	protein_coding	PALP	PALP
TraesCS2D02G092700	88.6799	-1.15772	0.304536	-3.80158	0.000143774	0.0120545	47	190	184	104	137	165	23	73	51	64	59	164	122	73	199	64	99	59	41	66	65	45	10	66	-	2D	44082701	44083381	+	550	protein_coding	NA	-
TraesCS5D02G521800	694.166	-0.558597	0.146923	-3.80198	0.000143542	0.0120545	310	1059	1072	1285	782	732	551	728	581	799	635	799	611	854	903	659	601	808	567	626	520	523	442	529	-	5D	542654827	542660158	+	1166	protein_coding	TRAPP_Bet3	TRAPP_Bet3
TraesCS6A02G265100	164.098	-0.695964	0.183076	-3.80149	0.000143826	0.0120545	158	166	303	240	325	190	143	173	140	172	136	154	146	111	117	171	160	219	129	103	121	132	103	121	-	6A	489512325	489525153	-	1313	protein_coding	Acetyltransf_1	Acetyltransf_1
TraesCS4D02G196800	292.149	-0.624199	0.164243	-3.80045	0.000144433	0.0120848	138	364	516	534	448	319	318	223	156	275	232	177	367	216	276	327	311	365	278	278	234	285	210	277	-	4D	341411866	341412867	-	783	protein_coding	NA	-
TraesCS2B02G191800	196.922	-0.760152	0.200045	-3.7999	0.000144756	0.0120913	199	278	161	256	270	181	221	148	137	127	185	369	188	344	385	188	163	196	94	107	141	131	72	171	-	2B	167081260	167086767	+	2549	protein_coding	Pkinase	Pkinase
TraesCS3A02G303600	185.735	1.25085	0.329342	3.79802	0.000145857	0.0121626	16	119	66	56	54	183	557	368	573	407	561	287	198	134	150	91	85	184	99	139	175	57	112	309	-	3A	538005070	538009501	+	3664	protein_coding	NA	-
TraesCS2B02G171600	784.309	-0.708087	0.186643	-3.7938	0.000148361	0.0122677	576	818	1157	860	828	910	527	648	680	406	451	809	796	1476	1824	671	551	774	667	661	602	596	666	824	-	2B	144650256	144655516	+	2308	protein_coding	Pkinase	Pkinase
TraesCS2B02G392500	166.626	1.64838	0.434358	3.79498	0.000147658	0.0122677	36	105	22	110	145	27	240	545	264	473	1205	145	52	34	44	38	182	157	78	41	245	120	144	92	-	2B	556698150	556699241	+	1092	protein_coding	NA	-
TraesCS3B02G601600	141.664	1.70217	0.448671	3.79382	0.00014835	0.0122677	9	131	48	42	132	23	39	77	472	362	240	454	206	25	18	32	38	84	213	105	98	357	67	358	-	3B	822039201	822039541	+	237	protein_coding	NA	-
TraesCS6A02G368700	207.795	0.783242	0.206408	3.79463	0.000147863	0.0122677	74	209	148	76	105	108	249	379	480	382	313	527	129	273	257	140	90	142	111	181	235	328	189	102	-	6A	594747877	594753507	+	2295	protein_coding	NA	-
TraesCS7A02G320300	54.0795	-0.845514	0.222866	-3.79383	0.000148344	0.0122677	57	65	122	46	70	81	37	63	43	50	73	33	39	45	77	35	65	91	27	27	34	47	23	56	-	7A	462328766	462332423	+	1598	protein_coding	NA	-
TraesCS6B02G295300	832.647	0.735833	0.194005	3.79285	0.000148928	0.0122782	285	341	615	372	524	338	1663	1223	1518	969	863	931	1097	535	604	654	1005	1031	1124	1224	1169	804	571	1565	-	6B	530557993	530565394	+	3160	protein_coding	NA	-
TraesCS6D02G032100	965.677	-0.83805	0.220961	-3.79275	0.000148987	0.0122782	1108	1478	2448	1723	1494	1058	1033	909	760	680	1004	788	932	658	865	632	591	869	585	613	591	725	536	942	-	6D	13555066	13570932	-	3952	protein_coding	FF	FF
TraesCS2D02G150400	103.359	3.36828	0.888682	3.7902	0.000150527	0.0123432	0	45	11	14	0	22	67	13	9	54	478	2	9	39	20	7	14	11	134	7	0	56	1378	6	-	2D	92919084	92921251	-	1947	protein_coding	AMP-binding	AMP-binding
TraesCS2D02G404500	101.562	-0.550568	0.145255	-3.79036	0.000150429	0.0123432	75	81	141	119	142	150	112	164	71	92	108	84	121	115	149	90	88	126	58	95	89	81	49	89	-	2D	518810879	518814738	-	1021	protein_coding	NA	-
TraesCS5B02G449200	80.3835	-1.94817	0.513998	-3.79023	0.00015051	0.0123432	60	88	50	24	131	618	20	10	6	7	114	20	151	37	37	79	220	22	23	35	39	41	63	32	-	5B	621467718	621471226	-	2784	protein_coding	Pkinase	Pkinase
TraesCS2D02G486300	160.023	-0.968436	0.2556	-3.78887	0.000151333	0.0123887	32	199	239	193	459	371	161	170	114	75	249	105	280	155	164	155	72	265	55	90	84	131	104	123	-	2D	586789486	586794667	-	4427	protein_coding	Pkinase	Pkinase
TraesCS1B02G276500	513.941	4.09889	1.08275	3.78562	0.000153325	0.0125233	9	0	0	0	106	0	636	711	577	22	5936	767	10	39	20	138	195	168	6	15	22	171	4212	130	-	1B	484297163	484298026	+	723	protein_coding	NA	-
TraesCS1B02G298300	200.173	-0.66318	0.175234	-3.78454	0.000153994	0.0125233	148	311	189	189	375	303	253	153	182	115	245	117	180	130	210	186	335	275	199	182	149	148	118	176	-	1B	518806368	518810693	+	1371	protein_coding	NA	-
TraesCS1B02G375900	55.6073	-1.36551	0.360745	-3.78525	0.000153552	0.0125233	40	39	66	158	64	77	64	37	40	72	23	36	29	37	290	63	37	49	27	24	17	13	20	35	-	1B	606839843	606840545	+	703	protein_coding	Histone	Histone
TraesCS2D02G219900	51.4004	1.58212	0.418048	3.78455	0.000153987	0.0125233	25	22	46	22	12	31	71	38	105	29	66	30	28	13	5	21	22	36	67	103	26	85	273	50	-	2D	187107468	187109868	-	2311	protein_coding	Pkinase	Pkinase
TraesCS1A02G151000	302.691	0.79748	0.210794	3.78321	0.000154817	0.0125488	23	153	333	170	221	226	595	484	436	190	929	315	307	163	211	242	361	311	344	364	353	288	462	350	-	1A	259049084	259051454	+	1132	protein_coding	Cyanate_lyase	Cyanate_lyase
TraesCS6B02G367200	155.715	-1.52102	0.402018	-3.78346	0.000154664	0.0125488	72	416	547	395	331	482	124	73	77	63	95	12	73	62	101	40	120	104	92	182	104	74	64	76	-	6B	641280383	641292350	+	3717	protein_coding	NA	-
TraesCS4D02G129300	222.847	0.972785	0.257269	3.78119	0.000156081	0.0126261	64	129	166	274	123	189	829	414	370	290	348	308	214	56	55	54	337	174	183	543	191	91	81	336	-	4D	115050930	115054335	+	1827	protein_coding	NA	-
TraesCS5A02G207600	40.3622	2.37285	0.627595	3.78087	0.000156283	0.0126261	0	21	23	26	4	18	8	25	236	120	27	142	8	1	1	10	20	22	32	122	9	55	93	3	-	5A	419692423	419693185	-	763	protein_coding	NA	-
TraesCS2D02G189200	159.091	-0.640868	0.16961	-3.77849	0.000157784	0.0126643	130	245	309	238	129	178	160	180	117	125	111	126	137	152	164	167	172	184	124	133	129	132	88	193	-	2D	133034108	133037921	+	1971	protein_coding	NA	-
TraesCS4B02G325800	2092.4	1.28377	0.339723	3.77888	0.000157533	0.0126643	1069	802	1261	1265	462	1287	11347	6386	2030	4028	3489	2431	1901	380	350	555	2837	1353	1308	3380	1846	1065	391	4095	-	4B	616987050	616991167	-	2066	protein_coding	Catalase	Catalase
TraesCS6A02G406000	753.311	-0.41829	0.110674	-3.77949	0.00015715	0.0126643	340	847	1141	1041	1087	882	802	620	666	595	870	969	820	831	1035	632	656	822	473	582	728	741	589	814	-	6A	611563491	611569384	-	2162	protein_coding	NA	-
TraesCS7D02G026100	224.008	1.57514	0.416813	3.77902	0.000157449	0.0126643	52	153	74	104	146	134	987	1044	564	80	894	736	149	79	105	56	126	100	81	154	109	37	79	165	-	7D	12466743	12470892	+	1583	protein_coding	NA	-
TraesCS1B02G283600	81.2898	2.04077	0.540282	3.77723	0.000158585	0.0126911	12	0	11	12	52	19	402	104	114	48	600	40	88	19	2	32	77	51	19	93	18	143	133	170	-	1B	492355380	492358156	-	1444	protein_coding	NA	-
TraesCS4A02G387700	1472.38	-0.66801	0.176855	-3.77715	0.000158632	0.0126911	999	2087	2785	2278	1580	2012	1124	1234	1146	1055	1101	1463	1158	2372	2032	1282	1092	996	1080	1265	1217	1480	1128	1308	-	4A	665499930	665504765	+	2294	protein_coding	NA	-
TraesCS6B02G343900	460.667	-0.923835	0.244778	-3.77417	0.000160543	0.0128231	592	746	1020	675	891	760	327	340	475	314	417	303	503	309	311	258	256	376	245	335	360	337	258	449	-	6B	605795238	605801747	-	1321	protein_coding	SRF-TF	SRF-TF
TraesCS5B02G079200	250.727	-1.06003	0.280909	-3.77357	0.000160928	0.0128331	98	282	281	415	576	277	238	167	129	40	189	70	500	309	498	212	391	172	151	313	206	220	87	355	-	5B	96554619	96559142	-	3156	protein_coding	Pkinase	Pkinase
TraesCS4A02G434600	547.454	-1.1673	0.309385	-3.77296	0.000161319	0.0128398	619	1229	1255	1458	1045	1053	492	346	334	418	644	404	314	327	306	239	289	353	343	268	252	317	296	343	-	4A	705178206	705181441	-	1624	protein_coding	NA	-
TraesCS4B02G107800	495.904	0.533595	0.141453	3.77223	0.000161793	0.0128398	180	321	366	378	506	317	760	593	802	813	1079	553	664	263	374	337	543	546	373	467	581	596	575	566	-	4B	117768448	117772894	+	1664	protein_coding	NA	-
TraesCS5A02G168600	670.364	0.580549	0.153885	3.77262	0.000161543	0.0128398	301	546	670	384	553	412	1461	989	855	1015	740	473	744	446	517	322	722	629	825	1009	810	663	605	1074	-	5A	359039536	359049291	+	2611	protein_coding	ABC1	ABC1
TraesCS4A02G082100	160.112	-0.872454	0.231322	-3.7716	0.000162202	0.0128515	150	188	155	210	201	182	107	96	87	78	224	119	215	311	197	93	234	208	43	139	205	170	72	146	-	4A	85203050	85207481	-	2045	protein_coding	GHMP_kinases	GHMP_kinases
TraesCS2A02G562100	33.735	-2.08583	0.553191	-3.77055	0.000162891	0.0128854	11	67	92	32	169	154	28	0	32	11	8	10	24	19	46	10	11	25	2	8	12	4	35	22	-	2A	763364478	763369677	+	2393	protein_coding	OPT	OPT
TraesCS3A02G356000	738.976	-0.423579	0.112398	-3.76856	0.000164194	0.0128936	378	630	1111	1092	796	993	666	975	650	573	801	776	828	933	1058	670	668	741	523	702	641	578	620	754	-	3A	603807822	603811716	+	758	protein_coding	Ras	Ras
TraesCS3D02G247100	126.542	0.776883	0.20618	3.76799	0.000164565	0.0128936	40	95	34	54	115	68	304	216	156	170	168	150	137	78	100	82	117	181	194	198	175	124	92	155	-	3D	346308319	346312201	-	2865	protein_coding	NA	-
TraesCS5D02G037700	325.129	-1.39368	0.369862	-3.7681	0.000164493	0.0128936	432	468	1152	819	599	224	137	155	289	450	94	308	115	156	151	563	189	290	160	176	207	109	87	197	-	5D	36742686	36745179	+	2091	protein_coding	NA	-
TraesCS7A02G083400	279.885	-0.653222	0.173305	-3.76921	0.000163763	0.0128936	237	321	615	351	486	405	269	250	285	224	293	304	232	245	324	247	174	279	205	183	225	245	158	209	-	7A	48093446	48098617	-	1481	protein_coding	NA	-
TraesCS7A02G103500	1284.65	1.0327	0.273942	3.76977	0.0001634	0.0128936	153	381	837	706	749	1435	1258	2161	1470	2669	2387	1471	2161	298	454	702	1516	1860	2340	754	1052	1120	1939	2797	-	7A	63368701	63379219	+	1104	protein_coding	NA	-
TraesCS7D02G295600	100.969	-0.613667	0.16286	-3.76806	0.000164523	0.0128936	45	160	163	163	119	116	91	90	106	106	57	124	92	98	138	114	98	114	76	72	90	83	89	53	-	7D	370515889	370517875	+	729	protein_coding	NA	-
TraesCS5A02G269100	423.373	0.595741	0.1582	3.76574	0.000166058	0.0129899	214	373	206	261	332	294	871	609	468	635	836	479	403	230	333	233	514	494	509	595	485	263	429	587	-	5A	480040450	480042878	-	1385	protein_coding	Epimerase	Epimerase
TraesCS6B02G241800	589.866	-0.725252	0.192738	-3.76289	0.000167963	0.0131182	401	655	966	1060	1052	888	578	459	303	331	537	315	398	556	792	627	625	460	552	518	577	474	392	707	-	6B	424300859	424312949	+	2213	protein_coding	NA	-
TraesCS1D02G278400	1677.12	-1.45993	0.388024	-3.76246	0.000168247	0.0131195	2273	4362	4519	2973	3797	4166	928	848	1132	3401	791	955	1024	871	956	681	670	721	534	854	767	634	394	733	-	1D	375954117	375957575	-	2337	protein_coding	NA	-
TraesCS4A02G069200	466.076	0.597101	0.158747	3.76134	0.000169007	0.013158	159	270	482	308	240	417	625	1263	642	532	597	548	754	263	324	283	443	527	394	617	645	527	339	637	-	4A	67414651	67417093	+	2443	protein_coding	NA	-
TraesCS7D02G155100	316.117	1.30156	0.346395	3.75745	0.000171656	0.0133432	76	333	113	103	176	186	291	385	338	325	736	240	69	194	222	172	242	159	347	203	166	803	1606	132	-	7D	102979539	102981254	+	1716	protein_coding	Pkinase	Pkinase
TraesCS4B02G091900	1186.75	0.617901	0.1645	3.75624	0.000172484	0.0133864	509	808	729	998	839	583	1880	2260	2036	1204	2063	965	1389	866	1110	753	1369	911	874	1332	1180	1957	1729	1398	-	4B	95069156	95071960	+	2805	protein_coding	NB-ARC	NB-ARC
TraesCS6B02G171300	305.26	-0.558469	0.148702	-3.75563	0.000172907	0.0133981	167	302	472	323	561	362	304	286	175	201	292	334	365	429	470	311	206	293	245	306	250	246	240	311	-	6B	183716203	183720816	-	1376	protein_coding	OTU	OTU
TraesCS1D02G166100	225.666	1.53173	0.408339	3.75113	0.000176042	0.0134687	0	96	66	86	35	83	656	414	437	530	221	304	145	97	85	92	480	274	374	391	349	138	162	317	-	1D	237145770	237149901	-	838	protein_coding	NA	-
TraesCS3D02G492200	1112.84	-0.333375	0.0888416	-3.75247	0.000175101	0.0134687	522	1316	1586	1399	1366	1450	1330	1024	1055	1224	1214	1098	1137	1240	1223	981	1089	1213	777	1113	855	1059	963	1146	-	3D	585924580	585929705	+	1347	protein_coding	NA	-
TraesCS4B02G160600	1286.48	0.487202	0.129892	3.75084	0.000176246	0.0134687	364	916	1008	1282	820	1057	3443	1856	1623	1575	1633	1422	1487	1051	1046	748	1536	1412	1394	1726	1521	991	834	1977	-	4B	315061175	315067581	-	2542	protein_coding	ABC_tran	ABC_tran
TraesCS7A02G034300	347.382	2.73587	0.729051	3.75264	0.000174983	0.0134687	29	12	0	20	32	45	572	11	761	98	4980	464	180	124	60	162	119	295	27	171	41	140	1413	141	-	7A	15005336	15007065	+	1567	protein_coding	NA	-
TraesCS7A02G043100	490.492	-0.755737	0.201409	-3.75224	0.000175259	0.0134687	233	768	872	1286	619	721	302	340	360	359	525	520	452	498	460	496	311	493	288	533	349	348	386	425	-	7A	19969554	19972743	-	621	protein_coding	NA	-
TraesCS7A02G394500	1274.07	0.521884	0.139088	3.75219	0.000175294	0.0134687	366	924	947	595	1073	1077	3131	1960	1609	1363	1855	1007	1702	893	1191	859	1236	1564	1421	1640	1477	1146	1189	2188	-	7A	572862426	572873762	+	4434	protein_coding	NA	-
TraesCS7A02G449600	533.476	1.61002	0.429204	3.75117	0.000176009	0.0134687	190	179	168	91	443	255	2414	1436	1982	309	2977	1382	261	243	192	229	389	320	188	245	156	130	208	437	-	7A	643420348	643423147	+	1851	protein_coding	p450	p450
TraesCS7B02G174000	245.895	-0.612565	0.163316	-3.75079	0.000176278	0.0134687	161	198	480	350	468	396	380	307	248	167	285	178	200	179	267	200	281	293	163	216	146	186	140	186	-	7B	245058915	245065133	+	2391	protein_coding	NA	-
TraesCSU02G039300	683.706	-0.697999	0.18606	-3.75148	0.000175797	0.0134687	593	1022	1132	1381	1083	950	623	652	612	574	852	796	507	607	611	666	410	634	414	459	434	467	430	586	-	Un	32065794	32066000	-	207	protein_coding	NA	-
TraesCS2B02G039900	755.546	1.02789	0.274211	3.74851	0.000177885	0.0135286	250	772	452	240	513	523	647	1050	1359	1610	1364	602	474	288	267	476	628	618	693	450	553	2076	2107	517	-	2B	18174920	18177089	+	1445	protein_coding	2OG-FeII_Oxy	2OG-FeII_Oxy
TraesCS2D02G234600	2297.4	-0.601221	0.160385	-3.74861	0.000177821	0.0135286	1674	2980	3806	3909	3013	2622	1938	1814	1542	2471	1788	2750	1558	2461	2738	2736	1641	2536	1964	1852	1655	1838	1863	1977	-	2D	216327052	216331025	+	1275	protein_coding	Ras	Ras
TraesCS5B02G525900	337.754	2.30168	0.614008	3.74861	0.000177814	0.0135286	111	10	222	159	23	74	1039	1402	786	1544	2539	424	19	42	28	265	121	160	113	24	160	57	50	89	-	5B	685528258	685529007	-	750	protein_coding	UDPGT	UDPGT
TraesCS1B02G264900	1680.72	0.517564	0.138164	3.74602	0.000179665	0.0136386	603	1600	1549	939	1016	1214	3224	2413	2076	2147	2501	1769	1881	948	1239	1133	2082	2158	1812	2027	2276	1174	1960	2560	-	1B	465683651	465701383	+	3753	protein_coding	NA	-
TraesCS7B02G486500	30.8711	2.12286	0.566768	3.74556	0.000179993	0.0136386	0	15	14	40	0	17	149	99	70	145	74	53	14	6	9	5	22	15	20	19	19	1	15	18	-	7B	742463405	742465859	-	1549	protein_coding	NA	-
TraesCSU02G052600	180.892	-0.510336	0.13626	-3.74532	0.000180162	0.0136386	131	221	255	233	229	186	206	135	161	139	254	298	177	210	260	185	169	186	114	116	153	125	120	151	-	Un	41885442	41889451	+	1382	protein_coding	NA	-
TraesCS1A02G352500	455.278	0.904442	0.241682	3.74229	0.000182352	0.0137832	183	93	434	237	354	531	1041	764	787	799	1013	906	570	241	227	186	434	279	192	417	573	540	295	658	-	1A	536630497	536633240	-	1293	protein_coding	NA	-
TraesCS3D02G031000	176.059	1.51221	0.404171	3.74151	0.000182918	0.0138004	0	41	126	15	47	197	395	204	294	206	820	101	174	108	72	77	195	134	186	261	168	247	372	182	-	3D	11393164	11394763	+	1600	protein_coding	NA	-
TraesCS7B02G151700	328.369	-0.572035	0.152901	-3.74121	0.000183139	0.0138004	129	377	454	616	481	340	380	320	303	348	365	450	271	400	575	355	289	345	175	266	217	243	212	220	-	7B	201497697	201523683	-	1254	protein_coding	NA	-
TraesCS3D02G341100	462.689	1.85054	0.494882	3.73935	0.000184496	0.0138814	103	713	150	95	221	111	394	168	3167	723	441	258	71	124	58	147	132	126	459	286	44	74	2879	329	-	3D	454508319	454511000	+	2248	protein_coding	WRKY	WRKY
TraesCS6B02G444000	623.081	-1.07112	0.286531	-3.73824	0.00018531	0.0139215	853	778	1586	951	1577	1276	499	614	460	357	467	424	473	307	326	325	549	365	374	453	368	417	303	540	-	6B	706904684	706909543	+	1853	protein_coding	NA	-
TraesCS7B02G018300	496.699	-0.591158	0.158165	-3.7376	0.000185785	0.0139359	270	702	751	934	661	754	333	474	434	606	518	469	391	408	448	606	469	545	307	457	406	406	279	494	-	7B	15301668	15308804	-	1016	protein_coding	NA	-
TraesCS2B02G300100	267.113	0.752341	0.201351	3.73646	0.000186632	0.0139609	94	114	193	87	206	257	808	710	252	214	855	341	288	159	188	124	328	246	216	331	208	248	150	406	-	2B	421704640	421708341	+	939	protein_coding	NA	-
TraesCS5A02G417000	190.869	0.852454	0.228173	3.736	0.000186969	0.0139609	37	103	183	188	54	122	511	311	178	388	246	181	183	90	140	69	342	190	226	293	301	138	156	236	-	5A	605233427	605235813	-	1258	protein_coding	Rib_5-P_isom_A	Rib_5-P_isom_A
TraesCS7B02G189300	1484.18	-0.417501	0.11174	-3.73638	0.000186692	0.0139609	896	1433	1910	1828	2283	1750	1750	1683	1208	958	1651	1384	2133	1474	2036	1309	1199	1545	995	1484	1204	1614	1032	1720	-	7B	323199406	323210539	-	4635	protein_coding	NA	-
TraesCS4B02G100100	602.47	0.915696	0.245145	3.73532	0.000187476	0.0139776	220	462	333	180	409	385	739	576	1902	996	830	680	443	475	445	382	622	424	861	754	421	292	1475	607	-	4B	105956544	105960619	+	2374	protein_coding	Lipase_3	Lipase_3
TraesCS2D02G121300	134.684	-0.75324	0.201711	-3.73425	0.000188272	0.0139946	59	175	205	241	289	136	72	136	140	140	70	143	107	193	220	111	103	157	97	91	107	95	59	151	-	2D	70522126	70524001	+	1684	protein_coding	NA	-
TraesCS4A02G307800	647.408	0.694529	0.185986	3.7343	0.000188237	0.0139946	266	641	556	252	494	482	1332	765	1118	1122	655	1065	685	483	325	375	575	595	694	923	1073	399	501	851	-	4A	601356132	601358213	+	1769	protein_coding	NA	-
TraesCS5B02G505600	85.4007	0.828546	0.22193	3.73337	0.000188934	0.0140227	7	42	60	30	30	71	123	127	124	118	129	128	109	66	76	69	82	111	114	110	143	90	74	142	-	5B	671299606	671303161	-	1680	protein_coding	NA	-
TraesCS4B02G387200	92.2272	-2.00872	0.538225	-3.73211	0.000189882	0.0140719	213	116	144	40	78	79	0	21	45	5	24	22	62	220	269	67	204	70	119	37	17	51	56	11	-	4B	665301133	665302847	-	1587	protein_coding	NA	-
TraesCS3D02G540300	28.9043	-2.04815	0.549562	-3.72687	0.00019387	0.0143458	56	55	76	66	66	87	2	14	3	25	23	24	17	25	16	12	14	11	2	14	0	22	3	18	-	3D	611693426	611694019	-	493	protein_coding	NA	-
TraesCS1B02G263900	499.819	0.770981	0.207031	3.72398	0.000196104	0.0144244	164	388	249	244	522	354	1236	672	802	627	379	602	490	307	360	142	725	421	614	688	741	600	515	708	-	1B	464481216	464484149	-	1408	protein_coding	NA	-
TraesCS1B02G446500	62.4308	-1.75012	0.469931	-3.72421	0.000195928	0.0144244	121	37	45	55	183	45	26	5	37	0	14	33	88	136	194	26	76	52	7	56	20	34	72	35	-	1B	666535726	666539402	-	1633	protein_coding	Pkinase_Tyr	Pkinase_Tyr
TraesCS2D02G291000	259.651	-0.44331	0.119006	-3.72511	0.00019523	0.0144244	174	351	314	354	411	289	238	251	282	212	377	226	256	193	218	297	304	288	180	223	240	231	205	221	-	2D	373215743	373221603	+	1731	protein_coding	Hist_deacetyl	Hist_deacetyl
TraesCS5D02G501100	366.359	-1.19559	0.321004	-3.72454	0.000195671	0.0144244	418	621	524	907	705	610	129	80	353	176	113	298	232	396	561	166	269	214	253	261	295	568	165	167	-	5D	529346790	529351653	+	2189	protein_coding	Pkinase_Tyr	Pkinase_Tyr
TraesCS5B02G147600	503.366	0.789504	0.212075	3.72276	0.000197053	0.0144727	129	312	641	434	255	610	2176	1097	512	561	1320	416	489	140	314	158	639	336	330	579	542	276	405	602	-	5B	275675339	275679123	-	1435	protein_coding	NA	-
TraesCS3D02G196700	528.366	0.672697	0.180753	3.72163	0.000197938	0.0144945	214	290	311	290	224	408	1340	768	667	714	843	448	532	392	416	280	802	576	511	1153	592	381	459	788	-	3D	199203169	199243907	+	3905	protein_coding	NA	-
TraesCS6A02G277000	1340.36	-0.858065	0.230561	-3.72164	0.00019793	0.0144945	880	1621	2435	1277	2474	1485	683	866	1176	991	729	1708	3230	1459	889	2223	678	1239	746	876	925	1687	728	1279	-	6A	503833855	503834617	-	763	protein_coding	NA	-
TraesCS2B02G045800	30.8424	2.26217	0.608505	3.71759	0.000201131	0.0147064	0	27	12	0	9	0	38	57	183	109	53	31	9	19	22	10	12	4	18	26	4	27	118	1	-	2B	22788368	22792294	-	2263	protein_coding	Exo70	Exo70
TraesCS1D02G145800	38.5055	-1.58607	0.42676	-3.71653	0.000201978	0.0147465	104	62	73	34	110	43	17	29	5	12	20	30	29	10	18	55	21	35	26	30	22	17	6	24	-	1D	201301987	201302502	-	516	protein_coding	NA	-
TraesCS1A02G359400	348.534	-0.519845	0.139912	-3.71551	0.000202795	0.0147842	213	323	365	381	534	456	256	221	238	438	298	353	367	443	461	419	421	375	269	423	258	324	245	352	-	1A	540887567	540888605	-	930	protein_coding	NA	-
TraesCS3A02G418300	281.387	0.881939	0.237392	3.71512	0.000203109	0.0147852	76	197	317	213	76	230	714	614	452	595	230	340	323	91	156	116	356	298	304	386	349	120	201	450	-	3A	660232036	660235889	+	1132	protein_coding	NA	-
TraesCS3D02G082300	1070	-0.678129	0.182596	-3.71382	0.000204152	0.0148174	479	1090	1927	2488	1308	1800	1136	976	681	945	1608	1215	844	1117	1521	1046	805	1113	526	788	529	785	761	1009	-	3D	41696930	41699382	-	1144	protein_coding	NA	-
TraesCS3D02G454800	600.802	-0.368575	0.0992422	-3.7139	0.00020409	0.0148174	336	554	759	902	679	680	600	657	578	479	919	688	655	684	788	568	594	680	561	481	485	436	499	506	-	3D	561100339	561103456	-	1085	protein_coding	NA	-
TraesCS2D02G313700	342.596	2.38364	0.641913	3.71334	0.00020454	0.0148237	171	30	52	0	374	49	979	390	293	205	4028	646	51	100	80	20	183	99	83	239	50	90	1049	280	-	2D	403468881	403470133	+	981	protein_coding	Aldo_ket_red	Aldo_ket_red
TraesCS5D02G249400	1031.86	0.476457	0.128367	3.71169	0.00020588	0.014899	249	817	1050	835	727	1039	1268	1711	1079	1574	1733	1661	1095	715	720	737	1038	1352	1364	1485	1017	731	646	1513	-	5D	356120018	356121492	+	1475	protein_coding	Abhydrolase_3	Abhydrolase_3
TraesCS3A02G227700	283.091	1.05688	0.284797	3.71099	0.000206448	0.0149181	175	131	178	164	330	113	237	736	728	293	249	353	142	183	64	172	127	285	438	171	409	242	393	693	-	3A	425602518	425607288	-	1908	protein_coding	NA	-
TraesCS5A02G248100	64.3205	2.60833	0.702951	3.71054	0.000206818	0.014923	20	15	0	0	0	26	15	17	172	79	125	29	18	6	8	27	22	12	72	23	13	71	675	34	-	5A	461937407	461939134	-	1728	protein_coding	NA	-
TraesCS5D02G109600	357.761	0.519525	0.140061	3.70927	0.000207858	0.0149761	93	298	281	237	161	289	494	430	557	403	689	442	496	275	306	374	312	359	367	460	407	431	392	459	-	5D	123881663	123885334	+	2561	protein_coding	NA	-
TraesCS7B02G027600	698	0.871426	0.234984	3.70845	0.000208535	0.015003	191	339	603	437	201	410	736	1524	1140	785	672	352	830	399	319	515	930	741	1303	1221	1221	659	531	1386	-	7B	26235860	26241176	-	1389	protein_coding	NA	-
TraesCS7D02G305400	85.5601	-0.771632	0.208103	-3.70794	0.000208951	0.015011	108	53	146	137	137	100	74	95	66	70	99	86	78	58	100	78	119	89	53	58	36	71	54	69	-	7D	386844522	386847240	+	897	protein_coding	NA	-
TraesCS3B02G157400	362.745	0.724539	0.195491	3.70626	0.000210346	0.0150672	126	164	232	148	202	208	642	809	785	601	585	383	262	394	296	397	342	411	419	411	342	329	308	390	-	3B	151197054	151226836	+	3216	protein_coding	NA	-
TraesCS6D02G109500	390.478	1.59579	0.430553	3.70638	0.000210241	0.0150672	146	142	297	303	233	186	995	1103	1397	1371	1274	1360	111	153	158	136	108	213	121	147	146	62	130	180	-	6D	75274252	75283297	+	2549	protein_coding	NA	-
TraesCS3A02G232500	519.966	-3.34936	0.904397	-3.70342	0.000212715	0.0152041	408	206	0	15	1668	36	5	6	46	1190	38	129	81	861	60	5027	10	1823	14	52	4	41	111	2	-	3A	434068470	434070313	-	1617	protein_coding	zf-CCCH	zf-CCCH
TraesCS6A02G154800	113.123	1.09565	0.295863	3.70323	0.000212873	0.0152041	11	101	62	52	44	87	474	112	207	146	108	88	107	21	65	45	162	145	135	235	188	80	78	180	-	6A	143493048	143498228	+	1846	protein_coding	Metallophos	Metallophos
TraesCS3D02G354100	229.251	1.14986	0.310697	3.7009	0.000214832	0.0152776	47	227	130	163	107	145	520	306	539	187	396	126	92	233	197	130	103	92	228	322	86	264	859	194	-	3D	464800459	464803585	+	3046	protein_coding	GRAS	GRAS
TraesCS5B02G204000	1045.94	-0.356069	0.0961946	-3.70155	0.000214288	0.0152776	519	1252	1446	1366	1027	1229	1050	1276	989	911	1222	1176	1058	1186	1407	1092	874	1248	851	1069	833	676	769	1252	-	5B	372089772	372094952	+	1652	protein_coding	ubiquitin	ubiquitin
TraesCS6A02G273400	1144.2	0.449118	0.121346	3.70114	0.00021463	0.0152776	497	1078	916	904	913	941	2374	1729	1679	1564	1574	1073	1263	588	705	842	1374	1302	1001	1423	1320	1152	981	1594	-	6A	499791167	499795690	+	1843	protein_coding	Pyr_redox_2	Pyr_redox_2
TraesCS1B02G254000	1353.35	0.691787	0.186956	3.70026	0.000215381	0.0152946	679	1015	755	826	818	1134	3702	2499	1941	2257	2370	1722	1095	713	839	654	2108	1262	1330	1766	1518	1116	752	1544	-	1B	448244336	448248447	+	1440	protein_coding	NA	-
TraesCS2D02G219100	650.422	-0.482701	0.130518	-3.69835	0.000217003	0.0153654	339	852	770	605	1050	816	661	699	698	628	822	748	630	825	846	692	790	641	581	366	342	659	346	573	-	2D	183376601	183379553	-	1350	protein_coding	NA	-
TraesCS7A02G403300	659.26	-0.517546	0.139938	-3.69839	0.000216972	0.0153654	456	763	933	1275	777	803	622	796	563	739	588	584	713	652	641	639	548	728	621	553	559	446	393	588	-	7A	583199423	583207482	-	2307	protein_coding	NA	-
TraesCS1B02G363000	127.883	-1.55543	0.420708	-3.69718	0.000218008	0.0154144	113	252	344	485	321	355	37	117	129	50	98	39	69	72	45	37	21	91	56	98	77	48	46	54	-	1B	591435698	591440896	-	3341	protein_coding	NA	-
TraesCS2A02G305600	229.974	0.849069	0.229694	3.69652	0.000218572	0.0154322	84	132	117	151	99	103	257	389	339	350	376	100	216	137	172	204	292	194	191	387	452	256	413	300	-	2A	525616102	525627082	-	1450	protein_coding	NA	-
TraesCS4D02G160300	625.149	-0.512498	0.138699	-3.69504	0.000219853	0.0155004	560	659	976	800	667	866	630	708	585	471	512	423	826	487	595	503	697	735	487	546	615	590	427	683	-	4D	235485564	235518521	-	7274	protein_coding	PIP5K	PIP5K
TraesCS2B02G184100	100.199	-1.60286	0.433917	-3.69393	0.000220812	0.0155015	116	227	253	326	183	359	70	78	52	90	133	53	52	23	36	40	55	36	24	29	26	37	48	28	-	2B	159203946	159208120	+	1041	protein_coding	NA	-
TraesCS6D02G302000	126.887	-0.782021	0.211681	-3.69433	0.000220463	0.0155015	97	93	162	255	335	191	110	129	116	60	174	115	153	127	115	69	113	157	59	89	111	94	69	117	-	6D	411488879	411493177	-	2354	protein_coding	NA	-
TraesCS6D02G344500	1370.54	-0.983002	0.266111	-3.69396	0.000220791	0.0155015	625	1594	1557	3194	1148	2341	587	890	581	1298	1300	1812	687	2700	3317	1782	925	1280	828	894	580	805	1518	762	-	6D	444134756	444138375	-	2295	protein_coding	NA	-
TraesCS5A02G274100	97.1999	1.89027	0.511899	3.69267	0.000221916	0.0155569	0	16	71	30	101	113	234	178	187	8	399	90	72	13	16	22	53	36	37	269	23	230	278	84	-	5A	482902191	482904566	-	2145	protein_coding	Pkinase_Tyr	Pkinase_Tyr
TraesCS1D02G303700	228.355	1.9186	0.520486	3.68617	0.000227651	0.0159297	32	155	11	30	142	50	105	107	418	83	253	105	68	51	63	54	131	102	128	171	34	482	2378	98	-	1D	401666525	401672077	-	3481	protein_coding	Pkinase_Tyr	Pkinase_Tyr
TraesCS7A02G335500	249.549	1.03536	0.280895	3.68592	0.000227881	0.0159297	114	135	69	95	111	122	659	480	380	508	758	186	149	82	133	191	346	340	188	165	232	241	398	331	-	7A	490967224	490972582	+	2166	protein_coding	NA	-
TraesCS2A02G309600	551.371	0.579326	0.157194	3.68543	0.000228317	0.0159356	183	276	713	640	408	447	1467	1159	686	514	564	594	781	291	311	258	465	540	596	762	725	323	406	957	-	2A	532859077	532865674	+	2221	protein_coding	NA	-
TraesCS4B02G045100	94.4766	1.71858	0.466411	3.6847	0.000228975	0.0159356	22	28	0	54	9	19	95	92	396	182	93	172	53	47	28	30	161	60	148	193	68	81	224	104	-	4B	32423689	32425050	-	1362	protein_coding	NA	-
TraesCS5D02G272100	156.586	-2.56437	0.695913	-3.68489	0.000228798	0.0159356	235	554	549	429	495	382	28	18	10	396	27	46	80	31	27	0	58	37	12	34	70	9	11	34	-	5D	375377111	375387488	-	1201	protein_coding	FKBP_C	FKBP_C
TraesCS7B02G169800	1809.06	0.534511	0.145075	3.68438	0.00022926	0.0159356	757	1542	1665	1300	1586	1411	4086	3004	2460	2507	3809	2048	1605	835	1093	935	2796	1796	1736	2130	1912	1256	1517	2294	-	7B	240964642	240968431	+	1169	protein_coding	NA	-
TraesCS1D02G252900	1342.71	0.613064	0.16646	3.68296	0.000230542	0.0160022	674	1110	1059	624	772	915	2879	1926	1766	1911	2059	1201	1497	598	932	980	1465	1662	1656	1537	1916	918	1388	2219	-	1D	345264118	345282757	-	3571	protein_coding	NA	-
TraesCS3A02G234800	197.704	-0.577147	0.156789	-3.68105	0.000232274	0.0160998	114	191	333	216	228	303	231	174	169	123	244	294	177	283	307	208	192	201	153	178	159	137	89	148	-	3A	438599373	438603027	+	1451	protein_coding	NA	-
TraesCS1B02G269500	384.965	0.848363	0.230522	3.68018	0.00023307	0.0161203	112	262	371	194	219	235	615	629	413	293	1389	538	240	238	260	342	353	403	342	277	334	494	910	329	-	1B	473864248	473868617	+	1109	protein_coding	NUDIX	NUDIX
TraesCS7B02G266500	603.649	-0.603914	0.164107	-3.68001	0.000233224	0.0161203	218	568	1136	1149	1080	903	688	655	493	454	949	627	600	590	867	499	476	597	351	514	334	368	436	553	-	7B	489145207	489148103	-	724	protein_coding	NA	-
TraesCS3B02G590000	696.223	-1.05175	0.28605	-3.67681	0.00023617	0.0162782	198	659	977	1736	637	824	621	519	343	364	882	899	592	1472	2628	445	395	701	262	415	359	459	475	409	-	3B	815202794	815207309	-	2002	protein_coding	Epimerase	Epimerase
TraesCSU02G005000	580.709	0.658799	0.179166	3.67704	0.000235957	0.0162782	106	352	419	256	261	530	1119	1078	851	804	1253	936	722	556	635	499	459	597	554	546	630	615	434	723	-	Un	9170345	9181749	-	1110	protein_coding	NA	-
TraesCS7A02G391600	1467.78	1.12294	0.305493	3.67584	0.000237066	0.0163172	373	629	323	183	287	461	2224	2074	3762	1511	3070	1644	1321	1352	1275	1162	1628	1867	1808	2229	2607	1493	2012	1925	-	7A	567583585	567585762	-	1377	protein_coding	Aa_trans	Aa_trans
TraesCS2D02G198900	348.098	2.07966	0.56617	3.67321	0.000239527	0.0164177	19	120	8	22	114	60	565	227	441	28	2038	166	145	148	60	325	294	263	261	354	173	282	2387	317	-	2D	147953377	147955390	+	1921	protein_coding	Sugar_tr	Sugar_tr
TraesCS3B02G148400	111.115	0.889115	0.242034	3.67352	0.000239235	0.0164177	8	55	88	100	99	186	396	257	166	144	215	132	106	73	36	39	75	88	118	141	101	49	65	192	-	3B	139777214	139778196	+	803	protein_coding	NA	-
TraesCS3B02G415900	260.166	1.0061	0.273875	3.67357	0.000239187	0.0164177	90	85	207	201	238	274	719	360	443	417	816	158	250	67	108	147	178	223	141	278	210	198	646	234	-	3B	652495625	652497702	-	2078	protein_coding	Pribosyltran	Pribosyltran
TraesCS4B02G165500	226.201	1.74252	0.474494	3.67237	0.000240311	0.0164486	57	16	31	36	23	11	835	572	416	471	482	79	230	149	189	6	270	216	374	311	348	216	200	358	-	4B	349568711	349600913	-	615	protein_coding	NA	-
TraesCS6B02G310700	213.631	1.54964	0.422031	3.67186	0.00024079	0.0164585	29	44	29	7	17	47	804	714	387	346	292	256	265	99	118	81	375	259	213	333	277	109	181	364	-	6B	556490258	556495581	+	1944	protein_coding	tRNA-synt_2b	tRNA-synt_2b
TraesCS1A02G021100	300.392	1.00788	0.274588	3.67052	0.000242054	0.0165221	80	217	207	60	337	136	452	496	673	881	836	495	230	197	114	233	248	247	93	295	396	441	234	146	-	1A	10150818	10152476	+	1659	protein_coding	NA	-
TraesCS6A02G271800	83.2543	1.25699	0.342493	3.67012	0.000242439	0.0165254	8	30	47	9	96	36	139	139	87	49	309	87	103	47	48	56	59	57	55	79	78	172	245	104	-	6A	498808851	498811151	+	1028	protein_coding	NA	-
TraesCS2A02G342100	1316.59	1.06149	0.289359	3.66841	0.000244067	0.0166134	382	485	527	491	953	864	2500	2805	1848	887	8044	2683	1169	760	1160	865	1332	948	534	811	891	1402	1415	1585	-	2A	578902784	578904219	-	1350	protein_coding	NA	-
TraesCS4A02G335400	616.718	-0.611591	0.166746	-3.66781	0.000244637	0.016618	349	737	691	934	658	553	502	465	315	661	612	747	477	1002	1106	1008	439	692	483	525	448	443	559	459	-	4A	617945330	617951208	-	2549	protein_coding	NA	-
TraesCS5D02G430600	766.209	-0.335003	0.0913405	-3.66763	0.000244809	0.016618	363	1000	742	1018	1056	804	685	683	740	830	832	890	713	869	958	802	720	934	669	637	622	820	618	745	-	5D	487883994	487889261	+	1739	protein_coding	NA	-
TraesCS1B02G363400	349.781	-0.455324	0.124269	-3.66403	0.000248281	0.0166495	299	354	472	270	551	437	502	328	445	276	347	340	343	415	469	297	344	369	206	273	284	272	278	320	-	1B	592164140	592170491	-	1370	protein_coding	NA	-
TraesCS1B02G478900	225.622	-0.643725	0.175651	-3.66479	0.000247538	0.0166495	241	194	375	282	354	375	195	209	187	213	243	211	237	257	217	227	142	179	172	189	153	163	153	204	-	1B	687071845	687074689	-	1219	protein_coding	NA	-
TraesCS2A02G130600	6428.86	1.05495	0.287921	3.66404	0.00024827	0.0166495	2799	3836	3219	2590	1948	1723	19078	10373	11851	12254	4491	6518	6376	3541	3295	2638	8892	7355	9405	11300	10092	4829	2167	12208	-	2A	78328734	78346097	-	5805	protein_coding	GATase_2	GATase_2
TraesCS2A02G467100	1012.48	1.1181	0.305201	3.66347	0.000248822	0.0166495	121	192	428	223	222	310	1662	2132	1678	1701	2028	1396	1387	612	692	960	1192	1560	1469	1082	1290	1270	651	1878	-	2A	711541746	711542690	+	816	protein_coding	bZIP_1	bZIP_1
TraesCS2B02G164300	27.3795	2.73228	0.746058	3.66228	0.000249979	0.0166495	0	0	0	9	0	16	116	28	17	150	152	114	43	5	15	2	4	10	7	16	10	2	17	29	-	2B	136617831	136624453	+	3367	protein_coding	SNF2_N	SNF2_N
TraesCS3B02G602700	655.602	0.919533	0.250854	3.66561	0.000246752	0.0166495	248	414	548	429	458	464	1288	842	1184	423	2096	391	533	293	278	429	510	702	693	597	389	731	1837	792	-	3B	822674875	822683402	+	3416	protein_coding	Pkinase	Pkinase
TraesCS5B02G223700	22156.9	0.961626	0.262488	3.6635	0.000248788	0.0166495	3686	14415	19696	10639	7071	12258	17952	56969	27809	47066	41319	10255	23129	8673	9314	19528	29097	26821	34870	24301	32170	34252	20805	27401	-	5B	398346089	398350472	+	1273	protein_coding	Epimerase	Epimerase
TraesCS6A02G102500	113.04	0.808855	0.220595	3.6667	0.000245705	0.0166495	29	49	66	40	78	124	294	256	123	106	460	88	170	58	93	58	92	116	81	133	78	132	106	158	-	6A	71536040	71541966	+	2261	protein_coding	NA	-
TraesCS6A02G183800	226.299	0.481321	0.131341	3.66467	0.000247662	0.0166495	60	125	235	177	187	183	340	316	318	233	502	192	357	135	189	198	213	206	208	299	268	280	228	300	-	6A	214186000	214190889	-	1459	protein_coding	Clp1	Clp1
TraesCS6B02G363200	129.099	-0.723423	0.197464	-3.66358	0.000248716	0.0166495	75	216	184	200	161	245	82	120	123	67	234	42	146	87	161	108	127	166	96	116	107	92	67	159	-	6B	634330858	634335883	-	2881	protein_coding	NA	-
TraesCS7A02G015800	70.1457	-1.80071	0.491632	-3.66272	0.000249553	0.0166495	78	224	144	149	244	285	38	35	42	40	40	22	25	18	8	17	12	34	42	29	22	28	24	46	-	7A	6768806	6776212	+	1290	protein_coding	Pkinase	Pkinase
TraesCS7A02G428700	162.533	-0.479742	0.130933	-3.66403	0.000248281	0.0166495	131	203	144	215	233	147	154	154	150	162	158	110	205	177	175	179	148	205	138	137	160	97	154	173	-	7A	622368084	622371879	+	1584	protein_coding	NA	-
TraesCS7B02G184300	591.486	0.627244	0.171273	3.66226	0.000250003	0.0166495	221	229	369	353	426	343	1517	999	795	736	863	493	801	414	398	377	872	672	639	893	713	454	490	974	-	7B	296319712	296357738	+	3782	protein_coding	NA	-
TraesCS7B02G305300	534.951	-0.575926	0.157245	-3.6626	0.00024967	0.0166495	247	684	774	922	1078	731	663	464	427	576	648	634	641	447	587	413	459	590	349	515	375	261	274	532	-	7B	547272510	547274236	+	781	protein_coding	NA	-
TraesCS6B02G192500	502.18	0.472697	0.129108	3.66126	0.000250976	0.0166918	169	264	457	505	451	485	1350	831	553	472	1078	385	557	275	500	299	371	672	523	536	553	495	461	621	-	6B	226859323	226866160	+	2494	protein_coding	NA	-
TraesCS2A02G582500	489.614	-0.943824	0.257939	-3.6591	0.000253105	0.0168086	539	507	459	373	628	397	291	322	592	254	191	679	418	1270	1622	363	338	480	384	244	484	230	139	308	-	2A	774848949	774856166	+	2404	protein_coding	Pkinase_Tyr	Pkinase_Tyr
TraesCS3B02G158200	100.299	-1.07342	0.293382	-3.65878	0.000253414	0.0168086	145	105	156	122	248	107	50	79	67	71	52	56	119	84	225	50	70	93	81	62	97	15	105	68	-	3B	152961500	152962748	-	1249	protein_coding	NA	-
TraesCS2B02G521800	147.686	1.35964	0.371653	3.65835	0.000253843	0.0168144	16	83	32	19	153	137	627	237	185	132	865	319	61	62	66	59	155	131	57	191	63	151	111	147	-	2B	716809651	716816243	+	1298	protein_coding	Pkinase	Pkinase
TraesCS3A02G227900	555.875	0.612762	0.167518	3.65788	0.000254311	0.0168228	143	318	394	328	411	342	1126	823	689	634	737	371	714	385	375	371	873	623	720	832	738	695	566	785	-	3A	426858383	426863498	+	2104	protein_coding	NIF	NIF
TraesCS4A02G025900	186.13	1.49685	0.409317	3.65694	0.000255243	0.0168392	76	88	131	118	120	141	729	785	443	351	742	473	66	50	54	89	84	67	67	86	108	43	36	123	-	4A	17801699	17805553	+	1229	protein_coding	PDZ	PDZ
TraesCS6A02G319900	23.5604	-1.70177	0.465334	-3.65709	0.000255093	0.0168392	24	12	18	10	11	25	15	3	4	7	24	5	72	62	85	27	29	41	15	8	3	36	6	15	-	6A	555219266	555229863	+	2908	protein_coding	NA	-
TraesCS2B02G214700	247.266	-0.648764	0.177522	-3.65456	0.000257623	0.0169735	101	347	311	494	323	298	209	198	170	157	269	286	242	340	477	225	202	192	195	224	228	152	221	182	-	2B	199761814	199765811	-	1696	protein_coding	NA	-
TraesCS3B02G506700	1094.06	-1.80226	0.493271	-3.65369	0.000258497	0.0170083	1121	798	231	140	2358	190	204	275	548	1669	273	359	403	1571	525	6235	439	5291	543	280	349	565	558	355	-	3B	750138856	750142385	-	1631	protein_coding	Lipase_3	Lipase_3
TraesCS1B02G118100	147.127	-0.699224	0.191425	-3.65273	0.000259471	0.0170496	175	214	149	175	258	194	142	158	87	175	144	121	136	142	192	141	139	118	106	64	114	140	63	132	-	1B	137871145	137871792	+	461	protein_coding	NA	-
TraesCS1A02G172700	466.238	0.907883	0.248826	3.64867	0.000263604	0.0171753	141	428	333	306	288	170	1046	890	739	1089	670	453	224	173	198	240	818	510	662	692	616	252	332	571	-	1A	308571441	308576188	-	1106	protein_coding	NA	-
TraesCS1D02G361400	693.209	1.08751	0.297977	3.64963	0.000262619	0.0171753	429	354	142	411	698	187	655	837	2836	591	1179	1634	414	441	369	425	418	622	673	229	834	1243	351	1497	-	1D	444150824	444152412	-	1437	protein_coding	NAD_binding_2	NAD_binding_2
TraesCS2B02G191100	112.047	-1.22554	0.335852	-3.64905	0.000263209	0.0171753	80	305	194	223	323	216	57	61	118	125	35	86	70	66	55	134	55	86	105	47	81	32	46	64	-	2B	166468400	166471957	+	1248	protein_coding	Arf	Arf
TraesCS3B02G566100	245.408	-1.30088	0.356553	-3.64848	0.000263796	0.0171753	184	429	532	353	539	383	36	40	45	88	86	70	320	255	303	153	319	300	207	242	195	222	182	320	-	3B	798392143	798396062	+	954	protein_coding	NA	-
TraesCS5B02G037400	169.596	-0.696929	0.190982	-3.64918	0.00026308	0.0171753	143	252	400	155	243	253	127	140	116	128	220	221	170	144	114	153	185	186	122	111	123	114	120	154	-	5B	41816477	41819031	-	948	protein_coding	NA	-
TraesCS6B02G355900	30.9892	-2.56388	0.70273	-3.64845	0.000263823	0.0171753	39	11	193	72	155	13	55	11	4	0	39	11	56	26	7	6	0	8	4	20	1	4	3	12	-	6B	624311966	624313762	-	1249	protein_coding	2OG-FeII_Oxy	2OG-FeII_Oxy
TraesCS7A02G115400	256.544	-2.54158	0.696423	-3.64948	0.000262774	0.0171753	68	107	120	535	533	2018	249	306	18	6	35	21	1488	26	10	159	188	18	4	82	4	85	0	394	-	7A	71669854	71670886	+	531	protein_coding	NA	-
TraesCS6B02G367800	3433.61	-0.679658	0.186342	-3.64736	0.000264949	0.0172259	1150	4207	3636	6064	3282	5178	1990	1426	2456	3621	3895	4345	4653	4292	6637	4167	3621	2951	2332	2516	2740	3164	2547	3275	-	6B	641408979	641413008	-	2332	protein_coding	HSP70	HSP70
TraesCS4B02G199000	419.738	-0.441378	0.121081	-3.6453	0.000267077	0.0173413	232	424	584	521	672	550	392	430	396	390	459	453	371	409	393	587	341	543	367	335	312	283	406	402	-	4B	427503862	427513236	-	4358	protein_coding	TBC	TBC
TraesCS2B02G366900	1278.42	1.10759	0.303887	3.64474	0.000267663	0.0173565	389	709	549	718	434	668	3420	2415	1871	3330	1133	1658	1078	694	408	710	1740	1476	1988	2594	2038	500	234	1800	-	2B	523084912	523087914	-	1706	protein_coding	NA	-
TraesCS7D02G299500	812.835	0.691457	0.189766	3.64374	0.000268707	0.0174014	366	471	336	880	893	388	1080	907	1591	995	1604	1056	598	514	489	684	643	865	698	485	988	883	1543	1318	-	7D	379321657	379327172	-	1839	protein_coding	Pyr_redox_2	Pyr_redox_2
TraesCS3A02G183100	35.6948	2.39742	0.65817	3.64255	0.000269948	0.0174588	8	8	11	0	46	4	203	57	141	70	175	154	12	3	10	9	0	29	7	22	8	13	6	9	-	3A	212531004	212534124	-	894	protein_coding	NA	-
TraesCS2B02G453000	1358.54	-0.761193	0.208994	-3.64218	0.000270342	0.0174613	505	1839	1909	2201	1108	1300	663	1005	1082	1488	704	1759	1072	2651	3019	1744	976	1737	1053	1174	962	1169	752	1085	-	2B	646954449	646959734	+	2359	protein_coding	NA	-
TraesCS5B02G535200	132.713	1.48911	0.40898	3.64102	0.000271557	0.0174711	13	43	77	43	54	75	46	447	631	718	135	108	63	92	77	47	86	114	59	91	86	118	152	61	-	5B	691411951	691440959	+	1751	protein_coding	Pkinase	Pkinase
TraesCS7A02G564200	344.91	-1.01973	0.280052	-3.64122	0.00027135	0.0174711	450	687	620	666	496	728	214	183	247	424	295	296	164	230	239	309	213	275	273	236	190	167	162	262	-	7A	733784046	733788962	-	2055	protein_coding	NA	-
TraesCS7A02G568800	525.178	2.07835	0.570783	3.64123	0.000271339	0.0174711	0	17	26	21	32	46	1579	1713	1146	1325	1245	853	384	198	209	282	941	502	689	628	690	291	418	754	-	7A	736431739	736433581	-	1301	protein_coding	NA	-
TraesCS4B02G323400	112.484	-2.11319	0.580629	-3.63949	0.000273182	0.0175299	117	204	228	14	288	92	13	13	269	58	0	166	376	53	514	54	17	70	9	44	32	58	8	28	-	4B	613905713	613906024	+	312	protein_coding	NA	-
TraesCS5A02G469800	13764.6	0.605718	0.166425	3.63959	0.000273074	0.0175299	3758	9045	9520	11074	10970	12622	21901	23387	19277	19764	26723	12016	14350	6012	5706	13258	19715	14712	12760	15748	12589	16015	19574	17453	-	5A	646944665	646947309	-	1560	protein_coding	NA	-
TraesCS1A02G281300	1569.35	0.592264	0.162776	3.63852	0.000274214	0.0175504	852	971	1488	716	1050	1280	2151	2599	2538	2295	2606	2632	1944	1073	814	1094	1210	1945	2020	1612	1436	1343	1087	2642	-	1A	479817767	479820086	+	1415	protein_coding	HLH	HLH
TraesCS5A02G429000	3253.56	-0.458371	0.125972	-3.63866	0.000274056	0.0175504	2245	3986	4424	4334	5581	4046	2424	2801	3300	3034	3015	3093	2979	3197	3749	2751	3081	2858	2525	2870	2780	3020	3694	2638	UBC2	5A	613543346	613547572	-	1001	protein_coding	UQ_con	UQ_con
TraesCS2D02G517700	365.69	1.73739	0.47768	3.63714	0.000275678	0.0176212	0	78	116	62	19	32	1221	1069	479	682	1428	346	283	196	194	229	645	225	417	399	300	613	276	476	-	2D	608481749	608484334	+	1266	protein_coding	adh_short	adh_short
TraesCS2A02G510700	147.86	2.63116	0.723607	3.63617	0.000276723	0.0176651	84	0	19	0	64	1	781	378	106	93	22	147	69	67	31	12	14	56	624	168	454	150	5	334	-	2A	735700886	735703581	-	1356	protein_coding	Asparaginase_2	Asparaginase_2
TraesCS2B02G239300	509.326	0.624757	0.172116	3.62986	0.000283574	0.0180557	286	347	290	348	252	319	887	746	844	882	998	512	451	322	284	411	691	566	539	560	574	601	501	500	-	2B	243362941	243369349	-	1130	protein_coding	NA	-
TraesCS6D02G062500	465.454	-1.01617	0.279936	-3.63001	0.000283415	0.0180557	394	1071	1022	863	950	890	283	674	362	353	254	292	360	338	333	210	309	397	155	391	387	384	182	329	-	6D	29111106	29116632	+	1590	protein_coding	RNA_pol_Rpb4	RNA_pol_Rpb4
TraesCS2A02G024700	63.9556	-1.97446	0.544119	-3.62873	0.000284818	0.0181115	19	88	39	12	142	52	53	6	48	0	87	7	214	165	112	71	171	146	4	28	7	57	43	10	-	2A	11909066	11911836	-	1365	protein_coding	Pkinase	Pkinase
TraesCS4D02G029900	1043.65	-0.759105	0.209282	-3.62718	0.000286528	0.0181734	1039	1597	1221	1748	1928	1351	750	974	1004	1139	1167	1040	459	820	814	1449	705	1631	753	573	822	652	717	511	-	4D	13243048	13247510	-	912	protein_coding	NA	-
TraesCS7D02G084400	1302.57	-0.576171	0.158841	-3.62734	0.000286351	0.0181734	745	2273	1710	2112	1839	1103	967	963	980	1076	871	1424	1012	1717	1856	1251	1205	1217	1115	1191	975	1232	1319	1131	-	7D	51520875	51525865	-	2380	protein_coding	NA	-
TraesCS3A02G505400	45.2999	-1.30195	0.358983	-3.62677	0.000286991	0.0181793	56	56	45	53	112	29	9	7	52	3	26	42	52	97	133	52	25	27	13	52	43	25	17	28	-	3A	727224168	727225756	-	1486	protein_coding	NA	-
TraesCS7B02G437400	626.508	0.595472	0.164296	3.62439	0.000289649	0.0183241	268	308	428	428	761	390	977	1469	1151	692	913	563	613	419	287	499	650	774	634	901	669	692	572	753	-	7B	703719566	703723769	+	3002	protein_coding	NB-ARC	NB-ARC
TraesCS1D02G116400	413.079	0.750905	0.207213	3.62384	0.000290262	0.0183394	197	347	422	219	197	315	1201	624	701	611	372	436	469	264	198	197	475	239	357	701	574	333	344	607	-	1D	112214512	112217794	-	1527	protein_coding	NA	-
TraesCS5A02G019200	139.416	-2.21628	0.611677	-3.62329	0.000290885	0.0183552	0	137	109	322	109	119	16	24	28	14	4	367	44	830	823	71	52	74	17	44	49	40	39	39	-	5A	14844320	14847022	-	1275	protein_coding	NA	-
TraesCS6B02G432200	473.305	0.600372	0.165839	3.62022	0.000294355	0.0184795	102	318	523	312	198	584	1409	968	535	675	693	454	646	276	335	229	501	569	491	686	529	315	233	647	-	6B	701655005	701661413	+	2626	protein_coding	p450	p450
TraesCS6D02G057900	76.3814	1.32459	0.365834	3.62074	0.00029376	0.0184795	0	58	17	45	29	49	83	102	106	88	146	36	88	26	31	55	68	75	73	189	73	162	199	124	-	6D	27493153	27499715	+	2381	protein_coding	C2	C2
TraesCS7B02G339300	571.371	-1.26239	0.348656	-3.62073	0.000293776	0.0184795	481	1123	1481	867	1997	1449	451	330	414	923	434	343	448	254	360	208	330	295	136	263	307	377	212	317	-	7B	593639457	593646500	-	2489	protein_coding	RRN3	RRN3
TraesCS7D02G290500	863.997	0.68221	0.188441	3.62029	0.000294272	0.0184795	195	784	1055	687	655	516	2065	1662	1237	1267	1195	1022	906	398	414	419	1365	624	867	1220	1198	835	482	1016	-	7D	342393613	342418027	+	1035	protein_coding	NA	-
TraesCS2A02G269900	465.9	-0.40191	0.111066	-3.61866	0.00029613	0.0185673	230	569	651	534	784	582	521	608	430	394	531	495	633	472	507	353	497	415	315	362	373	429	299	545	-	2A	437506484	437512784	-	1554	protein_coding	NA	-
TraesCS4A02G201800	39.247	-2.21007	0.61085	-3.61801	0.000296871	0.0185901	26	19	37	0	23	40	17	1	37	3	13	32	116	167	144	83	13	85	0	12	7	5	28	28	-	4A	491687752	491690149	+	2294	protein_coding	Pkinase	Pkinase
TraesCS3A02G131500	539.366	-1.01138	0.279608	-3.61715	0.000297866	0.0186023	211	1197	873	1338	1169	979	340	705	204	253	395	535	504	333	552	365	487	424	507	612	337	170	139	633	-	3A	107975081	107977380	+	1421	protein_coding	NA	-
TraesCS6D02G154500	626.104	-0.354543	0.0980251	-3.61686	0.000298198	0.0186023	305	572	860	837	894	687	732	808	596	582	675	592	591	711	820	700	516	731	563	597	497	443	454	675	-	6D	129701986	129711728	+	2281	protein_coding	NA	-
TraesCS7A02G485300	852.752	0.898713	0.248457	3.61718	0.000297835	0.0186023	385	690	644	718	712	545	1879	1699	1366	2367	1444	1383	815	239	275	316	917	673	789	983	1002	593	311	1051	-	7A	676102667	676103960	+	1059	protein_coding	FKBP_C	FKBP_C
TraesCSU02G023500	231.583	1.18294	0.327201	3.61534	0.000299958	0.0186884	1	120	201	187	121	58	383	363	344	333	160	501	254	105	107	136	256	258	294	524	284	256	177	507	-	Un	24350432	24354337	+	1461	protein_coding	Sugar_tr	Sugar_tr
TraesCS5D02G562000	259.872	-1.82492	0.504834	-3.6149	0.000300468	0.0186966	16	37	226	198	93	208	105	75	102	52	198	273	65	1855	981	859	170	180	52	122	76	50	60	121	-	5D	562062493	562064408	-	1794	protein_coding	HMA	HMA
TraesCS4B02G068100	214.819	-0.426151	0.117937	-3.61337	0.000302246	0.0187835	147	207	258	203	274	369	185	212	255	249	229	264	223	229	257	194	210	262	117	143	169	186	189	213	-	4B	60542544	60547787	-	2770	protein_coding	NTP_transf_2	NTP_transf_2
TraesCS3B02G458700	188.259	-0.857511	0.237365	-3.61262	0.000303121	0.0187904	152	411	217	244	190	261	124	131	162	130	201	295	129	298	520	89	148	119	53	132	135	180	102	105	-	3B	701411958	701413131	-	1092	protein_coding	NA	-
TraesCS5A02G216100	975.038	-0.326577	0.0903928	-3.61286	0.000302836	0.0187904	620	1123	1391	1192	1149	1207	1120	1252	1017	792	1041	875	1103	887	1098	908	795	1074	729	915	912	783	730	1199	-	5A	432435869	432443008	+	3992	protein_coding	ARID	ARID
TraesCS4A02G231100	801.796	-0.415898	0.115237	-3.60907	0.000307297	0.0190254	462	727	911	1291	1122	1093	895	989	681	745	1118	984	788	817	1136	741	800	780	573	623	601	481	594	836	-	4A	540433005	540438524	+	1511	protein_coding	NA	-
TraesCS6A02G194700	175.015	-0.575064	0.159368	-3.60841	0.000308083	0.0190501	91	197	170	251	162	288	137	122	215	225	155	111	155	215	201	249	209	232	126	164	168	168	120	113	-	6A	272559350	272560561	-	837	protein_coding	STAS	STAS
TraesCS2D02G319800	1463.83	0.809801	0.224453	3.60789	0.0003087	0.0190643	406	1415	1772	1115	1156	1317	2295	3012	2089	1709	6386	2133	665	579	689	755	1423	1302	945	1220	1056	1909	1478	1442	-	2D	410953930	410954821	+	793	protein_coding	NA	-
TraesCS5B02G467800	23.1946	-1.26903	0.351989	-3.60533	0.000311758	0.0192291	48	35	22	23	16	14	24	9	9	11	18	9	47	24	44	26	26	23	16	28	22	11	8	6	-	5B	641427033	641429144	-	1344	protein_coding	F-box	F-box
TraesCS2A02G036500	199.781	-0.563858	0.15643	-3.60454	0.000312709	0.0192451	156	328	201	242	441	184	165	178	163	117	211	159	197	195	221	204	170	209	178	182	188	157	155	206	-	2A	15622013	15626192	-	1122	protein_coding	ADK	ADK
TraesCS5B02G028100	48.4182	-1.13926	0.316088	-3.60427	0.000313037	0.0192451	58	96	113	84	102	97	22	39	31	46	51	19	37	28	29	19	39	46	45	28	27	34	18	31	-	5B	27133924	27136296	+	1868	protein_coding	NA	-
TraesCS7B02G197500	724.404	-0.586587	0.162754	-3.60414	0.00031319	0.0192451	423	811	1188	1458	1375	759	469	638	805	769	702	743	568	728	765	636	690	711	557	626	591	528	422	701	-	7B	344309533	344316136	+	1326	protein_coding	NA	-
TraesCS5B02G515800	875.453	-0.612947	0.170111	-3.60322	0.000314302	0.0192844	370	827	1223	1510	1134	1296	692	800	554	719	815	1115	700	1289	1473	983	508	1155	622	807	633	608	826	766	-	5B	680336161	680343184	-	2567	protein_coding	Kelch_1	Kelch_1
TraesCS5D02G537700	322.047	0.668259	0.185475	3.60296	0.000314612	0.0192844	129	235	214	126	200	420	1016	537	405	367	824	390	403	226	206	168	288	261	242	372	297	224	268	511	-	5D	550204524	550206336	+	1367	protein_coding	NA	-
TraesCS1D02G192300	30.1247	-1.98283	0.550911	-3.59918	0.00031922	0.0194855	77	1	27	52	130	38	30	25	14	1	52	3	33	15	17	28	42	38	5	17	12	12	2	9	-	1D	268534669	268539412	-	1872	protein_coding	NA	-
TraesCS4A02G036800	22.5198	-2.46895	0.685932	-3.59941	0.000318946	0.0194855	26	42	77	45	63	45	1	2	8	0	1	0	37	9	29	22	18	24	12	13	0	0	21	29	-	4A	29154259	29166879	+	3097	protein_coding	Kinesin	Kinesin
TraesCS7A02G213000	140.761	1.47381	0.409446	3.59954	0.000318783	0.0194855	30	58	15	20	63	42	136	113	152	122	249	62	112	70	46	116	129	136	163	151	112	327	791	158	-	7A	176429769	176433275	+	1900	protein_coding	Pkinase_Tyr	Pkinase_Tyr
TraesCS7D02G457300	52.8096	1.3002	0.361269	3.59898	0.000319473	0.0194855	26	0	51	71	14	19	102	112	143	63	52	56	30	19	25	22	44	32	55	111	41	49	36	174	-	7D	575690331	575692422	-	1034	protein_coding	Myb_DNA-binding	Myb_DNA-binding
TraesCS2B02G008900	1125.03	-0.91097	0.25318	-3.59812	0.000320529	0.0195257	632	1250	1692	2072	1530	1535	416	447	439	463	640	485	1183	1506	1609	1486	1110	1549	1221	1131	896	1267	970	1270	-	2B	4984078	4990934	+	3783	protein_coding	NA	-
TraesCS3B02G265700	6439.17	0.749446	0.20832	3.59757	0.000321208	0.0195429	1008	4324	4204	4414	3454	2819	10712	15635	9204	9152	16844	7184	5506	6106	7108	7061	4805	6501	5356	3908	8914	7762	5272	8848	-	3B	425677037	425681570	-	1861	protein_coding	NA	-
TraesCS2B02G188200	1214.46	-0.648781	0.180372	-3.5969	0.000322031	0.0195447	704	1678	1565	1629	1025	1958	603	1241	985	1543	1166	1000	849	1396	1407	2213	1163	1493	1201	858	860	879	890	912	-	2B	163712629	163716514	+	2289	protein_coding	NA	-
TraesCS7A02G271200	22.9306	2.98644	0.830249	3.59704	0.00032186	0.0195447	23	0	1	0	0	0	118	11	39	47	134	42	0	12	4	0	6	7	4	19	15	16	71	27	-	7A	284526327	284528514	+	2074	protein_coding	p450	p450
TraesCS4A02G446400	204.169	-1.45237	0.404063	-3.59441	0.000325133	0.0196956	167	475	531	672	366	416	132	76	249	163	53	212	75	147	209	108	102	175	162	129	81	17	27	126	-	4A	713931056	713935335	+	2025	protein_coding	p450	p450
TraesCS5D02G216700	268.939	-0.495088	0.137744	-3.59426	0.000325316	0.0196956	164	474	354	301	333	332	270	213	206	268	283	379	273	291	303	259	232	321	224	200	230	140	246	239	-	5D	325954983	325962934	+	1792	protein_coding	NA	-
TraesCS7B02G081700	148.453	1.06219	0.295572	3.59367	0.000326051	0.0197159	49	61	85	81	65	46	82	159	533	206	174	109	157	136	65	46	131	207	221	280	208	176	192	232	-	7B	92062367	92063611	-	1245	protein_coding	NA	-
TraesCS1A02G296800	64.1119	-1.33198	0.370725	-3.59289	0.000327024	0.0197263	118	134	29	108	157	71	48	66	27	3	98	46	66	51	77	74	51	50	25	30	35	21	24	66	-	1A	492000009	492000377	-	369	protein_coding	NA	-
TraesCS5B02G255400	46.9093	-1.72879	0.481165	-3.59292	0.000326987	0.0197263	45	54	102	97	108	37	1	19	3	35	22	38	10	64	49	173	22	57	8	64	6	29	22	22	-	5B	438037567	438037764	-	198	protein_coding	NA	-
TraesCS1B02G090300	301.51	0.503637	0.140309	3.58949	0.00033132	0.0199242	136	151	309	145	274	335	520	381	384	439	464	406	299	217	170	205	327	358	319	287	352	289	333	449	-	1B	90939262	90944669	-	2381	protein_coding	Amino_oxidase	Amino_oxidase
TraesCS3D02G019000	346.946	0.579281	0.161404	3.58901	0.000331938	0.0199242	112	297	290	252	166	232	696	482	518	461	467	440	429	240	425	149	382	328	288	455	578	285	320	486	-	3D	6409208	6414977	+	2340	protein_coding	ABC2_membrane	ABC2_membrane
TraesCS3D02G253700	686.95	1.86141	0.518762	3.58817	0.000333004	0.0199242	124	1031	83	106	358	131	530	288	1022	642	1152	376	54	79	118	216	481	275	741	472	140	946	6382	174	-	3D	355318373	355321237	-	2865	protein_coding	HLH	HLH
TraesCS3D02G377300	45.9121	-1.19466	0.332885	-3.58881	0.000332189	0.0199242	39	20	87	46	55	56	31	46	69	27	46	34	134	57	14	71	105	59	16	29	11	20	5	43	-	3D	492131279	492132564	+	1182	protein_coding	Myb_DNA-binding	Myb_DNA-binding
TraesCS4B02G062800	900.945	0.679725	0.189416	3.58854	0.000332535	0.0199242	140	729	632	509	517	854	3020	1760	1147	793	1229	1068	1273	565	755	473	1084	854	574	1229	1053	770	828	1516	-	4B	54742320	54745178	-	1311	protein_coding	NA	-
TraesCS4B02G109600	219.294	1.07891	0.30055	3.58978	0.000330952	0.0199242	0	60	207	187	113	117	706	900	166	132	642	118	248	88	134	95	183	297	253	361	194	260	122	297	-	4B	122295409	122302123	-	4076	protein_coding	Pkinase	Pkinase
TraesCS6D02G339300	315.143	-0.742665	0.206982	-3.58807	0.000333134	0.0199242	536	305	248	346	573	406	284	279	312	194	291	226	376	244	367	302	280	268	180	202	234	265	233	326	-	6D	438896104	438908215	-	4360	protein_coding	FH2	FH2
TraesCS3A02G172300	111.888	1.89341	0.527754	3.58768	0.000333635	0.01993	28	0	20	19	0	64	163	253	297	120	698	213	45	51	45	107	94	69	70	91	101	217	151	69	-	3A	187247733	187248902	+	1170	protein_coding	NA	-
TraesCS5D02G516600	739.321	0.419003	0.116805	3.5872	0.000334251	0.0199426	286	619	435	512	683	778	851	800	1161	924	1017	959	522	763	757	695	662	600	759	696	735	952	1242	793	-	5D	539031287	539033555	+	851	protein_coding	NA	-
TraesCS1D02G078900	147.08	3.48331	0.971177	3.58669	0.000334906	0.0199575	0	0	7	22	7	0	2847	169	73	9	0	26	17	9	10	0	25	64	39	56	26	0	0	957	-	1D	60938645	60941363	-	1704	protein_coding	p450	p450
TraesCS2D02G181100	1351.01	-0.920371	0.256887	-3.58278	0.000339951	0.0202093	736	2404	1607	1331	1983	778	232	411	1333	1102	434	2383	1776	1665	2920	1555	1646	1606	920	729	1541	1929	605	787	-	2D	125450765	125451693	-	929	protein_coding	NA	-
TraesCS6D02G186800	1754.73	0.52804	0.14737	3.5831	0.000339542	0.0202093	535	1865	1242	989	1215	1191	3833	2726	2307	2469	2514	1682	2262	1057	1278	1264	1914	2193	1949	2725	2188	1329	1406	2319	-	6D	249439707	249447151	+	2701	protein_coding	ABC1	ABC1
TraesCS5A02G400000	125.328	-0.907402	0.253357	-3.58152	0.000341603	0.020283	34	246	198	252	113	125	42	81	111	73	87	210	115	213	289	120	82	143	70	101	90	106	67	100	-	5A	593162221	593171513	+	888	protein_coding	NA	-
TraesCS6D02G219900	822.253	0.621919	0.173677	3.5809	0.000342419	0.020307	151	823	957	774	790	634	1866	1916	1035	1422	1051	981	602	474	501	394	850	864	790	829	954	804	548	1059	-	6D	309991177	309993520	-	1065	protein_coding	Cytochrom_B561	Cytochrom_B561
TraesCS3B02G339100	30.5932	-1.0452	0.291945	-3.58011	0.000343452	0.0203228	30	67	25	4	25	26	12	19	27	20	6	35	32	65	107	53	18	22	16	14	18	24	29	17	-	3B	545179979	545187120	+	3057	protein_coding	Peptidase_S8	Peptidase_S8
TraesCS7B02G233600	459.751	0.390406	0.10905	3.58006	0.000343511	0.0203228	135	427	428	308	466	490	819	686	575	594	913	533	424	352	443	272	480	508	379	458	591	452	461	465	-	7B	437367152	437371654	-	1747	protein_coding	DJ-1_PfpI	DJ-1_PfpI
TraesCS2B02G012800	1008.44	-1.04064	0.290745	-3.57922	0.000344628	0.0203644	972	1564	1369	1567	1161	1371	281	256	326	346	412	465	1084	1019	1263	1289	1204	1534	995	963	1093	934	909	1078	-	2B	6307514	6309622	+	808	protein_coding	NA	-
TraesCS3A02G258600	185.703	0.938571	0.262291	3.57836	0.000345752	0.0203903	31	117	102	32	232	103	596	238	328	281	555	290	202	80	133	107	232	166	143	198	176	125	173	251	-	3A	480435226	480438679	+	1886	protein_coding	NA	-
TraesCS7B02G302800	533.509	-0.531039	0.14842	-3.57795	0.000346306	0.0203903	173	824	703	939	806	520	496	569	389	505	560	552	464	587	789	559	487	629	523	420	391	399	341	537	-	7B	540062278	540072674	-	2297	protein_coding	NA	-
TraesCS7D02G321100	115.824	-0.794	0.221913	-3.57798	0.000346255	0.0203903	120	163	162	142	185	169	86	103	111	109	86	73	113	129	204	74	143	55	79	111	95	53	46	151	-	7D	411301781	411305409	+	2319	protein_coding	PHD	PHD
TraesCS2D02G554500	113.452	-0.82087	0.229599	-3.57523	0.000349921	0.0205596	108	119	80	88	158	165	41	83	79	86	53	110	98	250	302	113	69	114	64	124	93	110	69	98	-	2D	628897666	628901961	+	2352	protein_coding	NA	-
TraesCS6D02G321400	111.91	1.03512	0.289532	3.57516	0.000350015	0.0205596	12	34	19	105	48	61	208	248	238	155	378	194	160	100	108	58	73	116	87	106	131	70	109	133	-	6D	428959496	428962254	+	2178	protein_coding	F-box	F-box
TraesCS1B02G007800	238.817	-0.669109	0.187203	-3.57423	0.000351255	0.0205934	250	298	431	420	363	298	228	276	189	173	284	246	212	218	197	212	193	189	157	150	203	206	140	172	-	1B	4320651	4326770	-	1695	protein_coding	NA	-
TraesCS2A02G280700	1737.11	-0.773521	0.216432	-3.57397	0.000351615	0.0205934	572	1367	1587	2384	1965	2179	1162	1065	1076	1748	1791	2738	1556	3864	4794	2887	1008	1795	875	1196	1012	1216	1469	1192	-	2A	468533019	468536774	-	1828	protein_coding	NA	-
TraesCS7B02G112000	249.819	-1.24749	0.349067	-3.57379	0.000351846	0.0205934	108	146	620	1032	262	621	356	217	137	54	205	136	197	115	677	68	154	239	74	375	77	136	97	126	-	7B	128445084	128446658	-	1575	protein_coding	NA	-
TraesCS1B02G375100	218.054	1.05449	0.295235	3.57169	0.00035469	0.0206356	21	71	83	37	108	115	817	318	361	213	674	169	265	163	175	165	293	211	200	284	184	334	212	266	-	1B	605933187	605936260	-	1466	protein_coding	PP2C	PP2C
TraesCS1D02G080900	459.305	3.84507	1.07649	3.57185	0.000354474	0.0206356	12	148	30	4	71	36	278	109	97	38	3752	430	0	1	1	277	3	142	14	141	9	18	5739	0	-	1D	63371854	63374775	+	1364	protein_coding	NA	-
TraesCS2A02G503800	76.8627	2.79351	0.782261	3.57108	0.000355514	0.0206356	28	0	0	0	70	28	512	23	714	27	322	47	12	4	24	7	6	46	37	37	3	24	83	97	-	2A	733039511	733042338	-	1903	protein_coding	Pkinase_Tyr	Pkinase_Tyr
TraesCS2B02G422000	504.315	-0.686723	0.192205	-3.57288	0.000353082	0.0206356	342	636	1040	992	796	632	575	411	332	327	533	503	562	457	761	252	323	448	297	451	365	472	289	529	-	2B	607246325	607248196	-	811	protein_coding	HMG_box	HMG_box
TraesCS2B02G579800	373.881	-1.1046	0.309275	-3.57157	0.000354844	0.0206356	308	581	700	498	448	570	120	89	149	76	161	126	361	472	491	562	362	482	364	451	386	314	238	460	-	2B	767651333	767657210	-	1829	protein_coding	UBX	UBX
TraesCS4A02G397800	55.3044	-1.82998	0.512468	-3.57091	0.000355739	0.0206356	41	77	86	109	107	104	15	13	12	2	37	0	82	69	96	62	101	74	7	74	72	63	6	7	-	4A	673066957	673071513	+	1475	protein_coding	NA	-
TraesCS4B02G309500	328.521	-0.806774	0.225937	-3.57078	0.000355915	0.0206356	143	563	471	640	405	329	186	212	235	467	270	340	181	405	249	608	281	572	288	207	223	230	246	173	-	4B	600290464	600296021	+	1480	protein_coding	NA	-
TraesCS7B02G443500	696.019	-0.379984	0.106383	-3.57185	0.000354469	0.0206356	448	694	806	629	931	759	681	863	723	531	821	514	831	608	710	887	992	782	633	737	561	529	469	893	-	7B	708110436	708118407	-	5878	protein_coding	NA	-
TraesCS4D02G246600	412.733	-0.68141	0.190873	-3.56996	0.000357032	0.0206517	341	578	363	341	755	450	340	473	402	186	436	348	502	723	992	292	198	400	205	294	301	366	316	371	-	4D	415289942	415294914	-	2191	protein_coding	Metallophos	Metallophos
TraesCS7D02G072400	91.2587	-0.567012	0.158821	-3.57013	0.000356801	0.0206517	51	120	170	68	147	118	115	83	69	48	121	86	86	71	113	110	93	132	57	63	93	67	71	98	-	7D	42680323	42684058	+	1436	protein_coding	NA	-
TraesCS3B02G530200	157.796	1.3072	0.366251	3.56912	0.000358176	0.0206936	17	29	16	32	57	22	213	342	304	250	379	417	139	173	271	103	126	105	83	101	233	249	273	129	-	3B	771386899	771395688	-	2747	protein_coding	B3	B3
TraesCS3D02G418900	682.154	1.02493	0.2872	3.56869	0.00035877	0.0207036	111	187	265	331	481	347	1215	1286	1859	375	1621	519	961	515	436	578	674	506	583	884	416	579	1756	993	-	3D	531369583	531373296	-	2283	protein_coding	Pkinase_Tyr	Pkinase_Tyr
TraesCS2A02G033100	350.349	-0.68928	0.193244	-3.56689	0.000361237	0.0208216	267	577	473	481	810	487	264	299	292	289	245	519	358	286	272	423	204	325	290	220	291	290	179	283	-	2A	14939774	14940145	-	372	protein_coding	NA	-
TraesCS1A02G007900	310.707	-1.6595	0.465297	-3.56654	0.000361727	0.0208255	527	774	601	1085	837	371	84	68	98	433	54	45	130	64	79	163	215	185	125	168	192	325	161	169	-	1A	4063197	4063406	+	210	protein_coding	NA	-
TraesCS1B02G322400	535.902	-0.866392	0.242999	-3.56541	0.000363285	0.0208503	387	793	604	916	743	781	417	327	379	387	695	943	282	943	1342	425	312	436	192	254	211	323	547	311	-	1B	547281540	547283642	+	1726	protein_coding	NA	-
TraesCS4A02G158400	575.309	0.459564	0.128878	3.5659	0.000362614	0.0208503	167	641	427	494	518	446	1058	807	767	921	976	537	539	385	419	340	739	624	596	759	694	504	468	717	-	4A	327253852	327261042	+	2220	protein_coding	Radical_SAM	Radical_SAM
TraesCS7D02G078100	264.728	-0.412492	0.115696	-3.56531	0.000363426	0.0208503	133	341	391	391	401	233	270	334	267	215	280	272	250	254	292	251	245	361	227	230	229	232	149	276	-	7D	45807910	45813042	-	1388	protein_coding	NA	-
TraesCS5D02G316700	576.428	-0.468905	0.131536	-3.56485	0.000364058	0.0208622	292	749	923	1075	613	662	506	581	519	622	740	645	528	538	772	493	495	701	420	509	432	377	374	645	-	5D	410395787	410400371	-	1586	protein_coding	NA	-
TraesCS3A02G183600	160.104	1.85174	0.519556	3.56408	0.000365138	0.0208998	44	17	40	17	151	91	637	86	76	86	1235	123	73	52	89	16	149	67	42	189	68	62	754	106	-	3A	212768626	212775197	-	1716	protein_coding	NA	-
TraesCS1D02G011700	735.694	1.31	0.367674	3.56293	0.000366734	0.020929	130	477	147	138	317	161	507	611	623	710	3236	406	596	587	741	570	480	665	611	687	717	2224	2453	617	-	1D	6331893	6345564	-	4355	protein_coding	Aminotran_1_2	Aminotran_1_2
[truncated: 48,420 more rows]

## Sheet: S5. FC_SW_transcripts
	3BLa												3BLc
[truncated: 52,530 more rows]

## Sheet: S6. SW_transcr_complete_stage
							S1B1	S1B2	S1B3	S1B5	S1B6	S1B7	S1E1	S1E3	S1E4	S1E5	S1E6	S1E8	S1J1	S1J3	S1J4	S1J5	S1J6	S1J7	S1K1	S1K2	S1K3	S1K4	S1K5	S1K8
[truncated: 51,320 more rows]

[truncated: 9 more sheets: S7. 3BLc49vs_3BLa49.KEGGenrich, S8. 3BLc59vs3BLa59.KEGGenrich, S9. SW_all, S10. SW_IDs, S11. FC_SW_metabolites, S12. 3B_anova_posthoc, S13. SW_all 3B NILs, S14. 3BLb v 3BLc, S15. 3BLb v 3BLa]
