# Supplementary material for: Untargeted metabolomic and transcriptomic analysis in spring and durum wheat reveals potential mechanisms associated with the early stem solidness phenotype and resistance to wheat stem sawfly
Source: Front Plant Sci. 2025 Feb 19;16:1497732. doi: 10.3389/fpls.2025.1497732 (PMC11880032; doi:10.3389/fpls.2025.1497732)
Supplement: Supplementary Table 16 — Scores from principal component analysis (PCA) on durum wheat dataset. [file Table2.xlsx]

## Sheet: S16. scores_DW_PCA
transcripts																										metabolites
	PC1	PC2	PC3	PC4	PC5	PC6	PC7	PC8	PC9	PC10	PC11	PC12	PC13	PC14	PC15	PC16	PC17	PC18	PC19	PC20	PC21	PC22	PC23	PC24			PC1	PC2	PC3	PC4	PC5	PC6	PC7	PC8	PC9	PC10	PC11	PC12	PC13	PC14	PC15	PC16	PC17	PC18	PC19	PC20	PC21	PC22	PC23
D1D1	-31.4854	-13.6504	12.8746	9.70751	-7.47862	-3.60595	-4.77653	-3.13918	3.92028	-0.948097	3.40356	-3.52905	0.782115	-0.183527	1.63196	-0.0444592	0.680906	0.349019	-1.07113	0.454064	3.10971	-4.43576	4.85824	6.38378239159465e-15		1	-3.42285	0.457026	0.16838	-0.761346	-1.17339	-0.472764	0.122258	-0.387006	0.591801	-0.696563	0.371791	-0.696379	0.211193	-0.293099	0.0283968	-0.366316	0.345636	-0.623716	0.377147	-0.30895	-0.105851	-0.0708624	1.15245
D1D2	-33.7425	-6.96027	8.67107	17.6973	-13.572	-3.75652	-1.38926	-7.07659	1.54794	0.891957	2.01895	-2.02249	5.03658	1.1999	3.63494	1.32331	-2.38197	-1.20172	-3.25881	-0.681793	0.283484	1.81791	-4.56255	-2.92821e-15		2	-3.50076	1.61165	0.45279	0.908418	0.413242	-0.174016	1.06647	-0.376391	0.382691	-0.252562	0.329758	-1.23218	-0.184521	0.778072	-0.479749	0.236846	0.971383	-0.603014	0.278546	0.633426	-0.375247	0.133247	-0.548453
D1D3	-13.2805	-39.0219	12.9589	-24.455	4.80235	5.61044	2.48095	-0.974367	-4.18217	9.39928	2.59853	4.08682	-3.27847	4.7867	-0.792753	2.25713	0.359689	-3.122	-1.05626	-3.90892	-0.984579	0.232387	0.704595	-4.73233e-15		3	-3.9803	1.14603	0.547309	0.603649	-0.114216	-0.393788	0.677587	-0.189179	1.10309	0.271957	-0.390906	-0.603019	-0.965414	0.581649	0.0530538	-0.0750884	0.199184	0.819011	-0.893556	-1.01316	0.0773616	-0.0111281	-0.05986
D1D5	-36.0576	-4.1699	10.8607	-0.350696	-9.22877	-16.4796	0.67023	6.19145	-0.962308	-4.51021	-0.90027	0.372022	-8.25926	0.88837	-1.4608	-0.656986	-0.895276	1.72685	4.26772	0.664452	-1.42002	3.40015	0.441246	6.99440505513849e-15		4	-3.29177	1.62006	0.615701	2.49952	-0.088408	0.00984672	-0.587457	1.35392	-1.62454	-0.000697934	0.327336	-0.761367	0.411912	-0.580616	0.548854	-1.01799	-0.360486	0.0243113	-0.743313	0.365824	-0.148655	0.00264567	-0.00864554
D1D7	-33.8496	-0.316005	13.2788	-9.86985	7.94811	7.88557	-1.90566	1.19206	0.955867	0.17732	1.44377	0.184408	3.47151	-4.79949	-6.66979	-7.29307	2.87028	1.87659	-0.187812	-0.248643	-1.42888	-1.16163	-1.83573	-1.35517e-14		5	6.29988	3.50797	-1.10484	-0.256953	1.20961	-2.62612	0.596601	2.34322	0.646734	0.99142	-0.289188	-0.124774	0.344516	-0.278159	-0.253807	0.299061	-0.0209481	0.0417256	0.283806	-0.0612921	0.0446091	0.131178	0.119554
D1D8	-29.7101	3.50628	14.9825	-6.16951	14.5835	9.61522	9.00179	1.29635	-3.35616	-2.68032	-9.30007	2.62344	3.01627	-1.88098	4.13449	4.51818	-0.388175	0.425117	0.916448	3.96547	0.512875	0.0440749	0.357385	-1.81105e-15		6	-4.66961	1.22787	0.397809	-0.495473	-0.144688	-0.896001	0.414988	-0.0623397	-0.0508711	-0.30458	0.520961	0.438056	-0.146663	0.154906	0.552168	-0.123897	-0.409923	-0.663802	0.307936	-0.139436	1.32043	-0.0702661	-0.377282
D1F1	18.1501	29.2436	21.3851	1.5213	-6.19195	2.40348	16.0821	-0.952704	5.57731	-0.945939	-0.368386	-5.03037	3.34005	3.21043	-6.73722	2.28876	-0.607653	-1.1712	1.29232	-1.94527	1.27344	0.881634	0.755624	1.25593979660721e-14		7	-4.13028	1.07521	1.06949	-0.120814	0.190267	-0.529585	0.636402	0.100024	0.253812	0.649819	0.51592	1.65472	-0.427636	0.302846	0.222802	-0.294427	0.0565767	0.340877	0.26877	0.392959	-0.530691	-0.940263	0.0839125
D1F3	31.7375	-14.3694	18.4596	-5.60897	-10.4051	5.20322	-1.87978	-6.34392	4.38681	-9.75978	-4.84159	6.05227	0.653909	1.72907	3.0842	-2.0352	-0.255935	2.61678	0.0944202	-2.66166	-3.34254	-1.30769	0.262616	-3.66374e-15		8	-4.29091	2.2335	0.420553	1.72757	0.495004	1.28373	-0.914374	-0.634078	-1.38952	0.947328	-1.0351	0.353143	0.210588	-0.90337	-0.683356	0.769285	0.520001	-0.00620966	0.444501	-0.445838	0.156552	-0.0936375	0.0370563
D1F4	29.8951	-12.0828	25.9715	3.32345	2.98353	1.61406	-5.02534	13.4745	-1.43771	3.03139	2.35425	-5.02365	-1.62245	-4.12399	1.82099	2.41732	-4.07898	2.22471	1.95351	-1.15395	0.487008	-2.58894	-2.1911	7.54951656745106e-15		9	-4.11074	1.10465	0.825459	-0.888917	-0.670938	0.07657	0.265073	-0.112945	-0.220127	0.288883	0.252786	1.18233	0.149817	0.510654	-0.0162106	0.520338	-0.211638	0.207541	-0.388584	0.439816	-0.114273	1.17815	0.311457
D1F5	7.96686	41.0765	5.75227	-2.40991	-12.3147	-2.85768	-8.59337	4.9788	-5.42998	9.21872	-2.38398	6.02198	4.43933	5.10932	0.516475	-1.14286	1.94665	2.38939	1.34483	1.60366	1.3289	-0.334377	0.207598	2.2703410332281e-14		10	-3.43293	0.366398	0.207221	-1.65714	-0.972599	-0.818507	-0.385762	-0.611732	1.46027	-1.14711	-0.405139	-0.00285024	0.832953	-1.55836	-0.346893	0.0690491	-0.435434	0.324103	-0.114929	0.136754	-0.285159	-0.0235644	-0.503589
D1F6	13.8506	41.7009	13.9606	-18.4727	9.0016	-16.1424	2.63941	-12.3987	-0.476128	2.77259	2.88372	0.71436	-4.20721	-5.62461	3.10941	-0.496022	0.54904	-1.54519	-1.05193	-0.176811	-0.463862	-0.902595	-0.362092	3.00627578386781e-14		11	7.84207	1.68489	1.82202	-1.2575	-0.106566	0.38738	-0.93936	-0.940998	-0.209857	0.342509	1.22028	-0.178284	-1.75399	-0.992753	-0.0705113	-0.10009	0.154577	-0.0217029	-0.103034	0.164248	0.0484801	0.136774	-0.0384742
D1F8	31.345	-12.3712	25.5123	9.42307	-1.69022	6.35064	-7.4807	1.47183	-2.96584	-2.2114	1.64334	-1.45817	-1.6319	-1.42128	-1.01354	-1.13297	3.09912	-4.00577	-3.59929	4.38616	0.314494	4.09148	1.20824	5.16253706450698e-15		12	2.7532	0.14674	4.98371	-1.26354	1.76429	1.36514	-1.53816	0.872078	0.332253	-0.852216	-0.479612	-0.165026	0.663321	0.802477	0.300673	0.0697194	-0.126771	0.028063	0.226149	-0.193575	-0.0604961	-0.0609068	-0.0121916
D1R2	7.36669	-3.5084	-7.93575	30.3397	12.0461	4.30228	-0.885358	-10.1253	-7.29035	2.26953	-1.322	-0.510577	-2.5625	-0.231202	-1.73045	-0.111366	-1.32966	6.60017	-0.80583	-2.49764	2.08062	2.41252	1.01512	1.31353261600964e-14		13	-0.479623	-1.39181	-1.10882	1.79322	0.258955	1.0698	1.00337	0.643237	-0.0734947	-1.22496	0.154191	-0.615034	-0.822704	-0.166258	0.418807	0.839037	-0.713366	0.843893	0.778533	0.301536	0.0828643	-0.00070665	0.196363
D1R3	6.29268	-6.06846	-12.0951	11.8263	5.7543	-9.44481	3.54131	8.97304	2.68111	-4.67633	-3.95929	5.30514	-2.24177	-0.0774646	-0.301901	-0.212948	4.84541	-1.9047	-2.59659	-2.78022	5.11452	-1.13924	-1.88533	1.27398092075737e-14		14	5.09224	-2.37119	0.217607	2.23206	-2.56257	-0.161817	-0.120765	0.887149	-0.0124604	-0.730926	1.05078	0.781929	0.608066	-0.0242522	0.336996	0.600347	0.840506	-0.12459	-0.188391	-0.462129	-0.0810109	-0.0455873	-0.220785
D1R4	13.33	-18.7887	-10.1948	16.065	11.7108	-17.2506	5.71941	4.0866	-6.1812	-1.65443	4.81851	1.4372	8.98972	0.956155	0.317244	-1.43935	-1.22479	-1.42494	0.791362	0.261723	-3.43087	-0.134715	1.49842	7.72992780895265e-15		15	5.27144	4.20891	-1.86655	-1.05964	-2.38015	-0.219804	-0.419513	-1.08152	-1.22018	-0.647887	-0.932514	-0.182002	0.131147	1.05819	0.0314493	0.135976	-0.510243	0.0189647	-0.065122	0.0365597	-0.14303	-0.318515	-0.0444081
D1R5	6.41317	-10.2034	-20.1512	-3.96209	-10.0224	8.96306	1.32769	-5.2742	-6.16878	-1.29284	2.61638	-2.23706	1.64766	-3.73436	3.09409	-0.928697	3.77665	-2.81013	7.41662	-1.36536	2.15368	0.685945	-0.445332	8.38912272982384e-15		16	3.95334	-1.4842	0.385996	4.08905	-0.136605	-0.376961	-0.960356	-1.49048	1.64234	0.809289	-0.566314	0.210243	0.157498	0.322745	-0.241259	-0.496352	-0.621954	-0.213652	0.162845	0.276144	0.12768	0.136213	0.102399
D1R6	6.49003	-11.2975	-24.5821	-21.2692	-9.11576	-0.568906	3.43784	5.27211	9.22652	5.09777	-0.708981	1.72813	3.05331	-6.94096	1.24169	-0.0461706	-2.29185	2.46811	-2.40543	-0.397968	0.675869	3.43827	1.95273	6.1409211049579e-15		17	3.13094	-4.2049	2.44274	-0.828217	0.289568	-1.60299	2.57364	-1.32889	-1.3967	0.652876	-0.569833	-0.409083	0.52192	-0.25522	0.284112	0.0419197	-0.0356869	0.142634	-0.0405631	-0.010524	-0.000225144	-0.0302818	0.0195428
D1R8	7.08355	-12.2779	-21.1432	-12.0044	-6.12982	-5.92059	-0.251851	-1.40792	-3.25769	0.812323	-5.01452	-8.01113	-0.705709	0.952608	-1.81405	4.2676	6.17335	2.89116	-2.38001	1.32094	-3.34747	-1.70925	-0.870392	3.25434124093249e-15		18	0.949146	-2.75873	-0.203731	-0.464744	-0.564868	0.603533	0.742992	1.43496	-0.455387	-0.947384	-1.10033	0.662807	-0.883386	0.0591882	-1.42885	-0.937787	0.11133	-0.202372	0.0106303	0.0240156	0.136642	0.103713	-0.0353627
D1S1	-0.396252	10.4956	-13.615	21.3864	0.326701	7.26852	7.83523	3.65198	3.40703	6.3293	-5.72871	-4.28094	-4.95119	2.44405	4.42635	-6.59357	-1.10787	-2.58093	-0.557274	0.326737	-2.44146	-1.02046	0.362745	1.03875241741491e-14		19	-0.812947	-2.25067	-2.28726	-0.814892	0.820554	-0.614138	-1.38304	0.0321137	0.116571	-0.0705561	-1.50894	0.255638	-0.730962	-0.18804	1.52027	-0.0601167	0.717878	-0.289991	0.0143527	0.166749	-0.190972	0.184486	-0.0738742
D1S3	-10.6605	34.2546	-16.0768	-6.2597	2.87485	12.5023	2.29804	6.80907	-1.01997	-6.77701	12.7858	0.370121	-2.13772	3.0263	3.10861	1.59521	1.06241	2.12477	-2.32956	-0.414953	-1.18917	0.343435	0.112048	9.36750677027476e-16		20	-1.84468	-1.9041	-1.22949	-1.3997	-1.04671	1.24532	-0.211144	0.51216	-0.0931611	1.5767	0.676684	-0.40948	0.0716519	0.20669	0.138055	-0.421356	-0.687934	-0.21959	0.747779	-0.645634	-0.540665	0.261342	-0.378624
D1S4	-5.67742	16.3644	-11.5162	-14.1245	16.7488	-1.25839	-17.824	0.0947842	5.88878	-3.17186	-4.90555	-5.11455	2.60761	3.40688	0.229264	0.517021	-1.68791	-2.60612	1.41608	-2.58227	0.0679207	1.79525	0.562403	1.38847267017184e-14		21	4.26177	2.15228	-2.28145	-0.271468	1.68235	3.01824	2.01879	-0.665143	0.601107	-0.184209	0.201059	0.442732	0.84871	-0.27165	0.381091	-0.580021	0.338115	0.0330347	-0.223505	-0.0663139	0.124659	0.0569474	0.0104426
D1S5	-0.564434	3.26266	-13.0561	29.0259	1.77454	4.36927	-5.35374	-3.2217	10.3358	3.53035	2.45409	6.37828	-2.13775	-2.42847	-3.74128	5.27443	0.633098	-1.74026	2.67661	1.78046	-2.81357	-1.20753	-0.388717	1.481106903789e-14		22	-0.519936	-1.94647	-1.98067	-0.971256	0.918958	-0.984102	-1.79112	-0.612011	-0.531968	-0.030121	0.981552	-0.255374	0.693602	0.511535	-0.541417	-0.506511	0.642286	1.07258	0.267197	0.16502	0.408462	0.0187088	0.0359938
D1S6	17.3595	-25.6839	-12.3457	-18.4221	6.46506	-1.95573	2.60897	-5.87697	5.48965	-0.419466	3.61701	0.0661702	-1.45636	5.91639	-1.00997	-2.46976	-2.80259	1.76014	1.47675	5.56184	3.11054	-0.906376	-1.89896	6.07847105982273e-15		23	-0.498295	-1.7005	-1.87478	0.203084	2.91865	-0.802118	-0.488333	-0.517899	-0.531097	-0.767278	0.80533	0.280577	-0.136391	0.161992	-0.513151	0.62132	-0.702115	-0.722509	-0.637387	-0.370194	-0.37657	-0.165984	0.0475709
D1S8	-1.85653	10.8655	-21.956	-6.93747	-10.871	3.15311	-2.27735	-0.70105	-10.6889	-4.48285	-3.20461	1.87765	-1.84576	-2.17982	-5.07797	0.144468	-6.94395	-3.33985	-2.34673	0.489966	0.349379	-2.29451	0.141192	9.90180160087561e-15		24	-0.568393	-2.53061	-0.619185	-1.54496	-0.999753	1.61315	-0.378776	0.831744	0.678702	1.32627	-0.130564	-0.627317	0.194777	0.0608414	-0.241528	0.777052	-0.0609717	-0.205587	-0.769809	0.613994	0.425107	-0.511703	0.184805
[truncated: 1 more columns]

## Sheet: S17. eigenvalues_DW_PCA
transcripts		metabolites
	x		x
1	433.011	1	15.162
2	421.676	2	4.78671
3	279.613	3	2.74699
4	238.193	4	2.21969
5	87.1199	5	1.54505
6	69.3009	6	1.40317
7	44.5613	7	1.13528
8	37.7463	8	0.893796
9	29.1377	9	0.733175
10	22.059	10	0.633391
11	20.8908	11	0.539331
12	15.5586	12	0.439734
13	14.4045	13	0.422576
14	12.096	14	0.367781
15	10.3088	15	0.312944
16	8.71199	16	0.273058
17	8.35985	17	0.253801
18	7.04893	18	0.209352
19	6.5394	19	0.199811
20	5.4485	20	0.160133
21	4.94803	21	0.140639
22	4.22088	22	0.125131
23	3.10956	23	0.105996
24	1.71634e-28	24	4.04965e-31

## Sheet: S18. loadings_DW_PCA
transcripts																										metabolites
	PC1	PC2	PC3	PC4	PC5	PC6	PC7	PC8	PC9	PC10	PC11	PC12	PC13	PC14	PC15	PC16	PC17	PC18	PC19	PC20	PC21	PC22	PC23	PC24			PC1	PC2	PC3	PC4	PC5	PC6	PC7	PC8	PC9	PC10	PC11	PC12	PC13	PC14	PC15	PC16	PC17	PC18	PC19	PC20	PC21	PC22	PC23
TRITD1Bv1G172560	-0.0436395	-0.0373024	0.162461	0.000618285	-0.0667342	0.0499085	0.0403833	0.0419558	0.0393165	-0.105471	-0.0291262	-0.0459683	0.0396818	-0.00814422	-0.0540053	0.0600196	-0.0213165	-0.00850834	-0.0027277	-0.0669672	-0.017494	0.0527391	-0.0366608	0.247591		X0.64_663.4519m.z	-0.0335313	0.0326694	0.0066628	-0.0459535	0.0797602	-0.0252573	-0.00198618	0.0216496	-0.0586223	0.102653	-0.0524285	-0.037796	0.0606779	-0.055467	0.0635868	-0.0490569	0.00766677	0.00933725	0.0307513	0.00172099	-0.0140434	-0.024006	-0.0449992
TRITD0Uv1G085980	0.12396	0.0148266	-0.062678	-0.00518174	0.00667649	-0.0159852	0.0220733	0.0256894	-0.0950871	-0.088591	-0.0401532	-0.142186	0.00938704	0.0213539	0.0818324	-0.220433	-0.0221797	0.0649788	-0.0997908	-0.0487862	0.19143	0.108694	0.0204068	-0.0530763		X0.65_581.4350m.z	-0.0759529	-0.0527997	-0.00716598	0.00724472	-0.0652342	-0.0325421	0.0568177	0.00670273	0.00212216	-0.000153122	0.0656799	-0.0546876	-0.0271355	-0.0288339	-0.0347205	0.067585	0.021177	-0.00472251	0.0222634	-0.032612	0.0189794	0.0392274	0.00086533
TRITD4Av1G048300	0.127901	0.0107406	-0.0689214	0.00924312	0.0260981	0.011347	-0.0619659	0.0249999	0.0420969	-0.0974242	-0.00243767	-0.0452254	-0.00404382	0.0114737	0.0271184	-0.0420727	-0.0396058	0.0614017	-0.0150859	0.000983283	0.0133153	0.0928824	-0.00738718	-0.248629		X0.66_907.5346m.z	-0.0520589	-0.0889634	0.0392704	-0.0346745	0.0110208	-0.00292463	-0.019303	0.0492481	0.000922017	-0.011027	-0.0598711	-0.0609631	0.00262267	0.0830729	0.0440783	-0.0135309	0.00950355	-0.0264244	0.0368361	0.0113008	-0.0206052	0.021449	-0.0770025
TRITD1Bv1G173390	-0.0279905	-0.0418962	0.15814	-0.00154749	-0.055565	0.0550252	0.0240198	0.0491269	0.0181496	-0.0671838	-0.0481257	-0.0435504	0.0279973	-0.0424057	-0.0617332	0.0506195	-0.0521147	-0.0489041	-0.0217877	-0.0133053	-0.000972847	0.0783161	0.00365868	0.0783515		X0.68_915.5288m.z	-0.0437097	-0.051891	0.0458719	-0.0902055	-0.00188421	-0.0457978	0.0452615	-0.0212246	-0.0332935	0.0739333	-0.00498498	0.0129229	0.0665604	0.0211576	0.0303832	-0.0324368	-0.0364047	-0.0392327	-0.0218106	0.00087931	0.0239827	-0.0201643	-0.0304481
TRITD6Bv1G074880	-0.091843	-0.0487321	-0.11651	0.00498648	0.0526917	0.0157508	0.0144489	0.00817222	0.0395376	-0.053577	0.0150546	-0.0199537	0.00682393	0.00466084	-0.0141886	0.0104404	-0.0275245	-0.0107522	-0.007038	0.0140504	-0.0214195	0.0135985	0.0309561	-0.4122		X0.70_651.2806m.z	-0.0726181	0.00099401	0.0565639	0.0280258	0.0338068	0.0265468	-0.0523278	0.0245814	0.00568931	-0.000851408	-0.0236742	-0.092532	-0.00544091	0.0218125	0.0166839	-0.0156892	-0.0394961	-0.0406191	0.128825	-0.0480821	-0.00784677	-0.0747079	-0.0256881
TRITD1Av1G215320	-0.11997	-0.0427123	0.0750732	-0.0137986	-0.00707121	0.00128513	0.030621	-0.0245624	-0.0265979	0.030673	-0.0160921	0.0377086	0.0263089	-0.00503477	0.0241108	0.00919338	0.0199955	-0.00240818	-0.0239699	-0.00442351	0.0348324	0.00258874	-0.0493608	0.0449217		X0.71_474.3027n	-0.0320543	-0.00391531	-0.00614729	-0.102625	0.0710888	-0.00631808	0.0246781	-0.0758177	0.0104859	0.0420944	0.0253893	-0.0422218	-0.0260931	0.0335533	0.0749599	-0.0309609	-0.0135611	-0.0439954	0.0448594	0.000584941	0.0026383	-0.0322079	-0.0648581
TRITD3Bv1G014150	0.0919016	0.0691397	-0.0734427	-0.0224752	0.0195651	-0.0231838	-0.0386247	0.0930932	0.119302	-0.0277214	0.0504129	0.0348726	-0.0307836	0.037662	0.000280711	0.0255118	-0.0397074	-0.129948	-0.140734	0.0270282	0.100802	-0.0193617	-0.0455597	0.164451		X0.71_492.2974m.z	-0.0455097	-0.0526966	-0.0258085	-0.0990287	0.0946536	0.0833125	0.0625161	-0.0123841	0.0338703	-0.0290763	-0.00128315	0.0204492	0.0556663	0.0461798	0.0618044	-0.031815	0.0246314	0.012947	0.0462858	-0.0134738	0.0291956	-0.0150511	-0.0190573
TRITD1Bv1G221240	-0.0803519	-0.0492742	-0.112186	0.0335132	0.0621238	0.0207294	0.0257063	-0.0311824	-0.00636665	-0.0237255	0.0172073	0.002974	-0.020529	0.0336089	-0.0275981	0.0276269	-0.0301712	-0.0162654	0.0126065	-0.00888558	-0.00664075	-0.0371455	0.00152007	-0.150748		X0.71_505.3083m.z	-0.0632578	-0.0703817	-0.0513103	-0.118299	0.0434404	-0.0064469	0.0963416	-0.0198279	0.0617204	-0.026635	0.0639513	0.0137097	-0.0121798	0.0543816	0.0696132	-0.0994523	-0.0265538	-0.00960725	-0.0493829	0.0632229	0.00839699	0.00267938	-0.0078362
TRITD1Bv1G173170	-0.0319194	-0.0438241	0.145463	-0.00534227	-0.0578238	0.0565692	-0.00845704	0.036193	0.0163417	-0.06284	-0.0109918	-0.0295352	0.0283719	-0.00698464	-0.0242643	0.00977669	-0.021871	-0.00130329	-0.0590953	-0.0430129	-0.0621787	0.0124261	0.0243212	0.0168329		X0.71_531.3547m.z	-0.0385994	-0.016374	0.00557472	-0.150435	0.0421105	0.0281996	0.00645679	-0.10873	-0.0287739	0.0356508	0.0273421	0.0247042	-0.00679951	0.0460359	0.00153546	-0.0617917	0.0788025	-0.138734	-0.034533	-0.0210638	0.0127569	-0.0553002	-0.11832
TRITD5Bv1G247520	-0.0886142	-0.0430437	-0.104511	-0.00615823	0.0454748	0.024887	0.0272909	0.0202501	0.00341256	-0.0526943	0.0086293	-0.0360794	-0.0247123	0.0304916	0.00969608	-0.012774	-0.0257325	-0.00772494	-0.0552843	-0.0282817	0.00622473	0.0411583	-0.00412563	0.0214135		X0.71_773.4881m.z	-0.0638312	-0.0908716	-0.0295791	-0.0759148	-0.014448	-0.103571	0.0519377	-0.0457871	0.0570483	0.0258916	0.0702367	0.0121116	-0.0397953	0.0764679	0.0532403	-0.0429733	-0.0202716	-0.0585046	-0.0281122	0.0525972	-0.0334834	-0.00819583	-0.0671516
TRITD5Av1G245100	0.0931238	0.0571192	-0.0818912	0.00778406	-0.0214639	-0.0187514	0.0389357	0.0499678	0.0173922	0.0483894	0.0330511	0.011832	0.0177555	-0.0178496	-0.0370547	0.00931984	0.0989794	-0.0557494	-0.0533114	0.0353841	0.0542807	0.0388342	0.0642733	0.144485		X0.72_552.3103n	-0.0435295	-0.0313719	0.0133584	-0.0946541	0.0897399	-0.00554496	0.0382081	0.0287804	0.0150736	0.0484947	0.0400385	-0.0329246	-0.0674036	-0.087389	-0.00442038	-0.046405	0.0053738	0.00940777	0.0180461	0.0357319	0.0362336	0.0505174	0.0304696
TRITD1Bv1G221180	-0.0833992	-0.0424754	-0.0987993	0.0395825	0.0562366	0.0190801	0.00357877	-0.0349293	0.0183811	-0.0280348	0.00925848	-0.00757064	-0.0355006	0.0302947	-0.0303744	0.0247911	-0.0335064	-0.00752644	0.0147946	-0.0139179	-0.0049541	-0.0387726	0.00861754	0.09831		X0.72_568.3428n	-0.0510011	-0.0392015	-0.0293995	-0.0773749	0.0346694	-0.0258982	0.0635564	0.0355557	0.0124195	0.00371801	-0.0192404	0.00834442	0.0614968	0.0423756	0.00617366	0.0120721	-0.00461328	-0.00205599	0.0398858	-0.0064796	0.0139751	-0.0143691	0.00119421
TRITD0Uv1G074070	0.084706	0.00211609	0.00720056	0.107623	0.0562033	0.0549184	0.0137046	0.0741888	0.0464364	-0.0185823	-0.0607084	0.0346689	-0.0254334	0.00983753	-0.0207752	-0.0466878	0.0582506	-0.0887066	0.117213	-0.0494174	-0.0477719	0.0396876	-0.00105286	-0.00980525		X0.72_577.3372m.z	-0.0683953	-0.0758426	-0.0467542	-0.115431	0.0070076	-0.0820653	0.0641482	-0.00543048	0.0495609	0.028871	0.0210327	0.0164086	-0.0846866	0.0284307	-0.0421295	0.0754015	-0.0346229	-0.00322592	0.0903343	0.00506769	0.0362825	-0.0109651	0.0439557
TRITD2Bv1G007240	-0.0750848	-0.0476574	-0.107186	0.00908851	0.0468786	0.0327553	0.0288779	-0.0148107	0.00818522	-0.0207292	0.00541837	0.00156822	-0.0247262	0.00548689	-0.00673476	0.0232935	-0.00614235	-0.0171472	0.0273348	-0.0151862	0.0126408	0.00360171	0.0145561	0.0306585		X0.72_643.2551m.z	-0.0613226	-0.032534	0.0664009	0.0501237	0.0174848	0.0097573	-0.0410763	0.0150815	-0.00645002	0.00661445	-0.0748496	-0.072828	0.0262451	0.00847035	0.0294844	0.00532006	0.0178193	0.0417059	0.0250798	0.0329604	-0.0674207	-0.0264098	0.00332834
TRITD1Bv1G170290	-0.0547466	-0.0429559	0.12189	-0.0084277	-0.0450017	0.0338538	0.0272558	0.0236757	0.0219946	-0.0478191	-0.00630716	-0.022956	0.00223159	-0.00724386	-0.0635203	0.0199466	-0.00192283	-0.0340463	-0.0247704	-0.0670188	-0.0278563	0.0696086	0.0191073	0.0561901		X0.72_661.4235m.z	-0.0828987	-0.0536152	-0.00100976	-0.0680031	0.0235579	-0.0438988	0.00165191	-0.0104044	-0.0635407	0.053274	-0.00983858	-0.0392844	-0.00786341	-0.0249635	0.0227165	0.00148635	0.0194747	-0.0346235	-0.00730787	-0.0136212	0.000500287	-0.036111	-0.0258083
TRITD4Av1G261480	-0.0223346	0.0424736	0.0528309	0.0904421	-0.023269	0.187262	-0.0516281	-0.0391886	-0.0714304	-0.0137492	-0.00274354	-0.0270696	-0.0107356	0.0300943	0.0143622	-0.0160998	0.0776186	-0.0499075	-0.0165199	-0.0552565	0.0274267	-0.0868108	0.0134279	-0.0508971		X0.72_710.4180n	-0.0772253	-0.0747736	-0.0375603	-0.104493	-0.00369429	-0.0656763	0.0438092	-0.022791	0.02078	0.0247489	0.0296119	0.0147834	-0.0739477	0.0167917	-0.0168775	0.00898156	-0.0287781	-0.00531052	0.0161229	0.0152259	0.00722033	-0.0219129	0.0108645
TRITD2Bv1G134720	-0.103382	-0.0413701	0.0615552	-0.0138498	-0.0197121	-0.0236349	0.0244441	-0.00444658	-0.0371942	0.019411	-0.00280631	0.0327705	-0.0316548	0.0105593	-0.000859944	0.0112968	-0.0144493	-0.00584538	0.0207467	-0.0253242	0.0156802	0.0353342	-0.00530336	-0.0502583		X0.72_761.4548m.z	-0.0642796	-0.068811	-0.0386693	-0.123628	-0.00800369	-0.0751218	0.0309247	-0.0392923	0.0725303	0.0323268	0.0899347	0.0555323	-0.0304025	0.0411745	0.0667369	0.0464335	-0.111086	0.00641265	0.0252074	0.00751537	0.0213336	-0.0159871	-0.00434212
TRITD4Bv1G128750	0.0414341	-0.0674902	-0.0652172	-0.076983	-0.0690612	0.0102779	0.0333017	-0.0343112	-0.100879	-0.0960054	0.00895317	0.0755878	-0.0134061	0.0154896	0.0864276	0.0747326	0.0133597	0.0147599	-0.0334875	-0.0321372	-0.0903129	0.0713487	-0.0591033	-0.119952		X0.72_828.4549n	-0.0693838	-0.0693355	-0.0329809	-0.133622	-0.0163753	-0.0844684	0.0414224	-0.0448838	0.0885004	0.0346215	0.0684962	0.0484137	-0.0387579	0.0548054	0.0260237	0.00642133	-0.0388417	-0.0178456	-0.0014915	0.0335202	-0.0304082	-0.00287752	-0.0278595
TRITD3Bv1G205350	0.0049325	-0.0733148	0.00517831	-0.116017	0.00404145	0.0597556	-0.0530233	-0.0344116	-0.0103599	-0.0851885	-0.0132266	-0.0540238	-0.0493313	-0.152313	-0.0124372	0.0400657	0.0337568	0.0413854	-0.0134146	0.0610474	0.0228998	0.0142689	0.0799822	-0.121591		X0.72_836.4995n	-0.0637351	-0.0579273	-0.029867	-0.13598	-0.025974	-0.0793437	0.0145043	-0.0373426	0.0853762	0.0458649	0.0811833	0.08089	0.000434762	0.0338406	0.0141106	-0.0403786	-0.0641001	-0.0817712	-0.00939012	-0.0421797	0.0116906	-0.00303028	-0.00430625
TRITD4Av1G011620	-0.0944465	-0.0439884	0.0603756	-0.0253065	-0.0238261	-0.011963	0.00302636	-0.0108055	-0.0119302	0.0699863	0.0624342	0.0179593	-0.0503198	0.0239205	-0.0967615	-0.0855375	0.0585608	-0.0177018	0.0129008	-0.144583	-0.0238656	-0.0336675	0.111238	-0.037777		X0.73_407.2543m.z	-0.0752232	-0.0565333	0.0455497	-0.0115581	0.0234723	-0.0204826	-0.0127257	-0.00415301	-0.0107697	0.00821446	-0.0196422	-0.0847734	0.0238989	0.0183668	0.0575701	0.0475909	-0.0271031	-0.0101777	0.0379423	-0.000918904	-0.00137011	-0.0335398	-0.0312642
TRITD3Bv1G199580	-0.044321	0.0999198	-0.0383202	-0.0094764	-0.0804436	-0.00772577	0.0388765	0.0110923	0.0263676	-0.0264739	-0.0785465	0.0377333	-0.0407731	-0.0214801	-0.0136121	0.00210016	0.0535219	0.0575032	-0.0179856	-0.0255389	-0.00543498	0.0226303	-0.0303293	-0.00686082		X0.73_583.4134m.z	-0.0594361	-0.0714028	0.025179	0.03007	-0.0282482	0.0243271	0.00903247	4.80083e-05	0.00893311	-0.0290649	-0.00960059	-0.0382424	0.00293793	0.0200213	0.00113768	0.0407615	0.0160167	-0.0148248	0.00664468	-0.0213851	0.00278552	-0.00929288	-0.0345354
TRITD6Av1G024720	0.0197193	-0.0863035	0.0361791	-0.0314903	0.0764779	0.134314	-0.0831993	-0.027318	0.0343512	-0.00300917	-0.0501559	0.0447631	0.0268115	-0.0129487	0.0496113	-0.0052162	0.0975956	0.0158693	0.0226374	0.105058	0.119829	0.0501487	0.0406452	0.0375852		X0.73_599.4092m.z	-0.0631654	-0.0821897	0.00396775	0.0564495	-0.0434609	-0.0119123	0.0299354	0.0126447	-0.00720323	0.0211717	-0.0206068	-0.0685166	-0.0465823	0.00335976	-0.0112215	0.0651498	0.0290027	-0.0385606	0.0452853	-0.0129079	0.0279125	-0.00122141	-0.0290083
TRITD2Av1G211350	-0.0092186	0.0352667	0.0734782	-0.017886	0.0987364	0.0183081	0.192085	0.159776	0.0358872	-0.0951976	-0.0114136	-0.141952	-0.0321577	0.0194378	0.0792352	-0.0477854	0.0564984	-0.0208042	0.0828976	-0.000971894	-0.0354245	-0.0640957	0.025944	-0.020279		X0.73_603.3865m.z	-0.0729937	-0.0716141	-0.0397944	-0.101668	0.02491	-0.0307158	0.0720773	-0.0703726	-0.00899511	0.0695202	-0.0191869	0.0550444	-0.0506661	-0.0070016	-0.0602475	0.0807067	0.0527777	-0.0268133	0.0773584	-0.0693071	0.059781	-0.0500155	-0.00550584
TRITD1Bv1G170320	-0.0327393	-0.0291664	0.129599	-0.00176913	-0.0502536	0.0440052	0.0294735	0.0370116	0.032116	-0.0855741	-0.0293263	-0.0652306	0.042049	0.00570648	-0.0466678	0.0604681	-0.0409852	-0.00899701	-0.000848532	-0.0413761	-0.0125873	0.0681068	-0.00253299	-0.0224131		X0.73_614.3967n	-0.0716047	-0.0590059	-0.00926434	0.00997635	-0.0236781	-0.00628316	0.0177123	-0.0096623	-0.0289455	-0.00384483	-0.0209116	-0.0378893	-0.0110735	0.0206258	-0.00568206	0.0333585	0.0162497	-0.0161397	0.0167321	-0.00142414	-0.00520895	-0.0454992	-0.0406974
TRITD3Bv1G133700	0.067165	0.0541003	0.0135648	-0.0574931	-0.104503	0.0643808	0.00897577	0.0126935	-0.0600558	-0.0522386	0.150792	0.0275066	0.0209663	-0.0599363	0.0170614	0.00551686	-0.110342	-0.0137452	0.0290117	0.0630014	0.17157	0.0606102	0.0839592	-0.0314779		X0.73_625.3180m.z	-0.0779054	-0.0633056	0.00392697	-0.0369074	-0.00698875	-0.0303707	-0.00232364	0.00202727	-0.0645819	-0.0110115	-0.0580851	-0.0391282	-0.0234911	0.0205941	-0.0215596	0.00097358	-0.0155753	-0.00395053	0.0157295	0.0387884	-0.0264208	-0.0452397	-0.011858
TRITD7Av1G241010	-0.0485253	0.0980077	-0.0420061	-0.0216498	-0.0585108	0.00169227	0.00107019	0.00943634	0.0384627	-0.038458	-0.0799768	0.0357726	-0.0303964	-0.000155771	-0.01707	-0.0457819	0.057504	0.00917674	-0.0406098	-0.0187183	-0.0127008	0.0109697	0.00368591	-0.0170644		X0.73_651.3627m.z	-0.0828391	-0.0515587	0.0409838	-0.0418278	0.0399454	-0.00774806	-0.0278097	0.012608	-0.0380529	0.0163646	-0.0466887	-0.0495616	0.00583725	0.0123491	-0.0206151	-0.00675241	-0.0386073	-0.0124725	0.0435472	0.00212442	0.00204986	-0.0270047	0.00946482
TRITD6Av1G207500	0.0390752	-0.0709842	0.0576741	-0.0538426	0.0188226	0.0481577	-0.0687182	0.014291	0.00496728	0.11359	0.0929768	0.0140977	-0.132977	0.17815	-0.0133524	0.0154151	-0.0384967	-0.0956366	-0.149548	0.103189	0.100113	0.0558264	-0.0370634	-0.0352848		X0.73_653.3490m.z	-0.0832123	-0.0463739	-0.0172006	-0.060627	-0.0141926	-0.0382786	0.0192047	0.00360192	-0.0586834	0.0613463	0.00482723	0.00706511	-0.012623	-0.0835514	-0.0123509	-0.00975406	-0.0203246	-0.0313194	0.00888143	0.0463875	0.0173579	-0.0383254	-0.00314525
TRITD1Av1G012200	0.0283222	-0.0774886	-0.0266126	-0.0995213	-0.00846451	0.0576621	-0.0885587	-0.0178333	0.00578976	-0.00574576	-0.0297527	-0.0304046	0.00526672	0.0198385	-0.0909323	-0.0610787	0.0249723	-0.0492191	0.0303731	-0.0275276	0.0180366	0.0020389	-0.070488	-0.00515982		X0.73_654.2692n	-0.0635586	-0.0252817	0.0238125	0.0721158	-0.0208802	-0.0177584	0.00191307	0.00452236	-0.0175459	0.0147342	-0.000907311	-0.0613437	-0.00744057	-0.0328344	0.0327101	-0.00638744	0.0506499	0.0147446	0.0437078	0.0549207	-0.0645741	-0.0648601	-0.02703
TRITD1Bv1G167450	0.0342168	-0.0842877	-0.00178636	-0.0991245	-0.00324776	0.00405744	-0.0474311	0.0227143	0.0188043	0.0136614	-0.0544634	0.0198315	-0.0309144	0.0151177	-0.0303464	-0.0387147	0.0639042	0.0433076	-0.0534794	-0.0501538	0.0118679	0.00713949	-0.0470087	-0.0415584		X0.73_671.3569m.z	-0.0751975	-0.0267938	-0.00233922	-0.0225696	-0.00999672	-0.019076	0.02332	-0.00304331	-0.0736056	0.0658941	-0.0250079	-0.0358908	-0.00308258	-0.106985	-0.0340819	0.0396122	0.0198735	0.0394557	-0.0117117	0.0235454	-0.045406	-0.0227038	-0.0165862
TRITD3Bv1G012590	0.0995866	0.0113222	-0.0366952	-0.0440397	-0.0028079	0.0453611	-0.02336	0.0462718	0.131471	0.00896168	0.0243039	-0.0177355	0.0072718	0.0361342	0.023295	0.0738402	0.00267656	-0.0982255	-0.0530775	0.0130128	-0.03668	0.0228314	-0.0206554	-0.0686724		X0.73_685.3583m.z	-0.0620519	-0.0450041	0.0371518	-0.102405	0.0536788	0.00763639	0.00103729	-0.0301479	-0.0393044	0.0224646	0.0284596	-0.032767	-0.0663387	-0.0694839	0.06047	-0.0496787	0.0466114	0.017516	-0.00635544	0.0161646	-0.0249729	0.00411881	-0.0228806
TRITD6Av1G207530	0.0316937	-0.0740892	0.0318202	-0.0928294	-0.00101997	0.0112227	-0.0603032	0.0266066	0.0541344	0.0165856	0.0104801	-0.0316625	-0.123929	0.0562283	-0.0584473	0.0227661	0.00555572	0.078003	-0.176864	-0.0443875	0.0143738	-0.0204104	0.0754268	-0.00192489		X0.73_722.4171n	-0.0743925	-0.0568125	-0.0414555	-0.0959543	0.0193882	-0.0195736	0.0622678	-0.0524523	-0.00775615	0.0565498	0.0134488	0.0587697	0.00295803	-0.0461656	-0.0298501	0.00277207	0.0208428	-0.0206738	0.0163084	-0.0190652	0.0399213	-0.033455	-0.00265251
TRITD5Av1G112500	-0.0494302	0.0980096	-0.00546247	-0.0426455	0.00766406	0.0358058	-0.0422293	0.0406678	0.0150035	-0.0307166	-0.020911	0.0133195	-0.00578926	-0.0497796	-0.0220133	0.00400581	0.00523375	0.00120967	0.0325909	-0.0371838	-0.0330707	-0.0562756	0.0353768	-0.0246876		X0.73_757.4033m.z	-0.0657012	-0.0749885	-0.0135361	-0.128545	-0.0248751	-0.0917898	0.0873814	-0.046929	0.0687575	0.00746734	0.037091	0.0267609	-0.0444501	0.0577252	-0.0593444	-0.0304161	-0.00748233	0.00851447	-0.0146739	0.03734	-0.00381261	0.0401597	-0.0191207
TRITD2Av1G249550	-0.045926	0.0757478	-0.00369451	-0.0588719	0.0340613	-0.00188484	-0.0834292	0.0606633	-0.129323	-0.0763855	-0.0276272	0.111767	-0.0410189	0.0572879	-0.0836786	-0.0639662	-0.0718983	0.0419561	0.00086668	0.089909	-0.0218611	-0.00547375	-0.0533991	-0.0240154		X0.73_781.4310m.z	-0.0642578	-0.0525203	-0.0223319	-0.130243	-0.0365522	-0.0706424	0.0269129	-0.0251641	0.0971357	0.0442352	0.0760674	0.0663225	-0.00870823	0.0516539	-0.0189961	-0.0389445	-0.0402363	-0.0631759	-0.0229261	-0.0211732	0.0428809	-0.00366506	-0.0253946
TRITD3Bv1G006540	-0.0262793	0.0930958	-0.00347263	-0.0518978	0.0815945	0.048902	0.00181274	-0.0195729	-0.0732834	-0.00996981	-0.0816424	-0.0372251	0.0310387	0.0768519	0.0231389	-0.0281131	-0.0107065	-0.011148	0.0214284	0.0437972	-0.0569606	-0.0290624	0.015683	-0.0505146		X0.73_784.4307n	-0.066434	-0.0776384	-0.00732974	-0.145315	-0.00212908	-0.0682257	0.0350765	-0.0199732	0.0849263	0.0054043	0.0443533	0.0397868	-0.0311086	0.0944601	-0.0198879	-0.0147157	-0.0471628	-0.0342553	-9.64068e-05	0.00764912	-0.00557611	-0.00336161	-0.0333632
TRITD3Av1G214890	-0.0475455	0.0913542	-0.0449744	-0.00842724	-0.07286	0.0068239	0.0231725	0.00218518	0.0281911	-0.0143839	-0.0665369	-0.000736158	-0.0439949	-0.0298074	0.000111401	-0.00650259	0.046709	0.0651421	0.0108689	-0.0371347	0.00780773	0.0231762	-0.0832659	-0.0292576		X0.73_812.4606n	-0.0530379	-0.0393624	-0.062678	-0.139457	-0.0138756	-0.133198	0.0427623	0.0302848	0.0943069	0.0309883	0.0157559	0.0347196	-0.0398575	0.0674167	-0.0116865	0.0276717	-0.0695613	-0.0125224	0.0472116	0.00840253	0.00838437	0.00868386	0.0126784
TRITD6Bv1G221680	-0.0964335	-0.0352836	0.0612963	-0.0143769	-0.00954769	0.000241867	0.0193262	-0.0188356	-0.0182875	0.0307073	0.000702984	0.0237965	0.0135566	-0.000619092	0.00704716	-0.00562598	0.0170101	-0.00731351	-0.00788351	-0.00742061	0.0101595	-0.0188526	0.00851858	0.0104731		X0.73_857.4924m.z	-0.060307	-0.0672568	-0.0251609	-0.14263	-0.0225065	-0.101234	0.0141739	-0.0530378	0.0630921	0.0492622	0.051621	0.147998	0.00517505	0.0043766	0.0627693	-0.0812136	-0.0867977	0.0561771	-0.0207301	-0.125399	-0.0443366	0.0400388	0.0793281
TRITD1Bv1G000940	-0.0963355	-0.0314807	0.0626902	-0.0121511	-0.0077954	-0.0101597	0.0183229	-0.00327408	-0.000321038	0.0131076	-0.0137321	0.0228965	0.000307626	0.00174929	0.0306544	0.00752869	-0.00263165	0.00772929	0.00703153	0.0388004	-0.0155612	0.000687567	0.00331116	-0.0345817		X0.74_332.3301m.z	-0.0608101	-0.0230503	0.0037577	0.0146518	0.00667511	-0.0191566	-0.00925113	-0.00594705	-0.00739196	0.0610259	-0.0639691	0.0612051	-0.013862	-0.0565502	-0.0360617	0.0288545	0.000198143	0.0173061	0.0374893	-0.0155465	-0.0233533	0.0561748	-0.00840139
TRITD7Bv1G190380	-0.0651267	0.0750629	-0.0550437	-0.00816416	-0.0420222	0.0110019	-0.0148484	0.0257046	0.0450481	-0.0404946	-0.0708161	0.0256095	-0.0591462	-0.00685765	-0.0158862	-0.0196411	0.0166806	0.00285164	-0.0518331	-0.00203342	-0.0147969	-0.00758703	-0.00315552	-0.0166193		X0.75_557.1637m.z	-0.0431585	-0.0876797	-0.0262585	0.00649957	-0.014145	-0.0413711	-0.0338744	0.0179626	0.0472105	0.0383086	0.0247988	-0.0545294	-0.043904	-0.0104242	-0.00101486	0.0354952	0.0306177	-0.0329544	0.0751881	0.000963628	-0.0608352	-0.0576232	0.00675846
TRITD7Bv1G138870	0.0168901	-0.075621	-0.0219582	-0.101292	-0.0242866	0.0169239	-0.0429945	-0.0223802	-0.00542765	-0.0540398	-0.0415335	-0.0287025	-0.0125997	-0.0108617	-0.0111064	-0.0780794	0.0817949	-0.0555027	-0.0127631	-0.0486682	0.0405632	-0.0116582	0.00384331	0.0809092		X0.75_885.2414m.z	-0.0329684	-0.11189	-0.0247075	0.00519832	-0.00798137	-0.0247019	-0.0187878	-0.0103212	0.0307973	0.0320051	-0.0173308	-0.0683787	-0.00931492	0.0394719	0.0398348	0.0288832	0.0323884	-0.0394329	0.100023	0.000246571	-0.0796701	-0.114539	0.0155519
TRITD7Av1G001620	-0.0763232	-0.000657848	0.0526795	0.0682966	-0.0324677	0.0935525	0.00908883	-0.0337786	-0.0684339	0.0211068	0.00839452	0.0334718	-0.0718952	0.0640139	0.002671	-0.0113803	0.085646	-0.0332712	0.0300684	-0.040348	0.0392854	0.00204749	0.058241	-0.0110476		X0.76_549.4075m.z	-0.0759675	-0.0297782	0.0347217	-0.00303582	-0.0509682	0.0086206	0.0233537	0.0474992	0.0467298	-0.0350369	-0.0203549	-0.0871236	-0.0339409	-0.0173232	-0.0267021	0.0432981	0.0266647	-0.0105419	0.00721792	-0.00757587	0.00853433	0.0348623	-0.0289384
TRITD2Bv1G196620	-0.0473349	0.0809322	-0.0438936	0.00383044	-0.105518	-0.0296549	0.0107137	0.00634819	0.0415297	0.0396176	-0.0269133	-0.0226089	-0.0534923	0.034567	-0.0561229	-0.033705	0.0260093	-0.0248641	-0.0365665	-0.0179164	-0.00670072	0.0030608	-0.0416578	-0.0350359		X0.76_551.4225m.z	-0.067532	-0.0908296	0.0310204	0.0421522	-0.0276505	-0.00429549	-0.00246697	0.0143318	0.0181184	-0.0180383	-0.0144729	-0.00934061	0.0158944	0.0249801	-0.0214054	0.0459651	0.0145502	-0.00651988	0.0254121	-0.00459075	-0.00768005	0.0190936	-0.0127523
TRITD3Bv1G002890	-0.0512294	0.0842456	-0.0285306	-0.0246663	-0.0893935	-0.0188192	0.0147963	0.0333196	0.056465	0.0411475	-0.0344305	-0.0490586	-0.0121359	0.00373092	-0.0121816	-0.0534453	-0.00743123	-0.0376847	0.0111589	0.0306354	-0.0315251	0.00672897	-0.0836899	0.0255407		X0.79_109.1001m.z	-0.0659792	0.0443402	0.0884113	-0.00813511	-0.0524442	-0.0164811	0.0589703	-0.0329485	-0.0237608	0.0596406	6.28969e-05	0.00582465	0.0840157	-0.0974928	0.0310304	-0.0151706	0.00717414	-0.0658146	0.120702	-0.0830423	-0.0786168	0.105745	-0.0648834
TRITD7Av1G168100	0.0142298	0.0847951	0.0277084	0.0461223	0.0442808	0.0121482	0.105233	0.103392	-0.0444008	0.0384632	-0.0102677	-0.0312095	-0.131195	0.0513576	0.00693821	0.0957912	0.0888563	-0.0206496	0.0337964	0.0521962	-0.039961	0.0805155	0.0315401	0.0389781		X0.79_165.0757m.z	-0.0843139	-0.00518187	0.0536186	-0.0329593	0.0148397	0.0038383	-0.0203775	0.0203221	-0.0388631	0.0350806	0.00591757	-0.0570353	0.0474968	-0.0310525	0.0109156	0.0564588	-0.0239873	0.0403935	-0.0420071	-0.0115238	-0.02578	-0.0262861	-0.00263699
TRITD2Av1G218840	0.0186892	0.00221038	0.0473839	0.125693	0.0151444	0.044482	-0.0337024	-0.0142953	0.026701	0.0251111	-0.144102	-0.0285978	-0.0129794	0.0304286	0.065466	0.0620338	0.0126972	-0.0882197	0.0188515	0.030674	0.147878	-0.0427	-0.0353803	-0.0570004		X0.79_824.6149m.z	-0.0661433	-0.0618124	0.017959	-0.020711	-0.0244366	0.00913162	0.0241225	0.0315446	-0.00582103	0.0241011	-0.0203818	-0.0703344	-0.0189224	-0.0084088	-0.0330842	0.0878643	-0.00989013	-0.00272079	0.0159879	0.00570583	-0.00502185	-0.0275869	-0.0296578
TRITD2Av1G007070	-0.073084	-0.0441525	-0.0849845	0.0101061	0.0476271	0.021872	0.024111	-0.0248949	-0.0151762	-0.0221182	0.0069112	-0.00958348	0.0304656	0.00242956	-0.00822179	0.00860283	-0.025878	-0.0190766	0.0147917	-0.00294325	0.0274703	-0.00246788	-0.0119401	0.00490452		X0.80_105.0695m.z	-0.0764742	-0.0383103	0.0181971	0.00360697	-0.0295229	-0.0132147	0.0967709	0.0108806	-0.118283	0.0476094	0.0937918	-0.0193929	0.00504185	-0.0317443	-0.175944	0.0896264	-0.0365626	0.119913	0.0109536	0.0030398	-0.0257978	-0.0149439	-0.0113159
TRITD4Bv1G014030	-0.0934017	-0.0263316	0.0671511	-0.00627227	-0.0109518	-0.0043149	0.0176127	-0.0253227	-0.0242802	0.0306678	-0.0253238	-0.00474542	0.0196256	-0.00121629	0.0453565	-0.0251521	0.0143577	0.000952734	0.00657714	2.01130650183777e-05	0.032499	-0.000784413	-0.000793763	0.0528911		X0.80_115.0989n	-0.0732864	-0.0311018	0.00468027	0.0567841	-0.0213122	-0.0298056	0.0168199	-0.0125557	-0.0468038	0.0600004	-0.00605986	0.0271512	-0.0341017	-0.0515416	-0.019508	-0.0136671	-0.0543573	0.000536174	-0.0217871	0.0626162	0.0248619	0.0337214	0.021207
TRITD5Bv1G093180	-0.0536546	0.0858021	0.0148854	-0.030457	-0.00408516	0.0108787	-0.056624	0.0769544	0.0200018	-0.0783296	0.0246153	0.00870342	-0.0608256	0.0100888	0.0130738	-0.0549541	-0.0601136	-0.00161342	0.117613	0.0263878	-0.0166481	-0.116425	0.110065	-0.00988725		X0.80_121.1003m.z	-0.0528879	-0.0708447	0.0476519	0.0285395	-0.0212522	-0.0205764	-0.0261515	-0.0244442	-0.0565314	-0.00317069	0.0237114	-0.00961443	-0.0286299	0.00648031	-0.0158527	0.0543389	0.00415541	0.017965	0.0311587	-0.00398073	-0.0339926	0.0047142	-0.0580263
TRITD1Bv1G174250	-0.0372123	-0.0271684	0.113628	0.00534209	-0.0529653	0.0365401	0.0345534	0.00695929	0.057022	-0.118654	-0.0437519	-0.0296767	0.0589662	-0.00941818	-0.0296026	0.0279883	-0.0216278	0.0443166	-0.0049138	-0.0264245	0.0146184	0.0227332	-0.0016972	-0.0425382		X0.80_144.0801m.z	-0.0572315	0.015911	0.0426354	0.0796922	0.0764875	-0.0224591	-0.0560639	-0.0476102	-0.0594655	-0.00514091	0.0148038	-0.00900164	0.0296192	0.0074863	0.00694923	0.0326262	-0.0641819	0.116263	0.00113472	-0.0565066	-0.0509341	0.0570839	0.0299421
TRITD5Bv1G109790	-0.0194698	0.0836863	0.00486126	-0.0654557	0.0693079	0.0364569	-0.0736207	-0.0134108	-0.055181	-0.0748915	-0.0306364	0.065105	0.0984453	0.0490159	0.0311066	-0.0155534	-0.0275961	0.0284223	-0.0368238	-0.0187091	-0.0238153	-0.0691181	-0.0334934	0.0347736		X0.80_154.1220m.z	-0.0674049	-0.0147287	0.076788	-0.0286288	0.0109928	0.00347828	-0.00642695	-0.027187	-0.0743755	0.0108883	0.0311317	-0.0702295	-0.0622677	-0.0251573	-0.118375	0.00210656	-0.109811	0.0328406	-0.00518698	0.0401314	-0.00526065	-0.0175919	0.0132013
TRITD6Av1G224590	-0.0608343	-0.0385632	-0.0896878	-0.0228101	0.0324371	-0.0241949	0.0495414	0.0780682	0.0164287	-0.0936563	0.0173914	0.0081907	0.0315953	0.0446048	0.0432073	-0.0288228	-0.0152946	-0.0932822	-0.0456703	0.0287452	-0.0095248	0.0106816	-0.0118328	0.0663584		X0.80_155.1296n	-0.0309087	-0.0519475	-0.00736292	0.035927	0.0165596	0.0598521	0.0703666	-0.0787352	-0.044366	0.0305516	0.0801585	0.0336842	-0.00849608	-0.0983439	0.0295884	-0.0383232	0.0805944	0.0294462	-0.0163518	-0.00262515	0.0160929	0.0559636	-0.0634127
TRITD5Av1G130940	-0.0191288	0.0836832	0.0151441	-0.0684733	0.0486937	0.0381583	-0.0756627	-0.0222889	-0.0400413	-0.0925405	-0.0385963	0.0714193	0.0890653	0.0393842	0.0313025	0.00885067	-0.0147577	0.0187065	-0.0365819	-0.00310785	-0.0735677	-0.0219309	-0.0633502	-0.0277321		X0.80_169.1091n	-0.0666222	-0.025383	0.0579419	0.0145493	0.0267313	0.0204032	-0.0094701	-0.0158441	-0.0090294	0.0138342	-0.00432752	-0.0135455	-0.00179259	-0.0283867	-0.0110692	-0.0432839	-0.0147401	0.0033913	-0.0239651	0.0343289	0.00850837	0.0264663	0.00478747
TRITD7Bv1G156850	0.071692	0.0374003	0.0889888	-0.0067724	-0.0534404	-0.00440743	-0.0213963	0.0189039	-0.00246811	0.0181848	-0.0113152	0.0203938	0.0234296	-0.0144534	0.00170187	0.00594391	0.0426933	3.83061472310187e-05	0.0218411	-0.00523742	0.027149	8.98991376727038e-05	-0.0246571	-0.0262003		X0.80_282.2791m.z	-0.0630155	-0.016749	0.0784619	0.0216316	0.0710898	-0.00808704	0.0101257	-0.0561693	0.0167622	0.02349	-0.0501446	-0.0467301	-0.00574247	0.0889095	0.109161	0.205102	-0.0650421	-0.00220886	0.0332362	0.0166987	-0.133678	0.0845837	0.0329555
TRITD3Bv1G037620	-0.0393715	0.0913583	-0.0167977	-0.0219115	0.0260185	0.0117733	-0.044994	0.00901121	0.051099	-0.0864444	-0.0392605	0.168698	-0.032595	0.0106005	0.0107264	0.0633412	-0.012504	-0.0105076	0.00932323	-0.0224404	-0.0206956	-0.0495537	-0.0681772	0.0462802		X0.80_288.2509m.z	-0.0645069	-0.023617	0.0212771	0.0383419	0.0118792	-0.024048	-0.0101705	-0.0117335	-0.10318	0.0549835	0.0319058	0.0201281	0.0382481	-0.0203798	-0.0358421	0.000625463	0.0152456	0.0216933	0.00609554	0.0197655	-0.0993125	0.047498	-0.0148597
TRITD3Av1G224600	-0.0391155	0.0818122	-0.00545546	-0.0406164	-0.0309937	0.0120905	-0.0567613	0.13756	0.0340535	-0.0536782	-0.0984023	-0.040367	-0.0613606	-0.0536533	-0.0378389	0.00125583	-0.0578764	-0.028435	-0.0299882	0.0146273	-0.00959734	-0.0534197	0.0616771	-0.0461446		X0.80_335.2610m.z	-0.0698385	-0.0681143	0.0562167	0.0101018	-0.00895691	-0.0107428	-0.00281025	0.00137	-0.0076926	-0.00905292	-0.00890282	-0.0360139	-0.0434956	-0.0116685	-0.0174762	0.0627694	-0.000501014	0.00334546	0.0210719	0.00366808	-0.000716752	0.0262887	-0.0210079
TRITD3Av1G226230	0.0120215	-0.0836632	-0.00574913	-0.0841956	-0.0152072	-0.000914999	-0.018605	-0.0484361	-0.00154438	-0.0784679	0.0057056	0.00924585	-0.0296054	-0.127742	0.0507847	0.0839299	0.0466344	0.0483675	-0.00176088	0.0375	-0.0257227	0.0188532	-0.00698386	-0.0298156		X0.80_445.3109m.z	-0.0675661	-0.0455818	0.0318168	0.0376116	0.00880137	-0.00401231	0.00968944	0.0209878	0.0381976	-0.00643519	-0.00901802	0.0196431	0.0372088	0.015753	-0.0338928	-0.00206138	-0.00678927	-0.011594	0.00276775	0.00687889	0.00409989	0.0240689	0.0180732
TRITD1Bv1G203470	-0.0159205	-0.032971	0.0739617	-0.0987978	0.00681435	-0.0180736	-0.0424835	0.0508066	0.100262	-0.0983442	0.0242433	-0.0213386	-0.0577904	-0.00603165	0.0785587	-0.0481006	0.0301471	0.00344933	0.0071287	0.0168874	0.0127786	-0.0357162	-0.0333891	0.0396565		X0.80_452.3938m.z	-0.0403176	0.0325509	0.0391608	-0.078174	0.0626565	0.0514392	0.0149176	-0.0947471	-0.119614	-0.113368	0.00908759	-0.0135845	-0.0992021	-0.00471831	0.0387695	-0.143915	-0.000932344	0.0634361	0.0348614	-0.0980786	-0.119437	0.0519589	-0.0903691
TRITD5Av1G105940	-0.0216691	0.084753	0.0385192	-0.0582291	0.0807987	0.00485593	-0.00617915	-0.0224915	-0.0389215	-0.0302496	-0.0283159	0.0368415	0.032047	0.0652168	-0.0613461	0.0411757	-0.00765286	-0.00558308	0.0414226	-0.0405186	0.00990601	0.0398217	-0.0179011	-0.0412858		X0.80_471.2550m.z	-0.0656903	-0.0252624	0.0144974	0.0137974	0.0118758	0.0534776	0.0104354	0.00201007	0.0145056	-0.0387053	-0.00547477	0.0467803	0.0598893	0.0326986	0.00585972	-0.0273986	0.0102755	0.000634368	-0.030181	-0.0170668	0.0306463	-0.00722925	-0.0139484
TRITD4Bv1G009290	0.0923088	0.0229611	-0.0566888	0.0226334	0.0268158	-0.0182675	-0.0251907	0.0610556	0.0155815	-0.0349768	0.0137088	-0.0274197	0.0244576	-0.0222343	-0.00192819	0.0133436	0.00321283	-0.0304036	-0.0115318	-0.0475141	-0.0311523	0.00881461	0.00676671	-0.0407154		X0.80_473.3378m.z	-0.057559	0.0203625	0.0123067	-0.0398307	0.0688913	0.00636087	0.0408546	0.0476056	0.0306452	0.0300739	-0.0465134	-0.00137752	0.00946774	-0.0107079	-0.0322043	-0.0143948	-0.0270179	0.0350273	0.0065911	0.00180454	0.0305215	0.0304553	0.0451802
TRITD4Bv1G200920	-0.00786256	0.0802972	0.0334717	-0.0641531	0.102969	0.039908	-0.00833761	-0.0161286	-0.0183675	0.00624463	0.00702132	-0.021352	0.0377793	0.0660635	-0.0572197	-0.00763495	-0.0226243	-0.00414565	0.0191359	-0.0645574	-0.0202414	-0.0156674	0.00686273	0.00450747		X0.80_489.3365m.z	-0.0646954	-0.0225898	0.0172008	0.0222731	0.0365736	0.0322427	0.0365634	0.022523	0.0521551	0.000918795	-0.0120672	0.0373993	0.0541024	0.00627661	-0.0156375	-0.0401459	0.0073756	0.00459863	-0.00855058	0.00658168	0.0249671	0.0331936	0.0249732
TRITD6Bv1G056540	-0.0380401	0.0976943	-0.0228815	-0.0157612	-0.0532111	0.00299585	0.00483284	0.0144926	0.0259089	-0.00108685	-0.0557927	0.00935793	-0.0311996	0.0191076	-0.0152619	-0.00536836	0.0207397	-0.0134653	-0.038466	0.000794927	-0.000325747	-0.00752848	0.00366604	-0.000565099		X0.80_517.3646m.z	-0.0649102	-0.0119049	0.0245284	-0.00819101	0.0584812	-0.00364684	0.0383092	0.0708091	0.0358554	0.0150762	-0.0393103	-0.000832872	0.0540675	-0.00516672	-0.0243102	-0.00161124	0.0205414	0.0280062	0.0312093	-0.0169359	0.0267945	0.0404543	0.0261118
TRITD3Av1G017160	0.0297599	-0.0298255	0.062102	0.0591861	0.095709	0.0999362	-0.0263923	0.101388	0.0363002	0.0065665	-0.0918429	-0.0767446	-0.111994	0.0680414	-0.0293247	-0.0245989	0.0569306	0.0239557	-0.0699981	0.00758375	0.0378128	-0.0431568	-0.0169905	-0.0208602		X0.80_545.3999m.z	-0.0590462	-0.00244698	0.0339093	-0.0279356	0.0755905	0.00967814	0.0281116	0.0341185	0.0405161	0.019188	-0.0425834	-0.00688572	-0.00991305	-0.0161211	-0.0276039	-0.0459006	0.0052733	0.0160098	-0.00966387	-0.0170268	0.0199773	0.0464225	0.0263883
TRITD6Bv1G001980	0.0959245	-0.000205119	-0.0513665	0.0342396	0.0106813	0.0124703	-0.0132128	0.013724	0.0260818	-0.0480439	-0.0372658	-0.0399568	0.000772392	-0.0074445	0.00579205	-0.0421175	-2.70583e-05	-0.0186829	0.048112	0.0054397	0.01312	0.0510847	-0.00914498	0.0563674		X0.80_561.3975m.z	-0.0562022	-0.0318935	0.0153159	0.0184073	0.0345001	0.0023172	0.0357548	0.0414652	0.0351517	-0.00764372	-0.0298359	0.0156671	0.0824189	0.0177108	-0.0180434	-0.0033805	0.0233904	-0.000308469	0.00231186	-0.035803	0.00303041	0.019029	0.0156431
TRITD2Bv1G222250	-0.0353171	0.06763	-0.00534284	-0.0791466	0.0439473	0.0585596	-0.0357238	0.0338087	-0.0966341	0.0265684	0.00689767	0.0915209	0.00321759	0.024825	-0.0627454	0.0024342	-0.0787265	-0.0653731	-0.0875862	-0.0997696	-0.0744953	-0.0106977	0.0876437	0.0137907		X0.80_589.4266m.z	-0.063158	-0.0416682	0.0470374	-0.0129534	0.0248314	0.026537	0.0460703	-0.0011828	-0.0304915	-0.0248747	0.00650441	0.00573947	0.00716734	-0.0247494	0.0144062	0.00978057	0.0566228	0.0488322	-0.0420645	-0.063801	0.0137634	0.00307374	-0.0205052
TRITD3Av1G277430	0.0978112	0.0092895	-0.0477093	0.0263786	-0.00934463	-0.0249539	0.00484103	0.0132407	0.0294407	-0.00138951	0.000760464	-0.0218475	-0.0103332	0.0175294	-0.0114923	-0.0170524	0.0484124	-0.0524665	0.0339251	-0.0580958	0.00934325	0.0384239	-0.0036915	-0.0111345		X0.80_603.4402m.z	-0.0671847	-0.0416996	0.0497982	-0.00243435	0.00977491	-0.00887033	0.0502381	-0.0272057	-0.00942252	0.0153063	-0.0397154	-0.0164431	0.0296538	-0.00830412	-0.0193804	0.0111742	0.0287885	0.0160381	-0.0306745	-0.0651567	-0.00295136	-0.0168307	0.0107347
TRITD6Av1G215280	-0.0254148	-0.0107813	-0.0290384	-0.00925586	0.00501287	-0.235787	0.0374827	0.0606227	0.0665514	-0.0528945	-0.0106736	0.00139225	0.0801426	-0.0612085	-0.00982149	0.056124	0.0224427	-0.0807026	-0.0588775	-0.0486969	-0.0774431	0.00963002	-0.0952396	-0.0522193		X0.81_102.1273m.z	-0.0501444	-0.00631463	0.102231	-0.00934471	0.0737198	-0.036425	0.0336166	-0.0227254	-0.198256	0.053553	-0.00827337	0.0958804	0.0589731	0.0787861	0.0148514	-0.0450691	0.0332241	-0.080257	0.0702706	-0.10165	0.0449155	0.0125125	0.0750645
TRITD6Bv1G042840	0.0704175	0.0333694	0.0885329	-0.0107863	-0.0491857	-0.00338644	-0.023677	-0.000728462	0.00314674	0.0041043	-0.00841669	0.0203079	0.0144185	-0.00432782	0.0102513	-0.0147963	0.0194392	0.0119869	-0.00866562	0.0333092	-0.0166673	0.015061	-0.0030648	0.00164945		X0.81_1077.5926m.z	-0.0795163	-0.00601798	-0.0151453	0.0394747	-0.0653377	0.00130134	-0.0416176	0.0211006	0.0526479	0.0437015	0.0566413	0.0279863	-0.0206678	-0.0586323	0.00264757	0.0980485	0.0412226	0.0749074	-0.0582325	-0.0365099	0.00230196	-0.0346941	0.0111264
TRITD0Uv1G001380	0.0878019	0.0337439	-0.0574598	0.000867414	0.00926731	-0.0158749	-0.00303595	0.0703676	0.0295688	-0.00665165	0.02934	-0.0463516	0.0178753	-0.0146451	-0.0126295	0.037872	-0.0345755	-0.0440444	-0.0126908	-0.0407558	-0.0187084	-0.0424033	-0.0148599	0.0121802		X0.81_110.0948m.z	-0.0714424	0.0317936	0.123467	-0.0062126	0.0135202	-0.0193271	0.0554036	-0.00691616	-0.0598595	0.0146909	-0.0163374	0.010782	0.0768926	-0.0388742	-0.0280884	0.0165153	-0.0487329	-0.102117	-0.112187	-0.083646	-0.0982468	0.0116121	-0.0622106
TRITD7Av1G274720	-0.0902496	-0.0319604	0.0582998	-0.0139152	-0.00259161	0.0047511	0.0217407	-0.016627	-0.0170773	0.028968	-0.00946112	0.0278028	0.0232852	-0.00330016	0.0084023	0.00190489	0.0117959	-0.00261114	-0.0236289	0.008029	0.0037044	-0.0203125	-0.00828803	-0.0282468		X0.81_115.0862m.z	-0.0477785	0.00761865	0.00424696	0.0474502	-0.0171884	-0.0133616	-0.0730415	-0.0434699	0.0707518	0.0787789	-0.190238	0.144097	-0.0599239	-0.127233	0.0773765	0.0184314	0.0115153	-0.0621152	-0.137694	-0.0108671	0.078381	0.0139256	0.136711
TRITD0Uv1G118100	-0.0875788	0.00916747	0.0388773	-0.00742791	-0.0582406	-0.0806043	-0.0298967	-0.0222513	0.00140228	-0.0350881	0.0169986	-0.0529141	-0.0773249	0.0186996	0.0490125	0.0569614	-0.125906	0.00470665	-0.0168274	0.0248433	0.0245426	0.0482102	0.0599673	0.0215273		X0.81_139.0749m.z	-0.0668117	0.0506429	0.108917	-0.0294583	-0.0421101	0.0346424	-0.0340656	0.0597197	0.0108225	-0.00232714	-0.0140526	0.0990289	0.122706	-0.0925426	-0.00142732	0.0142578	-0.0560737	-0.0976864	-0.0317143	0.168259	0.111775	-0.0288524	0.0414569
TRITD3Bv1G274810	0.0337395	-0.0653043	0.0242011	-0.0695649	0.000294046	0.0745666	-0.117558	0.0146039	0.0311052	0.00924421	0.00707941	-0.0679709	0.01382	0.004196	-0.0179009	-0.00741295	0.0652006	-0.135191	-0.000704336	0.0835106	0.0408272	0.0528604	-0.0134317	0.0616665		X0.81_141.1148n	-0.075524	0.0168778	0.0447985	0.0534209	0.0143969	-0.0320911	0.000963347	-0.0459419	-0.0338361	0.0407606	0.0114332	-0.0214123	0.0196453	-0.0507938	0.0761097	0.0301586	-0.0580958	0.0297297	0.0135758	0.0251494	-0.0260544	0.0421773	0.0638064
TRITD1Bv1G055320	-0.049717	0.0793459	-0.0367679	-0.042845	-0.00566823	-0.00415571	-0.0461965	0.0391502	-0.000559169	0.0145189	-0.0651023	0.0326415	-0.0461903	0.0145284	0.0222324	-0.0229559	0.0337407	-0.0563529	-0.0763543	-0.0296835	0.0224159	0.0282513	-0.0619302	-0.0865648		X0.81_146.0956m.z	-0.0732755	0.014901	0.04458	0.00722894	0.0553751	0.00293117	-0.0241052	-0.0325005	0.0254765	-0.00214369	0.0205765	0.0126548	0.0617845	0.0153731	0.00604033	-0.103353	0.0108394	-0.00399889	0.015058	-0.0569555	-0.108606	-0.0209506	-0.0318803
TRITD5Bv1G182790	0.0671731	0.0251783	0.0836385	0.0068892	-0.0265104	-0.00171128	-0.0414858	-0.020138	0.00283556	0.0979468	-0.0371414	-0.0259941	0.0606399	0.0488327	0.0519377	0.0841633	-0.0353512	-0.0433388	-0.0299552	-0.000567141	-0.0660685	-0.0718892	0.0510962	-0.0689126		X0.81_147.0433m.z	-0.0416369	-0.0359384	-0.0136447	0.0586323	0.0260061	-0.0202487	-0.0444523	-0.0803473	-0.00950405	0.152491	-0.155005	-0.0197688	-0.0646074	-0.0106666	0.0414921	0.00503142	0.0957282	-0.0631577	-0.0145	-0.0331797	0.0276909	-0.00850246	0.0505036
TRITD6Av1G044080	-0.0444414	0.0868409	-0.030247	-0.0140194	-0.0599258	0.00735999	-0.00482925	0.0228013	0.0438907	-0.00600043	-0.0430087	0.00531619	-0.0360114	0.0107619	-0.016285	-0.00656933	0.0252968	-0.0620411	-0.0161997	-0.0144035	-0.0275535	-0.00548955	0.000290479	-0.0262555		X0.81_177.0549m.z	-0.0544227	-0.0281703	0.0162811	0.037392	0.0422455	-0.00944735	-0.0776089	-0.0554696	-0.00225166	0.0847653	-0.0846557	-0.0614173	0.024401	-0.00546181	0.000697338	0.00240145	0.00920984	-0.0723086	-0.0047322	-0.0314383	-0.0463548	0.0418752	0.0378662
TRITD2Av1G261160	0.0117883	-0.0400784	-0.0129725	-0.118854	-0.0152474	0.0372945	0.0143869	-0.0207149	-0.0594414	-0.0901409	-0.0317867	0.0124493	-0.0523097	-0.0760402	0.00103359	-0.0139326	0.0802984	-0.0191801	-0.0403423	0.029487	0.0125458	-0.0122875	0.0569076	0.0127011		X0.81_189.1012m.z	-0.0801995	-0.00281526	0.0804849	-0.0411384	-0.00178845	0.0133938	-0.0120558	0.0348876	-0.0479551	0.0487737	-0.00585356	-0.0533263	0.0739444	-0.00363371	-0.0484772	-0.028187	0.0172951	0.044663	0.00266704	-0.0111123	0.0162633	-0.0317148	-0.0351095
TRITD6Av1G001960	-0.0330616	0.07986	-0.00434527	-0.0551764	0.0512092	0.0235261	-0.0429503	0.0358243	-0.07513	-0.0570862	-0.0351193	0.0375972	-0.000535226	0.0362387	-0.0112757	-0.0485207	-0.0572578	-0.0669532	-0.100695	0.0741014	-0.025857	-0.054417	-0.0284353	0.00398192		X0.81_209.0804m.z	-0.0621431	-0.0281351	0.00409323	0.0383889	-0.0191457	0.0120254	-0.0544417	0.0449574	-0.0621822	0.0149968	0.0355601	0.00277207	0.0343395	-0.0586354	-0.0409446	0.00445357	-0.0175118	-0.00390787	0.0354056	-0.0288453	0.0711109	-0.035682	-0.00550808
TRITD6Bv1G140350	0.00502726	-0.0627557	-0.0797191	-0.0579126	-0.0137234	-0.0033918	0.0536766	-0.00383281	-0.0879361	-0.013995	-0.0260803	-0.012632	0.0171045	0.0264942	0.00891093	0.0429624	0.029388	-0.0572221	0.0196196	0.0102072	-0.0114278	0.0571557	-0.00334961	0.0318861		X0.81_249.1592m.z	-0.0561585	-0.014293	0.0240992	0.0253946	0.019438	-0.0152676	-0.0699849	-0.0497007	0.0139749	0.0768296	-0.131178	0.0248685	0.00071436	-0.0438604	0.0639064	0.00568858	0.0521934	-0.0279455	-0.00346047	0.0185878	0.0139827	0.0412864	0.0491693
TRITD0Uv1G013140	0.0668337	0.0360575	0.0833726	-0.0129297	-0.0409554	-0.0176276	-0.0126826	-0.00679115	0.00600358	0.00915987	-0.0076553	0.0146283	-0.00123835	-0.0461451	0.0200299	-0.000765128	0.033194	-0.00260905	-0.0301428	-0.00624061	-0.0129056	0.00307483	-0.00966726	-0.0357062		X0.81_254.1398m.z	-0.0748869	-0.0461065	0.0441912	0.0212154	-0.000185591	0.00061558	-0.0151261	0.0231978	-0.0228568	0.0164875	-0.0367976	-0.0170571	0.0028054	-0.00359925	-0.0348452	-0.00732157	-0.0565243	0.0111005	0.015044	0.0467848	-0.00655127	0.0104155	0.0210164
TRITD0Uv1G001290	-0.0716407	-0.0316539	-0.0778305	-0.0152697	0.0297137	-0.0130295	0.0241934	0.0370198	0.00973839	-0.0438758	0.0180993	-0.0250214	-0.0116266	0.00571834	-0.031559	-0.00780668	-0.0463378	-0.00231396	-0.0737899	0.00989033	0.0100726	-0.00921113	-0.0116429	-0.0220125		X0.81_265.1540m.z	-0.0557236	-0.0349414	0.029614	0.0447912	0.0359045	0.0109116	-0.0331146	-0.0427551	0.026375	0.0356482	-0.0906099	0.0154001	0.0179789	-0.00129347	0.00220465	-0.0035483	-0.00550613	-0.0658914	0.0149235	0.00196971	-0.00704783	0.0233361	0.0249655
TRITD7Bv1G063440	-0.0662938	-0.0387166	-0.0804239	0.00844075	0.0543185	0.00121074	0.0295011	0.00154316	0.000157826	-0.00639812	0.00586016	-0.0246696	-0.0091019	0.0239672	0.00455598	-0.0120322	-0.00861685	-0.00964779	0.00757033	-0.0193051	0.0388969	0.0120467	0.00234681	-0.0416516		X0.81_301.2849m.z	-0.0409095	-0.0188491	0.0507271	0.0384069	0.00690608	-0.00484293	-0.0116578	-0.00365902	0.00326816	-0.111225	-0.085357	0.181502	0.00770653	-0.0720633	-0.0816517	0.097858	-0.0958706	0.0976562	0.0817683	0.0542066	-0.078521	0.220377	-0.0957312
TRITD7Bv1G125420	0.0232948	0.0842362	0.0129828	0.0199501	0.00992064	0.0580823	0.120893	0.0153676	-0.0345455	0.059648	0.0350953	-0.010752	-0.0653093	0.0590018	-0.00834259	0.0556855	0.0710168	-0.00870048	-0.0024581	0.00269614	0.0320092	0.0399678	0.110685	-0.0237819		X0.81_307.1673m.z	-0.0829936	-0.0167453	0.0343277	0.0305997	0.0361023	-0.00714982	-0.0791772	-0.0127414	0.0667847	0.0165177	-0.0520727	0.0128979	-0.0346361	0.0330404	0.00298614	-0.0252898	-0.104261	-0.066905	-0.0221154	0.00925489	-0.019279	0.0301941	0.0536958
TRITD7Av1G001090	-0.0880045	-0.0263712	0.0554194	-0.00263926	-0.0143342	-0.00567726	0.0187325	-0.00832672	-0.0160652	0.00237545	-0.00954989	0.00454362	0.0247766	-0.0222948	0.0234341	-0.00899227	0.000538292	-0.0206348	-0.0607718	0.0256391	0.0400111	-0.0293291	0.0041818	-0.0210758		X0.81_316.2859m.z	-0.0771887	-0.0093317	0.0421853	0.0856016	0.0739747	-0.0876726	-0.0325423	-0.111286	0.000359618	-0.0824452	-0.000325153	-0.0331424	0.0170554	-0.0181025	0.131403	0.0600651	-0.0170207	0.0695729	0.0830506	0.0325485	-0.118137	0.108826	0.100764
TRITD1Bv1G172300	-0.0243553	-0.0304091	0.109755	0.00103646	-0.0421057	0.0377159	0.0230369	0.0273015	0.0301331	-0.0825781	-0.0261347	-0.0407433	0.0268405	-0.0120297	-0.0255788	0.0393586	-0.026776	-0.0115119	-0.0408348	-0.0422988	-0.0138677	0.0313625	-0.0227925	-0.0513288		X0.81_480.2228m.z	-0.0543803	-0.0393288	0.00967924	0.0500443	0.0135407	0.0442409	-0.0210365	0.00392723	-0.0217314	-0.0317474	0.0031323	0.0424699	0.0775396	0.0178397	-0.00096762	-0.0389243	0.00784782	0.00682564	-0.00214385	-0.0355431	0.0612034	-0.0238681	-0.00976712
TRITD1Bv1G012590	-0.086754	-0.0288322	0.0547525	-0.00791476	-0.011841	-0.00571111	0.0188905	-0.0177959	-0.0119165	0.0144045	-0.0104756	0.0157723	0.020459	-0.000420988	0.0297003	0.0150585	-0.0050701	0.00295299	-0.0191315	0.0245513	0.0142403	0.00318097	-0.023023	-0.00674556		X0.81_534.4877m.z	-0.0871806	-0.0571234	-0.014931	-0.0140861	0.0156814	-0.0506897	0.0505246	-0.025934	-0.0845638	0.0404107	-0.0460017	-0.052603	-0.0787388	-0.0549634	-0.025144	0.0169268	0.0120216	-0.0137823	-0.00735678	0.0810891	0.0307894	0.0116718	0.0092285
TRITD2Bv1G006640	0.0424987	0.0294656	0.0512318	-0.0381211	-0.0285763	-0.0470714	0.115212	-0.147489	0.112748	-0.0683984	-0.00689812	-0.005533	-0.0314777	0.0689046	-0.0697552	-0.0382597	-0.0142372	0.0227017	0.031762	-0.0530866	-0.0350355	-0.0660043	0.064491	-0.0109268		X0.81_585.2908m.z	-0.0770371	-0.0332037	0.0236951	0.00877307	-0.0129624	-0.00621589	0.0385601	-0.000692123	-0.0164744	0.00998059	0.00242239	0.0206692	0.0138506	-0.0338193	0.0178945	0.00913452	0.0294737	0.0122163	-0.0238066	-0.00940258	0.0127388	0.0213034	-0.0330937
TRITD3Av1G036100	0.0454757	-0.0832827	-0.00250131	-0.041493	-0.00381742	-0.00698533	-0.0149415	-0.02428	-0.023107	-0.0209025	-0.0728725	0.0193042	-0.0423512	-0.0276111	0.00222945	-0.00936415	0.0380313	-0.0659052	0.0370499	0.0531782	0.0577774	0.0178263	-0.00285279	-0.0375029		X0.81_591.4934m.z	-0.0711213	-0.0849901	0.0289389	-0.010551	-0.00960672	-0.00849469	0.00732269	0.0558909	-0.0641491	-0.057655	-0.0134012	-0.0141738	-0.00866677	-0.00586067	0.0152651	0.118598	0.0654919	0.0170885	0.0134087	-0.0516805	-0.0262109	-0.0108431	-0.00466509
TRITD3Bv1G183490	0.020671	-0.075466	-0.00629308	-0.0783955	-0.0327451	0.015228	-0.00734763	0.00452509	-0.0135423	-0.0862089	-0.0673849	-0.0283843	-0.00178262	0.0263205	0.00336198	-0.0545051	0.0442535	-0.0435593	0.000592687	0.00654822	0.0127528	-0.0147695	0.063029	-0.00717694		X0.81_625.3303m.z	-0.0781311	-0.0256947	0.0206461	0.0180114	-0.0395918	-0.00715746	-0.0219825	0.0354282	0.0109494	-0.00556828	0.0348449	0.00969929	0.00168958	-0.0160304	0.00389231	0.0398727	0.0315308	0.00601199	0.0182914	-0.0286151	0.0267031	0.00383923	-0.0409325
TRITD7Bv1G202160	-0.0247602	-0.0519788	0.0440349	-0.0320383	0.0748753	-0.109714	-0.0111478	0.0788762	0.0366988	-0.0385504	0.0641757	0.048157	-0.0915387	0.0207559	-0.0678079	-0.108178	0.0227484	-0.0460532	0.13033	0.0640165	0.13036	-0.10493	0.0445254	0.00697872		X0.81_637.3718m.z	-0.078047	-0.0208675	0.0231398	0.0196322	-0.042666	-0.0048516	-0.0150507	0.0211056	0.0473093	-0.00453632	0.0263213	0.0353816	-0.0150571	-0.0127193	-0.00341291	0.0780011	-0.0153877	0.0100848	-0.00119465	-0.0343502	0.0312508	0.0272268	0.00273314
TRITD2Bv1G175400	-0.000176004	0.00148909	0.0564799	-0.0431183	0.0650895	0.0190479	0.175421	0.13886	-0.0160985	-0.0750281	-0.0136695	-0.145007	-0.0186386	0.0348659	0.0166767	-0.0349724	0.0128551	-0.0367529	0.0724666	0.0679009	-0.012818	-0.160441	-0.0102929	-0.0665572		X0.81_649.4227m.z	-0.0825194	-0.0127009	0.0242975	0.0285376	-0.0255946	-0.00783539	-0.0110068	0.0234892	0.0148189	-0.00911751	-0.00152385	0.0220766	-0.0374358	-0.0265139	-0.0341027	0.0238725	0.0113143	0.0131018	-0.00511065	-0.019136	0.00198597	0.00664239	0.00401355
TRITD6Bv1G005370	0.00513506	-0.00814349	-0.0253137	-0.112406	0.021754	-0.0732946	0.00945999	0.00534342	-0.0187801	0.0652608	-0.0220402	-0.0630194	-0.115084	-0.0609721	0.0710145	0.118557	-0.131521	0.0280641	0.10855	-0.0378942	0.0597006	0.043313	-0.022744	0.0794169		X0.81_665.4042m.z	-0.0874788	-0.0222939	0.0100372	0.0202854	-0.0260977	-0.00138699	-0.0238287	0.0394303	0.0177749	-0.0232428	0.0158326	0.0162752	-0.0467966	-0.0280361	-0.039376	0.0287628	-0.0143705	0.00281252	0.00473401	-0.00826504	0.00104155	0.00651889	0.0176232
TRITD3Av1G002600	-0.0503562	0.0715718	-0.0284897	-0.00823791	-0.0883377	-0.0121291	0.0243037	0.0239493	0.0551189	0.049782	-0.0289872	-0.0383049	-0.0349229	-0.00862859	-0.0172204	-0.0363704	0.0243548	-0.0107329	-0.00468704	0.0178789	0.017315	0.0233087	-0.0694086	0.0383532		X0.81_719.3911m.z	-0.068068	-0.0337742	0.0424604	0.0215045	0.0152507	0.0127876	0.0227835	-0.0189038	0.00584165	-0.0113237	-0.00435713	0.009682	-0.00678023	-0.0256599	0.000178894	-0.00410649	0.0202101	0.00975066	-0.0388269	-0.00643299	0.012113	0.0224939	-0.0124241
TRITD0Uv1G065970	-0.0517513	-0.0280775	-0.0948144	0.0263253	0.0393228	0.0094965	0.0261869	-0.0124922	0.0120178	-0.0300915	0.0229995	0.00292988	0.0133438	0.0346193	-0.00506051	0.00073143	-0.0403517	-0.0570949	-0.0340698	-0.0361787	0.0282005	-0.0512809	-0.0487852	-0.00459056		X0.81_731.4292m.z	-0.0820584	-0.00990627	0.0316912	-0.00894397	0.00775911	0.0106894	0.0191012	0.04202	-0.0245935	-0.0505174	0.0111322	-0.00109246	-0.00505897	-0.0250087	0.00278155	0.0222486	0.0606798	0.017865	-0.0645266	-0.0388353	-0.0101779	-0.0101265	-0.0238446
TRITD4Av1G253530	-0.0491362	0.0710693	-0.0502814	-0.0177501	-0.0319768	0.00329235	0.0130026	-0.0366572	0.0684727	-0.00932317	-0.0575825	0.00936513	-0.0239158	-0.00500651	-0.00610277	-0.0172501	0.062366	0.0443341	0.0161393	0.032509	0.0734825	0.0832419	0.0101181	0.0381661		X0.81_745.4389m.z	-0.0924523	-0.00954453	0.0230503	-0.0148124	0.00441964	-0.0308395	0.042441	0.00608028	-0.0454681	-0.0238171	-0.0146678	-0.0197098	-0.0601858	-0.0577404	-0.0627372	0.0265328	0.0145109	0.0342897	-0.0361453	0.0218431	0.0113685	-0.00526088	0.0195631
TRITD2Av1G011070	0.0581665	0.00336656	0.0506761	-0.0209339	-0.0225813	-0.00564925	0.0797619	-0.120256	0.106152	-0.150605	-0.0138816	0.0172087	-0.0276102	0.126671	-0.0929579	-0.0783958	0.000882673	0.0134829	-0.0219244	0.0838268	0.0278845	0.0653686	-0.00713886	-0.0137649		X0.81_759.4180m.z	-0.0830736	-0.0264237	0.0444809	-0.000240334	-0.0103418	-0.016875	0.0250564	0.0190727	-0.0285765	-0.00813564	-0.00774242	-0.0165406	-0.0164711	-0.0229435	-0.0375557	0.0311643	-0.000292809	0.0211424	-0.0311667	-0.0164906	7.7864e-05	-0.00724744	-0.00909755
TRITD7Bv1G225480	-0.0629566	-0.0347604	-0.0847358	0.0127003	0.0269437	-0.00579003	0.0208835	0.00538708	-0.00502799	-0.0167867	0.0216746	-0.0410333	-0.00681981	0.0195532	-0.00786027	-0.0059939	-0.013854	-0.00470258	-0.0180277	-0.019048	0.0074365	0.00706618	-0.0253644	0.0196629		X0.81_763.4237m.z	-0.0773566	-0.0146076	0.00593062	-6.65317e-05	0.0176876	0.0392778	0.0508915	0.0105168	0.000476552	-0.0250058	0.000437703	0.0250557	0.00701312	-0.0454583	0.000581851	-0.00645986	0.0428272	0.0232952	-0.0724107	-0.0194034	0.0087667	0.00644244	-0.00466083
TRITD0Uv1G077780	0.0635378	0.0345595	0.0821212	-0.00899756	-0.0463415	-0.00614754	-0.0233255	0.0113376	-0.00455372	0.02238	-0.00840312	0.0146899	0.0197643	-0.0116073	0.0107767	0.000217559	0.0139639	0.0205432	0.00582255	0.00686548	-0.0103339	-0.00537474	-0.00993046	0.0044323		X0.81_774.5269n	-0.0421424	0.0202425	-0.00325627	-0.00266538	-0.0691364	0.0932632	0.130742	0.0594923	0.083449	-0.0779224	-0.102677	-0.121435	0.000618904	-0.0179187	0.04493	0.0118446	0.0511145	-0.0353297	0.0467981	-0.031381	0.0474611	0.0820139	0.00403576
TRITD2Av1G011100	0.0557445	0.00115948	0.0505525	-0.00922681	-0.0168362	-0.0176811	0.06116	-0.166909	0.110302	-0.124717	0.0262354	0.0356361	-0.0349959	0.0944418	-0.0655294	-0.0526001	-0.0211197	0.00682027	-0.0142515	0.124063	-0.00733539	0.0635619	-0.0324029	-0.0342474		X0.81_777.5480m.z	-0.0754369	-0.0337923	0.0401517	-0.0131183	0.00903829	0.0581976	0.0458827	0.0381335	0.00547046	-0.0318655	-0.0197173	-0.0219395	0.0266221	-0.00805579	-0.00962032	0.037029	0.0422194	-0.000431203	-0.0230806	-0.0232768	0.00923633	-0.0199633	0.0346052
TRITD3Av1G222450	-0.0616295	0.0518101	-0.00617889	0.0495534	-0.0465156	0.0756652	-0.0340915	-0.0795714	-0.00553652	0.0388726	0.0187396	-0.033162	-0.0448393	0.0101797	-0.00932341	-0.031771	-0.0114633	0.0225936	-0.014414	-0.0451672	0.0152717	0.00848296	0.0556546	-0.0341011		X0.81_787.4299m.z	-0.0731354	-0.0230645	0.00852486	0.0196141	-0.00559163	0.0329673	0.0203759	0.00501634	0.00463718	-0.0365469	-0.00305595	0.0147168	0.017176	0.0123983	0.00193643	0.0123276	0.0395226	0.00563629	-0.027059	-0.0134189	0.00246506	-0.00766168	-0.0207416
TRITD5Av1G231990	-0.0384582	0.07258	-0.0234694	-0.0671211	-0.0132897	0.00626073	-0.00906638	0.0533199	-0.011896	-0.0263	-0.0448741	0.0540675	-0.0136024	0.0263219	0.010683	-0.0350767	-0.00324097	-0.00509682	-0.0327427	0.0265361	-0.00489855	0.0374144	-0.0335134	0.0371593		X0.81_843.4810m.z	-0.0805471	-0.00310399	0.0485702	0.0331568	0.0432652	-0.0474904	0.0247285	-0.0439451	0.00760458	-0.0393666	-0.0598174	-0.0159219	-0.059217	-0.0133415	0.0191305	0.0831044	-0.00660059	-0.033804	-0.0852187	0.0779974	0.0398546	-0.0185411	0.0370422
TRITD1Bv1G170760	-0.0348713	-0.0239555	0.102491	0.004194	-0.0340984	0.0225977	0.02562	0.0533885	0.0151558	-0.0388758	0.00145803	-0.104607	0.0360587	-0.0420184	-0.0506649	0.0594691	-0.0545696	-0.00816249	0.0331994	-0.0089574	0.0497277	0.0287132	-0.0614922	-0.0485616		X0.81_844.4868n	-0.0682143	-0.0195353	0.0301807	0.0160881	0.0489871	0.0319942	0.0859763	-0.0418209	0.00157154	-0.0189364	-0.0229495	-0.00582373	0.0464718	-0.0192124	0.0281705	-0.0223287	0.0424472	-0.00378872	-0.041631	-0.0213688	0.0386221	0.00586413	-0.00662794
TRITD3Bv1G281330	-0.0460341	0.0778846	-0.0170033	-0.0392132	-0.0417063	0.0291362	-0.0166377	0.00398437	0.0251529	-0.0230012	-0.0648392	-0.00671118	-0.0392438	0.00271169	0.0528187	-0.0231389	0.0227301	0.0340693	-0.00764754	-0.0175109	0.0258071	0.0224755	-0.00272251	0.0308265		X0.81_93.0694m.z	-0.0818938	-0.0241621	0.0101383	-0.00608229	0.0171503	-0.0553188	0.0748903	-0.0332501	-0.123666	0.0183277	0.0371501	-0.0147027	-0.030991	-0.0470845	-0.101145	-0.0155801	-0.000123701	0.0672968	0.0635118	-0.0443135	-0.0527866	0.0253702	-0.00488171
TRITD3Bv1G190960	-0.0577133	-0.0421964	-0.0292036	0.0329728	0.0805426	-0.0547095	-0.00393267	-0.0225967	0.102638	0.086195	-0.107148	-0.0307365	-0.00424067	0.0357012	-0.00626663	0.0127773	0.0615586	0.0500282	-0.0248447	-0.0198278	-0.0613344	0.0228354	0.00366136	-0.0712888		X0.81_936.5805n	-0.0353948	0.00269841	-0.096044	0.0225626	-0.0710922	-0.0022914	0.0488239	0.020876	0.0279101	-0.0160839	-0.0820547	0.0199186	0.0386467	-0.0246837	0.00295952	0.0333404	0.0042947	0.00104624	0.0239293	0.0232522	0.0175996	0.0102449	-0.0295999
TRITD3Bv1G267140	-0.0834032	-0.0304257	0.052155	-0.0132856	-0.00738644	0.00380917	0.0224101	-0.017259	-0.0232396	0.0248029	-0.00723156	0.0247564	0.0150098	-0.00393757	0.0189701	0.0071406	0.0153742	-0.0143932	0.0132863	-0.00118237	0.0063165	0.0112665	-0.0265989	-0.0372279		X0.82_1045.5517m.z	-0.0788603	0.0177644	0.00462593	0.00573657	0.00837441	0.0764672	-0.00046033	0.0338972	0.0530133	-0.0180903	0.00443904	0.0365212	-0.0037947	-0.00932959	0.0505001	0.00629893	0.107869	0.0600085	-0.0112911	-0.00666407	0.0449132	0.0224552	-0.02769
TRITD4Av1G000900	-0.0691346	-0.0254184	-0.0268544	-0.0216375	-0.0363057	0.0767806	0.0512799	-0.0167581	0.0791632	0.0445753	0.0725815	-0.0665857	-0.0588226	-0.0199715	0.104744	0.0298779	0.0898294	0.12942	0.0643921	0.154557	-0.111952	0.000456489	-0.0399283	-0.0184125		X0.82_293.1598m.z	-0.0519883	-0.0285847	0.0508868	0.0402366	0.0145474	0.00811446	-0.0711229	-0.0381147	0.0875959	0.0106848	-0.043973	0.0211772	-0.101166	-0.00725513	0.0324368	-0.0683527	0.0078254	-0.0350032	-0.0401502	0.0260848	0.0134925	0.0835723	0.00113819
TRITD1Av1G042660	0.0238171	0.0163176	0.0240653	0.102298	0.00971321	0.0387971	0.103527	0.0228932	-0.0168287	-0.0919025	-0.0234191	-0.0610052	-0.104143	0.0031388	0.0767914	0.10165	-0.0147826	-0.0308879	0.0855382	0.0312714	-0.0813044	0.0196597	-0.0301778	0.030565		X0.82_337.1817m.z	-0.0715083	-0.028475	0.0754581	-0.031268	0.003808	0.00615408	-0.0356326	0.0237705	-0.019429	-0.0242907	0.0416136	-0.0310984	-0.0846738	-0.0391624	-0.00747751	0.0184458	0.0112258	0.0130143	-0.00907047	0.0106895	0.00835459	0.0016926	0.0234174
TRITD3Av1G263320	-0.0645143	-0.0428296	-0.0715072	0.00620653	0.0406714	0.0134506	0.0196617	-0.021063	0.0121369	-0.00978715	0.00541482	-0.0182462	-0.0170694	0.0337972	0.00471353	-0.0169162	0.00960797	0.036249	0.00766941	-0.0343519	0.0444385	0.0258604	0.016169	-0.00899491		X0.82_403.1713m.z	-0.0798402	-0.0415251	0.0446457	0.0134738	0.015871	-0.00463984	-0.0425541	0.0178818	0.0100799	0.00477959	-0.0818099	0.0197716	-0.0322741	0.0242576	-0.0261924	-0.0404457	-0.0131913	-0.0251034	0.00974574	0.052547	-0.0185768	0.0289501	0.00282589
TRITD3Av1G061830	0.0274753	-0.0552748	-0.0311362	-0.0841571	-0.0549104	0.0440638	-0.0237442	-0.0386719	0.0340663	0.026322	-0.0292575	-0.0125704	-0.04211	0.000754615	-0.0192294	0.013061	0.0131736	0.0676127	-0.0176552	0.00765708	-0.046156	-0.0845663	0.00749766	-0.0287967		X0.82_405.2299m.z	-0.0825658	-0.00610014	0.0155942	-0.0495835	0.0617168	0.0498356	-0.00810077	0.0911019	0.00788488	-0.0180575	-0.0140918	-0.0145055	-0.0011157	0.0172588	-0.0124174	-0.00879886	0.00488241	0.0389542	0.00685113	-0.00425304	0.00749542	-0.00716208	0.0178861
TRITD1Av1G136660	0.00753324	0.0699087	0.0296235	-0.0150704	0.107393	0.00721249	0.0544959	-0.0213126	-0.0544265	-0.104	0.00773728	0.0240805	-0.0109219	-0.0205449	-0.0556985	0.113699	-0.0585724	0.0711161	-0.101196	-0.0875269	0.0416316	0.0317237	0.0243632	-0.00596451		X0.82_455.1179m.z	-0.0650682	-0.0346447	0.00503408	0.0626339	-0.0408966	-0.0207443	-0.0362456	0.0513626	0.0509773	0.0129672	0.0468374	-0.0355203	0.0162562	-0.0210441	-0.0101279	0.00739123	-0.0338581	-0.0147183	0.00987694	-0.0120275	-0.0319138	-0.0101133	0.0128289
TRITD7Av1G001650	-0.0493285	0.0130822	0.0354301	0.0682283	-0.0204995	0.11074	-0.021401	-0.00568587	-0.103762	-0.0287463	-0.010294	-0.00822459	-0.0575829	0.0839858	-0.0134672	-0.00749961	0.116402	-0.102868	0.0231617	-0.0837465	0.0280354	-0.0572513	-0.020223	0.0422735		X0.82_537.3028m.z	-0.0720094	-0.0188932	-0.00282354	0.0337122	0.0448275	0.0551628	-0.0136428	-0.010523	0.0771459	-0.043112	0.0241245	0.055445	0.039421	0.0211848	-0.0072465	-0.0406047	0.0128265	-0.0247142	-0.0155153	0.00525264	0.00413174	0.0193685	0.00835715
TRITD7Bv1G180900	-0.0635806	-0.0402913	-0.0721377	-0.0246121	0.0250401	-0.00302663	0.0182918	0.0193637	-7.78216e-05	-0.0376117	0.0259353	-0.0336003	0.0145932	0.0249715	-0.0127327	-0.00348196	-0.00743083	-0.00155222	-0.0245406	-0.00307452	0.00937411	0.0389831	0.0285377	-0.0344922		X0.82_629.1855m.z	-0.0313273	-0.0785813	-0.0545847	0.0164258	-0.123841	-0.0478439	-0.063126	0.0211277	0.0294896	-0.0878064	0.00301667	0.0393309	0.0144336	0.0411939	0.0969489	-0.0972535	-0.254031	0.131561	-0.120327	0.024341	-0.0645644	-0.0724615	0.123617
TRITD1Bv1G009810	-0.0634663	-0.0262332	0.0831303	-0.0213539	-0.0149695	-0.00271082	0.0196071	-0.0249273	-0.0152734	0.0208801	-0.00927078	0.0252987	0.0117931	-0.0238279	0.0117994	-0.00650982	0.0338868	0.015111	-0.0242318	0.00556469	-0.0192656	-0.0176737	-0.000325646	-0.0219701		X0.82_853.4562m.z	-0.0832697	-0.0464432	-0.0216957	0.0503545	-0.0342688	-0.0156339	-0.0437191	0.0255809	0.0237231	-0.00988218	0.0331401	0.0277343	-0.0542498	-0.019123	-0.0318199	0.0446956	0.0284452	-0.0168119	-0.0115523	-0.0100662	-0.00923791	0.0029995	-0.0270387
TRITD4Bv1G200890	-0.0122377	0.0629659	0.0159854	-0.0507935	0.132275	0.0257777	-0.037499	-0.0334005	0.0011499	-0.0123767	-0.013445	-0.0232918	0.0213422	0.0253437	0.031552	-0.0225802	0.0051294	0.0367763	0.00269583	0.0292889	-0.0340487	0.00703771	-0.00876217	0.0127386		X0.82_863.3075m.z	-0.0611368	-0.0406396	-0.0422468	0.02766	-0.0899899	0.00407383	-0.0553506	0.0312431	0.0974873	-0.0148272	0.109613	-0.0816034	0.0339479	-0.0707952	0.00554592	0.0765732	-0.0187812	0.0204293	0.0150998	-0.0359704	-0.073586	0.0444601	0.0447462
TRITD0Uv1G013250	-0.0164313	0.0204174	-0.0476684	-0.0977724	0.0135991	0.0782646	0.0359368	0.00952621	-0.0155541	-0.00436998	0.0955743	-0.0542077	0.00640564	-0.0338053	-0.0776746	-0.0281113	0.0442236	-0.0231543	-0.0895859	-0.0622099	-0.0483868	0.0242403	0.037247	0.040509		X0.82_894.3078n	-0.0661688	-0.0150647	-0.0191187	0.0398171	-0.107333	0.010433	-0.0452442	0.00353386	0.112222	0.0363833	0.103337	-0.0979731	0.0564086	-0.085053	0.0407211	0.0751742	0.00312429	0.0940961	0.096538	-0.0131505	-0.0572421	0.0248483	0.0558028
TRITD2Av1G080780	-0.0463546	0.0685087	-0.0387662	0.00552753	-0.0697158	0.0126828	-0.00028009	-0.00288994	0.0486495	-0.0187581	-0.0745025	0.0264953	-0.0604266	-0.0094716	0.00869651	-0.0769163	0.0632891	0.0247866	-0.0233526	-0.0346786	0.0417907	0.0254697	-0.00481251	-0.000518236		X0.83_157.0857m.z	-0.0789704	0.00767356	0.112693	-0.0103014	0.0294822	-0.0200022	0.00742542	0.00303592	-0.0352407	-0.0536362	0.00413809	0.00677115	0.0862109	0.00104646	-0.156222	-0.0415122	-0.0445833	0.0498053	-0.0614681	0.0212517	0.0232946	-0.038365	0.0478497
TRITD5Bv1G195300	-0.0121709	0.0209274	0.0388701	-0.07209	0.106252	0.0719187	-0.00369045	0.0245464	-0.0649312	-0.0363342	0.107505	0.0415314	-0.0572961	-0.0802654	0.0352126	0.0733002	0.0992957	0.0719543	-0.11428	-0.0215177	-0.0451861	-0.0370816	-0.0857507	0.0219947		X0.83_238.1434m.z	-0.0498339	-0.0222564	0.01868	0.0044256	-0.00296883	0.0567502	-0.036763	-0.0186185	-0.0525329	-0.00168346	-0.028406	0.0058756	-0.040843	0.00337836	-0.0213431	-0.0513913	-0.0462178	0.00735246	-0.0213328	0.0719677	-0.00462243	-0.0195447	-0.0165939
TRITD5Av1G251400	0.0211481	0.0651136	0.0338164	-0.0461204	0.0913732	-0.0189676	-0.00535799	-0.0655591	0.060723	-0.010193	-0.0640952	0.0141206	0.0314931	0.0650649	0.0342578	0.0227943	0.0482029	0.0424193	0.0619869	0.0282107	0.102008	-0.0198034	-0.0207599	-0.040415		X0.83_260.1261m.z	-0.0440733	-0.0186863	0.022223	0.0418704	-0.0459923	0.00866194	-0.0585234	-0.0308694	-0.0318264	-0.029017	-0.0667818	0.00135226	0.00664228	0.0819155	0.0516477	-0.0404086	-0.0328463	-0.0249002	-0.0373595	0.0262809	-0.0474177	-0.0507811	0.00228381
TRITD2Bv1G245840	-0.0721293	-0.0158758	-0.040342	0.0143317	-0.030808	0.00389613	-0.0598131	-0.044801	0.0607167	-0.00797349	0.0691619	-0.128949	-0.0276447	0.0962265	0.0439475	0.166233	-0.000733129	-0.0373273	0.0412575	-0.0720537	0.0242114	0.0645136	0.0751653	-0.0246556		X0.83_283.1520m.z	-0.0791597	-0.0161709	0.0476221	-0.0542822	0.0413978	0.0341724	-0.00706792	0.0342071	-0.0343351	-0.0196321	-0.00316885	-0.0250153	-0.040332	-0.0321806	0.0182171	-0.0208887	0.000105513	0.0115246	-0.0180766	0.0119747	0.0129705	-0.00343172	0.016324
TRITD4Bv1G188890	0.0452828	0.039036	-0.00675381	-0.0730573	-0.0443492	-0.0521283	0.103401	0.0171198	0.00666618	-0.0253129	0.0172141	-0.0478094	0.0381866	0.0611962	-0.00715793	-0.00258794	0.056733	-0.0691025	-0.000484403	-0.0940825	0.123504	-0.139719	0.146132	0.00657638		X0.83_287.0736m.z	-0.0591115	-0.03327	0.0531332	-0.0114703	0.0577269	0.0343026	-0.0148304	0.0901204	-0.146503	0.0535524	-0.0241336	0.0242782	-0.0408014	0.0870492	0.0223756	-0.0187351	-0.0525395	0.0400387	-0.0508347	0.0459487	0.00757043	-0.0792909	0.0841628
TRITD4Av1G262980	0.0597998	0.0365585	0.0788555	-0.0123096	-0.0433452	-0.0116239	-0.0142772	-0.000886358	-0.00449898	0.0332726	-0.00652447	0.0229178	0.0175645	-0.00398669	0.0073364	0.00240862	0.0187891	0.0119951	0.00654012	-0.0106721	-0.00992252	-0.010389	-0.00125523	-0.015927		X0.83_288.1477n	-0.0600549	-0.0206706	0.0353801	0.0044923	0.0180303	0.0632522	-0.0325143	0.00234765	-0.000608831	-0.039363	0.00834917	0.035714	-0.010944	0.00943509	0.0265264	-0.0523691	0.0422697	-0.0119907	-0.0163465	-0.00914375	-0.00751679	0.00562139	-0.0314563
TRITD2Av1G295370	-0.0802053	-0.0327179	0.0481681	-0.0206559	-0.00841905	0.00146152	0.0289038	-0.0147897	-0.0282961	0.0254579	-0.00749902	0.020772	-0.014726	-0.00191855	-0.01178	-0.0134484	-0.0117473	0.0146517	-0.0290344	-0.0116288	-0.0244785	-0.0328906	-0.0457882	-0.0241496		X0.83_326.1639n	-0.072592	-0.0570573	0.0625011	0.0131581	-0.00077413	-0.00689943	-0.0414906	0.0227454	0.000646417	-0.0221439	-0.00394193	0.000129881	-0.00549821	0.0170846	-0.00086535	0.0187829	-0.00500247	-0.00396281	-0.00578699	-0.00988163	-0.00127074	0.00339306	0.00362306
TRITD4Bv1G016860	0.0363291	-0.0655647	-0.023574	-0.0686653	-0.0373167	0.0266736	0.0129222	-0.0457485	-0.0166298	0.0048746	-0.0257802	0.0312438	-0.0400267	0.0579182	0.0264324	-0.00858826	0.0723591	-0.00534508	0.0153776	-0.0235626	-0.0601816	-0.000315511	-0.022423	-0.0173697		X0.83_328.1909n	-0.0785146	-0.0188947	0.0555653	0.0182972	-0.0172029	0.0115577	-0.0484197	0.0482967	0.0354765	-0.0174355	0.00869623	0.0167356	0.0166668	0.026594	0.00137155	0.0230207	-0.0179663	-0.0103352	-0.00385565	-0.0106921	-0.00456139	0.0115123	-0.0133944
TRITD6Bv1G047470	0.0615418	0.0320652	0.0794507	-0.00621988	-0.0205895	-0.0132128	-0.0375996	-0.0236062	-0.00306838	0.00030852	-0.0331365	-0.0159063	-0.0152964	-0.00374234	0.0207666	-0.00469443	-0.00774655	0.0488112	0.00440738	-0.0749669	-0.0393695	0.0536529	0.0631098	0.00263162		X0.83_331.0801m.z	-0.0382698	-0.0474434	-0.0150303	0.0353456	-0.0456296	-0.0888002	0.0499508	0.039423	-0.0832963	0.0320084	-0.0460289	0.0268656	-0.0214765	0.072411	0.0254191	0.0418825	-0.0167674	0.0507085	0.0415514	0.00706022	-0.00400615	-0.00384	-0.0452421
TRITD7Av1G004120	-0.0816258	-0.0288826	0.0521825	-0.0101633	-0.00940865	-0.00458076	0.0162726	-0.0144439	-0.0121676	0.0203813	-0.00368551	0.0180683	0.00797908	0.00367788	0.0144798	0.00645765	0.00408262	0.000274884	-0.0134712	0.00767012	0.0122683	-0.0145954	0.020693	-0.0277895		X0.83_342.1646n	-0.0653121	-0.0275042	0.0243001	0.00743937	0.0208175	0.0586846	0.00477578	0.00558576	0.0186299	-0.0427911	-0.0182152	0.0323334	0.0731203	0.0301009	0.0408566	-0.039354	0.00554744	0.00489063	-0.0302669	-0.0174895	0.0278425	-0.00529551	0.00278318
TRITD5Av1G242600	0.00403354	-0.0304131	0.0418196	0.070744	0.0466964	-0.119047	0.0701794	0.0290225	-0.00920943	-0.060642	-0.0806339	-0.0074738	-0.0399395	0.0187957	-0.111263	0.0938955	0.0645351	0.060166	0.0402177	0.0403865	0.0115841	-0.0614035	0.00830345	-0.0109317		X0.83_347.1997m.z	-0.0751545	-0.0292196	0.00513196	-0.018141	0.0625281	0.0900525	-0.0178759	0.0516127	0.0263618	-0.0511298	-0.00536482	0.0248859	0.0308316	0.0322866	0.0116576	-0.0644007	0.0262637	0.0264319	-0.0147039	-0.00741742	0.00891415	-0.00480143	0.00756622
TRITD1Bv1G130750	-0.00380684	0.0678222	0.0210349	-0.0402947	0.0867812	1.89058753084837e-05	0.0768787	-0.0500634	-0.0415991	-0.0872432	-0.0150222	0.0155426	-0.0264166	0.0287067	-0.102016	0.0617118	-0.00663016	0.07135	-0.124554	-0.0593212	0.0335128	0.036313	0.050853	0.0313455		X0.83_383.1895m.z	-0.0503859	-0.00946026	0.0339895	-0.0298714	0.0324954	0.0853285	-0.0150662	-0.0293644	0.00273376	-0.0168152	0.0376409	0.0154834	-0.0574186	-0.0475422	0.0284101	-0.0858816	0.00944436	0.00629666	-0.0419115	0.0386687	0.0602847	0.0188238	-0.00729942
TRITD0Uv1G077820	0.0587728	0.0368097	0.0763111	-0.00875628	-0.0481986	-0.00757492	-0.0207394	0.0118882	-0.0074825	0.0353646	-0.0118982	0.0229088	0.0330197	0.00974661	-0.000607535	-0.00105048	0.0226103	0.025241	0.0144875	0.0119972	0.00538434	-0.00138121	0.000869338	0.0135432		X0.83_386.1757n	-0.0606221	-0.0581441	0.0390196	0.0146081	0.0149905	0.0479165	0.0194358	0.00230016	0.0113914	-0.023296	0.0168231	0.0312402	0.0577656	-0.00908814	0.0239508	-0.0193658	0.0256012	0.00651084	-0.0179106	-0.00962792	0.0158108	0.0213778	-0.014015
TRITD2Bv1G223930	0.00928248	-0.0340346	-0.0365768	-0.101435	-0.0168482	0.0166532	0.0549965	0.0024057	-0.0663485	-0.0814564	-0.0196692	0.0482551	-0.054948	-0.0502824	0.00891003	-0.0430174	0.0475284	0.0327374	-0.0649552	-0.00282023	-0.0242224	-0.0233474	0.0251286	0.0754755		X0.83_395.2048m.z	-0.0791743	-0.015282	0.047955	0.00652485	0.00172309	-0.00071087	-0.0465897	0.0455527	0.0380338	-0.0422336	0.0116405	0.0134732	-0.00888794	0.0385611	0.0111367	0.00582164	-0.0274552	0.00288261	-0.031406	0.0145408	0.0213881	-0.00765003	0.0219945
TRITD7Bv1G189390	-0.0636113	-0.0240352	-0.0443852	-0.00947613	-0.0346839	0.00686891	-0.0724838	-0.0523633	0.084826	-0.0140378	0.0838715	-0.152706	0.0384456	0.0362256	0.0807579	0.118723	0.00810281	-0.00310884	-0.00488279	-0.0169744	-0.00737137	0.0114586	0.072417	-0.0467272		X0.83_399.1427m.z	-0.0651591	-0.0454568	0.0184516	0.0178945	-0.0530817	0.0308941	-0.0675011	0.0826511	0.0131283	0.0167086	0.0689766	-0.0329692	0.048528	0.0150348	0.0754597	0.0560064	-0.0273015	0.0187197	-0.00142104	-0.000284136	0.0353354	0.0127789	0.0534837
TRITD3Av1G151660	-0.0178025	0.0778886	0.0255585	-0.0543197	0.0458397	-0.0142861	0.0166549	-0.00144909	-0.012272	-0.00217583	-0.0240716	0.0310235	0.0432709	0.0372386	-0.073824	0.0169299	-0.0104529	-0.0426192	0.0351724	-0.0324718	0.0396081	0.0683011	0.00727319	0.00646403		X0.83_406.2168n	-0.0595589	-0.0129576	0.0489658	-0.0382729	0.00457072	0.0485827	-0.0272338	-0.00660568	-0.0381078	-0.038794	0.0243617	-0.00270134	-0.0774209	-0.0216356	0.0158606	-0.0211485	0.0160888	0.0320374	-0.0377011	-0.00041225	0.00224685	-0.0132149	-0.0182535
TRITD4Av1G045640	0.0155094	-0.0818998	0.0309859	-0.0251425	0.0347421	0.0502721	-0.0389575	-0.0174793	0.0638835	-0.0123524	-0.0482921	0.00241709	0.0259849	0.00941009	0.0218357	-0.00876775	0.0199285	-0.0272807	0.035203	0.0352438	0.00531326	0.111198	0.0269522	-0.0383475		X0.83_426.0818m.z	-0.0531866	0.0471239	0.0531656	0.0645191	0.0762825	0.0116018	0.00555343	0.0165197	-0.0993428	-0.0079477	0.0170673	0.0748714	-0.0703816	0.0630104	-0.0569443	0.111321	-0.00633536	-0.065121	-0.101035	-0.094118	-0.0189955	-0.0295885	-0.0306161
TRITD7Bv1G142180	-0.0294018	0.0765208	-0.0321966	-0.0418679	-0.036694	0.0132835	0.025665	0.0467409	0.00674408	0.0356885	-0.00693838	0.0398572	-0.0319963	-0.0219537	-0.0165884	0.0675631	0.036413	-0.0478578	-0.00718718	0.0663886	-0.0263879	0.0416967	0.0178975	0.0509475		X0.83_426.1723n	-0.0706667	-0.0367564	0.0443062	0.0541921	0.0112974	0.0257983	-0.0328149	0.01363	0.0525823	-0.00910777	-0.02707	0.0184945	9.32327e-05	0.0624683	-0.0262501	0.00185913	0.00182923	-0.0199439	0.0170175	0.0308173	-0.020725	0.00869794	0.000680169
TRITD2Av1G263770	-0.0188104	0.0644783	0.0227597	-0.0540172	0.0922778	-0.00741087	0.0331896	-0.0602968	-0.03269	-0.0203736	-0.0432581	-0.0304182	0.00286261	-0.00959575	-0.0954583	-0.0678591	-0.0601979	0.0380048	0.0266051	0.0226223	0.000915247	0.00984522	0.0671453	0.0331326		X0.83_427.2308m.z	-0.0649452	0.0100218	0.0353007	-0.0213836	-0.00536151	0.0340385	0.00361268	-0.00121848	0.00247317	-0.0664772	-0.0363978	0.0688883	0.0536586	0.0297389	-0.00594274	0.00130513	-0.0479716	-0.00899987	-0.0400875	-0.0166917	0.0323348	-0.0253099	-0.00721654
TRITD5Bv1G190550	-0.0114045	0.0269377	0.0564862	-0.0287771	0.021332	0.066643	0.153995	-0.0738038	0.0721366	-0.076785	-0.0247519	-0.0429921	-0.055109	0.0715253	0.132367	-0.121281	0.0369152	0.0427418	-0.0236737	0.042349	-0.123797	-0.0517894	0.0968031	0.0290409		X0.83_429.1530m.z	-0.0728826	-0.0498029	0.02001	0.0419095	-0.0419504	0.0280066	-0.0904039	0.0706586	0.0480123	-0.0150609	0.052696	-0.0114501	0.0313855	0.0290281	0.0126132	0.0498619	-0.0154547	-0.0067521	0.0183898	-0.00824667	-0.00359358	0.00896116	0.0137756
TRITD6Av1G025420	-0.0397508	0.0630173	-0.00139031	-0.0704535	-0.020841	-0.0236663	-0.0347554	0.0266942	-0.02917	0.0421625	0.0445766	-0.0404095	-0.0158981	0.0283474	0.00383037	0.0228677	-0.0413645	0.0783966	0.0086202	0.0464376	-0.0216158	0.0418563	0.0513165	-0.0134871		X0.83_444.1401n	-0.0738552	-0.0509121	0.0152983	0.0548196	-0.0527125	0.0109323	-0.0730968	0.0570597	0.0716461	-0.0227632	0.0490711	-0.0126048	0.00946254	0.0338915	0.00418187	0.0271357	0.0180806	-0.0199455	0.0124978	-0.00306025	-0.0168651	0.00242532	-0.00312184
TRITD2Bv1G089000	-0.0804899	-0.0266532	0.051289	-0.0101688	-0.00880121	-0.00148447	0.0231158	-0.0137339	-0.0150522	0.013429	-0.0112966	0.0167146	0.0156969	-0.00521428	0.0109088	0.00534609	0.0065384	0.000631562	0.00862141	0.0153483	0.00692399	0.0140803	-0.0225633	0.0181512		X0.83_452.2520n	-0.0686288	-0.0359122	0.0288893	0.00251529	0.0359075	0.0536211	-0.0237576	0.0136182	0.0304372	-0.0244333	0.0100742	0.0169321	-0.00442466	0.00888009	0.0119164	-0.040883	0.0070429	0.00416495	-0.00686336	0.00801446	0.0306976	0.0206769	0.00158767
TRITD6Bv1G213690	-0.0142554	0.00264432	-0.0047375	-0.0395465	-0.00250315	-0.200372	0.0205913	0.0201975	0.0679608	-0.0282161	-0.0108569	0.0587288	0.112497	0.00152575	-0.0238033	0.0121395	0.0619693	-0.0811251	-0.0079382	-0.089603	-0.13687	0.0714743	0.0220731	-0.0612079		X0.83_455.2167m.z	-0.0676179	-0.0288929	0.0222233	0.0450894	-0.00202319	0.0137067	-0.0244999	0.0443963	0.0578154	-0.0112778	0.0204074	0.0292962	0.0499964	0.00516063	0.00561559	-0.0106383	-0.0102962	-0.0250602	-0.00242561	-0.0205179	0.0143305	0.0262637	0.00140561
TRITD6Av1G004040	0.00638616	-0.0136906	-0.0350222	-0.0931933	0.00432354	-0.0755908	0.0562307	-0.0193826	-0.063535	0.0676804	-0.044368	-0.040518	-0.125794	-0.0666557	0.0511381	0.00149241	-0.114763	-0.0450825	0.109576	0.0334478	0.034469	0.00331279	-0.0720889	-0.0152759		X0.83_463.1853m.z	-0.0697709	-0.00105722	0.0408629	0.0452661	0.0496245	0.0514708	-0.0845303	0.00484076	0.112961	0.0346325	-0.0500652	-0.0409016	-0.00535969	0.103086	0.00390368	-0.0623639	-0.0421832	-0.0840545	-0.0217578	0.03252	-0.0119978	0.00223687	-0.0477894
TRITD3Bv1G011580	-0.0805045	-0.0265348	0.0494638	-0.00646507	-0.00595986	-0.00802017	0.0223731	-0.00911717	-0.00958124	0.0077795	-0.0203983	0.0233888	-0.00749212	0.000695162	0.0191427	0.00981937	-0.00209363	0.0156522	0.0116988	0.0425546	0.0127882	0.0124531	0.000896236	-0.00042444		X0.83_499.2574m.z	-0.0814447	-0.010301	0.0429168	-0.000104173	-0.0114224	0.00676071	-0.0280082	0.0445833	0.017585	-0.0278829	0.0130949	0.0315706	-0.00940025	0.00467572	-0.0374731	0.0287766	-0.0275855	0.000563717	-0.00155562	-0.00246859	0.024688	0.00716926	-0.00552001
TRITD6Bv1G225670	0.0795007	0.0306777	-0.0456795	0.020708	-0.000749989	0.00714911	-0.0148682	0.00563638	-0.0130031	-0.0206973	0.00197326	0.00364312	-0.0130246	0.00833543	-0.026476	-0.00559762	0.00836282	-0.00665611	0.0194505	-0.0195501	-0.00284514	-0.0109903	0.0115513	0.0574212		X0.83_515.2615m.z	-0.0737029	-0.019331	0.0110528	0.0317238	0.0133214	0.0526467	-0.0326237	0.0228829	0.0563251	-0.0332199	0.0166443	0.0588124	0.0388855	0.00865273	-0.0145327	-0.0348724	0.0213223	0.0018393	-0.0270368	-0.00312955	0.0328532	0.02877	-0.006986
TRITD7Av1G177100	0.0263244	-0.06547	-0.0278001	-0.0734432	-0.0407116	-0.0130985	-0.00788339	-0.0136524	-0.00597504	-0.0230165	-0.00739509	0.0227637	-0.0296262	0.0180922	0.0113207	-0.0101628	0.0456676	-0.0359215	0.0443756	-0.0316483	-0.021225	0.0115074	-0.0150062	-0.0288876		X0.83_517.2776m.z	-0.0534894	-0.000350826	-0.0124094	0.0647643	-0.00179106	0.000349119	0.0197524	0.073149	0.0943172	0.00546146	0.0356684	6.25567e-05	0.0255934	0.00164883	-0.0404308	0.00232562	0.0601363	-0.00856594	-0.00237073	-0.00232839	-0.02122	0.0555343	-0.0275932
TRITD3Av1G154670	-0.00623128	0.07195	0.0127284	-0.0475832	0.0575759	0.0392782	-0.0687796	-0.0217285	-0.0162999	-0.0641075	-0.0123961	0.0568942	0.0727532	0.0703527	0.0929335	0.0599975	0.0173605	-0.0145231	-0.00474455	0.0197029	0.00953155	-0.0810877	-0.0481166	0.0216663		X0.83_533.1634m.z	-0.0697834	-0.0597752	-0.0195901	0.0204881	-0.0343146	-0.0280228	0.000171598	0.0236024	-0.0981572	0.0652025	0.0481592	0.00321041	0.00511673	-0.0606504	0.0460962	0.0152984	0.0439059	0.0311334	0.0181653	0.0357606	-0.00938812	-0.0487886	-0.0205584
TRITD5Av1G251290	-0.00919796	0.0478066	0.025575	-0.0484228	0.134357	-0.00436333	-0.0420955	-0.0495983	0.011473	-0.0140507	-0.0825377	-0.0490147	0.0253391	-0.0575172	0.0703239	-0.0207693	-0.00792748	0.0501276	0.0245855	0.0717535	0.00357245	0.0130847	0.0335379	0.0438847		X0.83_543.2952m.z	-0.0649547	-0.0254611	0.0270506	0.0496287	-0.0441572	0.00164185	-0.0292864	-0.0184605	0.00837647	-0.0433362	-0.0344852	0.0277491	0.0456792	0.0547203	-0.0219196	0.00722734	-0.0591724	-0.00403519	-0.0214467	0.0125494	0.00502205	-0.0327913	-0.00928847
TRITD0Uv1G009860	0.017137	-0.044801	-0.00823719	-0.0587504	0.0442836	0.105837	0.0839327	0.0455574	0.097535	0.0669683	-0.0617625	0.062512	0.0305633	0.00186362	0.0890673	-0.0144574	-0.0617957	-0.0482811	0.00926208	-0.0197387	0.00384398	0.0449305	0.0280436	-0.0658997		X0.83_544.1927n	-0.0385104	0.00212105	0.00242042	-0.00415264	-0.0515972	0.055872	-0.0238505	-0.0672686	-0.0552343	-0.0382521	-0.0234586	-0.00588994	-0.0113593	-0.00428903	0.00985806	-0.069572	-0.0112465	0.0228365	-0.0716158	-0.00551928	0.00112968	-0.0345776	-0.00981114
TRITD2Bv1G226450	-0.00817728	0.0323892	0.0251225	-0.0652311	0.120576	0.0394818	0.0335105	-0.0495158	-0.0137783	-0.00980923	-0.0511998	0.0623324	-0.0213425	-0.0817628	-0.147856	-0.0133829	0.0789095	-0.1097	-0.0860178	-0.0125078	-0.0215819	0.0453399	0.0473303	-0.00807627		X0.83_549.1428m.z	-0.0542853	-0.0528018	-0.0128489	0.0382212	-0.0664752	0.00527122	-0.0586275	-0.00122255	-0.0328457	-0.0282776	-0.0352542	0.00268246	0.0314647	0.0974345	0.00931413	0.0176079	-0.0379397	0.0117989	0.0113322	-0.0089255	-0.0381577	-0.0724057	-0.0527899
TRITD7Bv1G153260	-0.0264235	0.0710846	0.011771	-0.050495	0.019825	-0.0184114	-0.0098054	0.0262511	-0.0743558	-0.0728849	-0.0300482	0.0498512	-0.0754781	0.0570536	-0.102411	-0.0161945	-0.0713009	-0.0073974	0.0205238	0.0334597	-0.0166831	0.0649996	0.0596447	-0.0149077		X0.83_564.1266n	-0.0695785	-0.0451602	-0.0192689	0.0623085	-0.0133235	-0.000114303	-0.0663825	0.0364965	-0.0324537	0.0457569	0.0268995	0.034649	-0.038338	0.0172923	-0.0192587	-0.0179141	0.0303117	-0.0119436	0.0168156	-0.0028069	-0.00932787	-0.00918581	-0.038711
TRITD2Av1G274240	0.0286014	0.018084	0.00292265	0.0595401	-0.0850008	0.0373187	-0.0138936	-0.0756086	-0.0542885	0.0582028	-0.209968	-0.0892688	-0.0426099	0.0242171	0.0442163	0.0173673	-0.111826	0.015445	-0.111085	-0.0596997	0.0734943	0.0431619	-0.0384876	0.037286		X0.83_603.1845m.z	-0.07088	-0.0397079	-0.0236313	0.0554802	-0.05734	-0.0224382	-0.0206403	0.0526971	-0.0282114	-0.0226356	0.0731709	0.0566129	-0.0389511	-0.0162704	-0.0395639	-0.0571713	0.0351049	-0.0357706	0.0153422	0.0225178	0.00372571	0.0763246	-0.00135705
TRITD1Av1G207580	0.00901554	0.0577855	0.0368167	-0.0423981	0.0607067	-0.042495	0.0775394	-0.118754	0.0282532	0.0337127	0.0311591	-0.0504964	-0.010449	-0.0812759	-0.0659446	-0.0221357	0.0309501	-0.0607566	-0.0311545	-0.0283386	0.0184938	-0.0171543	0.00188378	-0.0227537		X0.83_631.3289m.z	-0.0742343	-0.0204925	0.0259991	0.0192969	0.0175935	0.0401936	0.00228403	0.0050361	0.0209849	-0.000314754	-0.0156342	-0.00812156	0.0383484	-0.0194068	0.00107809	-0.0143949	-0.00574383	0.027504	-0.0159762	0.017392	0.0150127	0.0232695	-0.00634584
TRITD1Av1G217880	-0.0209666	-0.0102018	0.0503552	-0.086189	0.0351827	-0.0301652	-0.036761	0.0828993	0.0554622	-0.0240299	0.00526748	0.0921771	-0.0991105	0.0072604	0.0027949	-0.0100198	0.0279128	0.0349726	0.0961763	-0.144032	0.0152671	0.00512354	0.0494333	0.00768696		X0.83_663.3404m.z	-0.0685532	-0.0112682	0.0308485	0.0172872	0.0222748	0.040931	0.00547864	-0.0253101	0.0276026	-6.82328e-05	0.00781358	0.01943	-0.0446744	-0.0767161	-0.00020057	-0.0278059	-0.00619941	0.027145	-0.0624391	0.0409599	0.0152401	0.0386798	0.037208
TRITD2Av1G206590	-0.0310163	0.0273082	0.0180556	0.0869151	-0.019689	0.104579	-0.0383168	-0.0244892	-0.0477141	-0.0117013	0.00910559	0.00775743	-0.047374	0.0253106	0.0170443	-0.0347885	0.0654437	-0.0676987	0.0158121	-0.0691637	0.0733847	-0.00983673	0.00507278	-0.0488339		X0.83_709.2136m.z	-0.0742138	-0.00870729	-0.00540466	0.0374307	-0.113333	-0.00686345	-0.0715065	0.0256353	0.0586851	0.0823475	0.0115294	-0.000791808	0.0349062	-0.0713672	-0.040185	-0.154386	0.18471	-0.010474	0.0208826	0.0194321	0.0127486	-0.00813922	-0.0295803
TRITD1Av1G175530	-0.0371049	0.0741458	-0.0201758	-0.0118341	-0.0305361	0.0371232	-0.0622982	-0.00658678	0.0787027	-0.0270405	-0.0116765	0.0255361	-0.0272424	-0.0287067	-0.0161424	0.0665016	0.0312511	-0.0257359	0.0173617	0.00118337	0.0987633	0.00481106	-0.023926	-0.0262169		X0.83_885.2424m.z	-0.0304743	-0.00870547	-0.0345502	0.0308805	-0.0446489	0.0643873	-0.0353885	-0.0684267	0.0682867	-0.0387219	0.0936006	-0.00586221	-0.0784829	-0.103096	-0.00151724	-0.0796108	0.0943351	-0.0284983	-0.0255716	-0.0145753	-0.0378233	-0.0178056	0.031587
TRITD5Bv1G185250	-0.0365046	-0.00516043	0.0530383	-0.0733242	0.0368122	0.036501	0.0122113	0.0671286	-0.0286687	0.0649142	0.0329202	-0.0459218	-0.136049	-0.0672701	-0.0825504	-0.0700449	-0.039269	-0.0896364	-0.0526407	0.00970197	-0.0143265	0.0218473	0.0487596	0.0383009		X0.83_907.5294m.z	-0.0559087	-0.0251355	0.0214548	-0.0273549	0.0214161	0.0899996	0.109157	-0.00500347	0.0123307	-0.0817827	-0.0466345	-0.00174959	0.0792525	0.000557516	0.0350959	0.0309836	0.0553009	0.018203	-0.0697226	0.0047848	0.0283194	-0.0109873	0.0271879
TRITD4Av1G000640	-0.0623208	-0.0239689	-0.0328051	-0.0311791	0.00535251	0.0607861	-0.0129132	-0.0204829	0.120012	0.040526	0.0448788	-0.0902048	-0.0197463	0.0324554	0.0910232	0.0453591	0.0800269	0.0250586	0.105428	0.109952	-0.100432	0.0583229	-0.0148099	0.0612491		X0.84_319.1713m.z	-0.0740153	-0.0433161	0.0137245	0.00823435	0.0516519	0.0651884	-0.0234387	0.0168389	0.0373211	-0.0162304	-0.030961	0.0100794	0.0336175	0.0332624	-0.000534124	-0.0664097	-0.0105412	0.00648215	0.00216353	0.00298854	0.0107143	0.024804	0.0304591
TRITD1Av1G180520	0.0236041	-0.0622292	0.0128181	-0.0725595	0.0126135	0.0235046	-0.0291759	0.0052426	0.0516995	0.0795299	0.00227797	-0.0150468	-0.0745575	0.0925692	-0.00538972	0.0147947	-0.00860749	0.0485932	-0.0374089	-0.038727	-0.046055	0.0677987	0.00697099	-0.0186222		X0.84_363.1946m.z	-0.08367	-0.0278468	0.016548	-0.0188643	0.0544539	0.0560209	-0.0549729	0.0422958	0.0251055	-0.0174658	-0.0358515	0.00116644	-0.0179226	0.0421914	-0.0310657	-0.0377903	-0.0438007	0.00899122	0.0288744	0.0220632	0.0252799	0.0134728	0.0381153
TRITD5Bv1G131360	0.0651615	0.0279678	0.0378492	-0.0437092	-0.050167	0.0184146	0.00815116	-0.00754938	0.0488445	-0.0465338	0.0495791	0.0676957	-0.0421853	-0.00209067	0.0418295	0.00979524	-0.0825677	0.119206	-0.012834	0.0170054	0.0261307	0.0179461	-0.0606956	0.00738364		X0.84_377.2132m.z	-0.0575325	-0.0236754	0.0121229	0.00294038	0.0578674	0.0308886	-0.00186163	0.0859647	0.0515493	-0.0075697	0.013436	0.0207508	0.0302864	0.00015193	0.000936655	-0.00892378	0.0468249	0.00726428	0.00916716	-0.0317831	0.0231014	0.035424	0.00658591
TRITD5Av1G140120	0.0276546	-0.0542857	-0.0448818	-0.0684449	-0.0583414	-0.00448234	0.0104873	-0.0145801	-0.0370626	-0.00134395	-0.0397087	-0.0110239	0.0113185	-0.0400688	0.0169587	0.0255109	0.012754	0.0302853	-0.00305906	-0.0723637	0.0226768	-0.0738325	-0.00485768	-0.0467162		X0.84_392.1953n	-0.0776788	-0.0241159	0.0382121	0.0137169	0.0239678	0.031472	-0.011567	0.0152156	0.0339408	-0.017673	-0.0172042	0.00197831	0.0157367	0.0234804	-0.0153017	-0.0322129	-0.0237752	0.00204207	-0.00220868	0.0140514	0.0237429	0.0103096	0.0115316
TRITD3Bv1G203380	-0.0385165	0.0623953	-0.00266377	-0.0432095	-0.0425119	0.0302743	-0.0500559	0.101929	0.0396288	0.00436775	-0.0351384	-0.0319944	-0.0707237	-0.0032628	-0.0496412	0.0311226	-0.0596781	-0.0658432	0.0121808	0.0144085	-0.0159757	-0.057667	-0.00236272	-0.0710796		X0.84_419.2241m.z	-0.0821933	-0.0160123	0.0386556	-0.0290532	0.0528347	0.0499903	0.00590102	0.0263687	0.00107946	-0.0233212	-0.0314579	-0.00757945	0.0126905	0.0138973	-0.0125316	-0.0310764	-0.0136933	0.034276	-0.0127248	0.0124423	0.00598848	0.00204377	0.0182026
TRITD1Bv1G013050	-0.0743079	-0.0376175	0.0384281	0.0163184	-0.023407	-0.0266383	0.0224771	-0.000389704	-0.0206902	0.00900238	-0.0177638	0.0136435	0.049433	0.0195836	-0.0285178	-0.010455	-0.0200012	-0.0163654	0.0233559	0.022292	-0.0308963	-0.0316217	0.0143167	-0.0463826		X0.84_437.2133m.z	-0.0545771	0.00906551	0.0511836	-0.0146755	0.0283685	0.0666427	-0.0269189	-0.0227357	0.0148685	-0.0330944	0.0493377	0.0257587	-0.0718865	-0.0030184	0.0157371	-0.0268136	-0.00908132	-0.00464833	-0.0296374	0.0225106	0.0317182	-0.00440599	-0.0290008
TRITD2Bv1G007670	-0.0597449	-0.0282341	-0.0762059	0.00953891	0.0266746	0.0136589	0.010347	-0.00536976	0.00700721	-0.0383159	-0.000748426	-0.022982	0.0010737	-0.00803422	-0.0142995	0.0158326	-0.0346479	-0.00580408	-0.0241607	0.0221347	0.00460786	0.00301485	-0.0378666	-0.0192807		X0.84_529.2610m.z	-0.0731577	-0.0102853	0.00886304	0.0244326	0.0193093	0.0662543	-0.00634536	0.00691188	0.065881	-0.0158202	0.0165763	0.0559918	0.0491586	-0.00376775	-0.0172363	-0.0529268	-0.0064019	0.000991844	-0.0272503	-0.00619927	0.039357	0.0306042	0.0121465
TRITD7Bv1G089080	-0.0648955	-0.0392268	-0.0476151	0.012903	0.0253896	-0.0152477	0.0397476	0.0012133	0.0405591	0.00240496	-0.0112759	-0.0140934	0.00186642	-0.0234217	0.0532642	0.0301742	0.141029	0.0656547	0.00386147	-0.0832593	0.0562315	0.0940654	-0.00463133	0.00401458		X0.84_553.3837m.z	-0.0492999	0.013568	0.0353655	-0.0259288	0.0589305	0.0881377	-0.018048	-0.0761771	-0.00385524	-0.00144344	0.0283475	-0.0268752	-0.0758025	-0.0406698	0.000148782	-0.1243	-0.0172206	-0.0129771	-0.0380429	0.0956984	0.0153351	0.00248026	0.0404475
TRITD5Bv1G223760	-0.0469688	0.0401989	-0.00874101	-0.0745794	-0.031941	-0.0370782	-0.0208692	0.0288974	-0.0071789	0.0519873	0.079237	-0.0677489	0.0437131	0.0832991	0.03248	-0.0278361	0.0273998	-0.0422631	0.0222375	0.026867	-0.0011501	0.0544542	-0.0730797	0.0478194		X0.84_561.1902m.z	-0.0311196	0.0362813	-0.0337859	0.0598118	-0.0433947	-0.0704882	-0.0405291	0.0408227	-0.0126766	0.00475694	-0.0586689	-0.0108787	0.0847109	0.0304141	-0.0146653	0.0134675	-0.062182	0.00354669	0.0104239	-0.0119944	-0.0354284	-0.0388274	0.00894463
TRITD1Bv1G162100	-0.0173705	0.0663386	0.0128881	-0.0490639	0.0909184	0.0206047	-0.0275607	0.00706628	-0.0195915	-0.042362	-0.0185266	0.0175402	0.0403383	0.0375803	0.0835023	0.0794008	0.00959573	-0.0584864	-0.0079294	-0.00359938	0.0371757	0.0258372	0.0230462	0.00140862		X0.84_681.2926m.z	-0.0732625	-0.0199803	-0.00932371	0.0308972	-0.00624088	0.044308	0.0781985	-0.0234678	0.0199441	-0.00226362	0.0344259	0.0354637	0.0544739	-0.0768107	0.0304807	-0.031918	0.0529028	0.00568468	-0.0421444	-0.0403542	0.00230804	0.0314233	0.0272209
TRITD3Av1G141740	0.0311999	-0.0389914	-0.0413723	-0.0815483	-0.0324016	-0.00862433	0.0399074	0.0109764	-0.0576289	-0.0742357	-0.0417394	0.0202885	0.0218894	0.0271247	0.0765303	0.0161497	0.020463	-0.0136714	0.00788927	-0.0325427	-0.027443	0.0134463	-0.0252596	0.022418		X0.84_819.2773m.z	-0.0793932	-0.001012	-0.0176969	0.0436096	-0.0625372	0.00344007	-0.070815	0.00017499	0.0504545	0.0960158	0.099367	-0.0873073	0.0652025	-0.063596	0.01506	0.0481402	0.0207959	-0.0388592	-0.0259602	0.0306247	-0.0307649	-0.0230228	0.00999731
TRITD1Av1G175290	0.040654	0.0686137	-0.0281628	0.0087774	0.0327783	0.0242048	-0.00344397	-0.0578486	0.0240396	0.0216815	0.089787	-0.0393048	-0.0853605	0.0485834	0.0107777	0.0428485	-0.00935034	-0.0109322	0.0532914	-0.0789518	-0.0563801	0.0196488	0.0480848	-0.0563963		X0.85_425.1395m.z	-0.0664647	-0.0197121	0.0590392	0.0597212	0.0214841	0.0113375	-0.00455279	0.00706668	0.0170943	-0.0244495	0.00446392	0.0442294	0.00240287	0.0643999	0.0143551	0.0462216	-0.0123282	-0.00984209	0.00666034	0.0246696	-0.0177519	0.00312886	-0.00194912
TRITD5Av1G238340	0.0391109	-0.0377996	-0.0599571	-0.0615616	-0.0450069	0.00241632	0.0486731	-0.00263395	-0.0333596	-0.0325027	-0.0310383	0.0371925	0.0104923	-0.0114602	-0.00265029	0.0288226	0.0545557	0.0148465	-0.0378902	-0.0226858	0.00968103	-0.096917	-0.0284494	0.0468492		X0.85_725.1815m.z	-0.0813858	0.0314689	0.062459	-0.0135401	-0.0016035	0.00968735	-0.0613512	0.06738	-0.0549719	0.0333005	-0.024263	0.0302277	-0.0341523	0.103095	0.00781739	-0.238624	0.205678	-0.00672518	0.116638	-0.0600646	0.000452303	0.104564	-0.0436939
TRITD1Bv1G221170	-0.062556	-0.0293276	-0.0686856	0.0162282	0.0340847	0.0115184	0.0266416	-0.0117074	0.0158054	-0.0250528	-0.0011549	-0.0263654	-0.0228126	0.00749723	-0.0128281	-0.00791672	-0.00714275	-0.0370947	0.010983	-0.00317161	0.0189352	0.000627354	0.0147267	-0.0521042		X0.86_437.1060m.z	-0.0643536	0.023644	0.109785	0.0231436	0.00309751	-0.0218237	0.0766482	0.029264	-0.0444521	-0.186369	-0.0517827	-0.125892	0.00572475	-0.0743017	-0.053037	-0.0588739	-0.0344401	-0.00668821	-0.00414951	-0.0487665	0.100879	0.109921	0.10052
TRITD2Av1G234280	-0.0209857	0.0601059	-0.0241941	0.0274131	-0.120238	-0.00601862	-0.0245545	-0.0118283	0.0385736	0.0140782	0.00556151	-0.0292992	-0.0529015	0.0701029	-0.0333684	-0.0673222	-0.0351705	0.0338449	-0.0485297	0.00499601	-0.0794912	-0.00194816	0.0499946	0.00878789		X0.86_443.1131m.z	-0.063743	0.0140702	0.0189792	0.134561	-0.0626759	0.0110171	0.0135013	0.0181049	0.0135884	0.104927	0.147142	-0.0251839	-0.0539532	0.14756	-0.00985143	-0.00131183	0.0364539	0.0116202	0.0314371	0.00591158	0.0989127	0.0227289	0.0061328
TRITD2Bv1G014180	0.0440371	0.0064378	0.0502153	-0.0269019	-0.0172771	-0.00919039	0.0749817	-0.142548	0.101658	-0.118478	0.00312415	0.0137114	0.0078502	0.0891799	-0.0505126	-0.0833138	-0.0191725	0.0113543	-0.0273771	0.075578	-0.0163711	-0.0249842	-0.0154139	0.0238323		X0.86_557.0953m.z	-0.0772481	0.0522741	0.0500971	0.0252382	0.0492256	-0.0193499	0.0198601	-0.022104	-0.0218691	-0.0431706	0.073897	-0.00466592	-0.00297014	0.0542624	0.0755534	-0.00974561	0.0948372	0.035839	0.0128317	-0.00535821	-0.0171162	0.0340562	-0.00496035
TRITD2Bv1G169730	0.0284925	-0.0373896	-0.0433516	-0.06826	-0.0535997	-0.00863022	0.0740208	-0.0414641	-0.0810108	-0.0535182	-0.0391432	0.0753363	0.0072211	0.000631678	0.0576353	0.0410413	0.0378199	-0.0329738	0.00224751	0.0144452	-0.0587695	0.0314314	0.0742497	-0.00353456		X0.86_645.2471m.z	-0.0388078	0.0273482	0.0432472	0.0693586	0.0200089	0.0896128	-0.0633086	-0.0321788	0.0430778	-0.00965884	0.0736852	-0.012316	-0.116239	-0.0541551	0.0181024	-0.0303962	0.0581278	-0.00262063	-0.00742895	0.0586138	-0.009883	0.0309331	-0.0399823
TRITD7Av1G229170	-0.0255747	0.0665818	0.0188345	-0.0523796	0.0732633	0.021223	-0.0166665	0.00561225	-0.0409346	-0.0185932	0.00398815	0.0384109	0.00551384	0.0350199	-0.0447605	0.0172632	0.0230715	-0.0712994	0.0102473	-0.0319402	-0.0735175	-0.00730734	0.0159961	-0.026485		X0.86_671.2191m.z	-0.0685494	-0.00367827	-0.0225688	0.0862938	-0.0224929	0.0160949	-0.0575468	0.00690701	-0.000115073	0.103967	0.100047	-0.075397	-0.0139286	0.00611926	0.0425642	0.0379034	-0.0450579	0.036022	0.0319253	0.00592346	0.0171027	-0.06002	0.0894321
TRITD1Av1G208540	-0.0534413	-0.0350463	-0.0713179	0.0315235	0.0316214	-0.0109886	0.0349645	-0.00704928	-0.00532286	-0.032045	-0.0207932	0.00619156	-0.00329363	0.00544795	-6.59584e-05	0.000950864	-0.0110481	-0.0191097	-0.0030861	-0.00496013	0.0143852	0.0251069	-0.0311594	-0.0374018		X0.86_767.2218m.z	-0.0668068	0.0155119	-0.00641507	0.0485347	0.0246553	-0.0307266	-0.00966638	0.0206223	-0.0725681	-0.029514	0.124701	0.0290838	-0.0126639	-0.0285232	-0.137235	-0.154556	-0.0907895	-0.00807271	0.104271	0.067238	-0.0439047	-0.103068	-0.224386
TRITD2Bv1G007250	-0.051032	-0.0368724	-0.0770234	-0.0121158	0.0354544	0.0225191	0.0161762	-0.010635	-0.0127687	0.00080977	0.010957	-0.0160458	-0.0153709	0.0143266	-0.041209	0.021077	-0.0110877	-0.00457509	0.00595055	-0.0129213	0.0270484	0.0319758	-0.0033371	-0.0300096		X0.86_813.4916m.z	-0.0379113	0.00999289	0.00189176	0.0712433	-0.0165234	0.0764166	0.0391082	-0.0665851	0.00488891	-0.0291148	0.0539556	0.0179896	-0.0876681	0.0156696	0.0146529	-0.00933015	0.0250713	-0.0319515	-0.0345353	0.00243447	0.0394822	0.0231911	-0.0329294
TRITD2Bv1G019450	-0.0398134	0.0759626	-0.0283316	0.00299038	-0.0422764	0.000254254	-0.0104137	0.0110081	0.0187239	-0.00991878	-0.0400169	0.00608684	-0.0203479	-0.0126473	0.0121926	0.0181172	0.0146994	-0.0126677	-0.0167365	-0.0496982	-0.0395455	-0.0386407	0.0140575	-0.0752135		X0.86_901.2169m.z	-0.0441682	0.0440757	-0.0240033	0.110801	-0.0367616	0.0272493	-0.0155438	-0.10505	0.0226427	0.00206674	0.118745	0.000973101	-0.108073	0.0193653	0.0174761	-0.0172111	0.0426625	-0.0358436	-0.00268277	-0.0360269	-0.0488171	-0.0527954	0.0468773
TRITD3Bv1G022660	0.0646836	-0.0130716	-0.0291174	0.0169682	0.0302448	-0.0645142	-0.0105207	0.0127446	0.104624	0.00600443	-0.124429	-0.00869334	0.0239104	0.0951669	-0.00933645	-0.0414726	0.0826802	0.120459	-0.0891015	0.0154226	-0.0895663	-0.0160135	-0.0270178	0.0401226		X0.94_871.5712m.z	-0.00743902	-0.0361532	0.00411109	-0.043915	-0.00719661	0.102531	0.13084	-0.0433223	0.0175129	-0.0375101	-0.00941484	0.00559947	0.0239913	0.0205871	0.0066148	0.0288795	0.0102488	0.0375653	-0.0337806	0.0404149	0.0620119	0.0357938	0.0659982
TRITD3Bv1G067600	0.0185451	-0.0498326	-0.0336309	-0.0838115	-0.0412703	0.0305922	-0.0196886	-0.0394164	0.0210662	0.0281781	-0.0338828	-0.0327906	-0.00871019	-0.00564397	-0.028076	0.0255858	0.0274105	0.0186323	-0.00608303	-0.0206835	-0.00371159	-0.0628634	0.0265829	-0.0247949		X1.01_1043.5340m.z	-0.0687782	0.0595341	0.0422206	0.100058	0.0154854	-0.0124425	0.0494586	-0.0448687	-0.0110413	0.0363033	0.0864853	0.0587121	-0.146925	0.0408689	0.00228948	0.0953295	-0.0665671	-0.0470582	0.0335404	0.0215646	0.0340925	0.0601549	-0.0119763
TRITD2Bv1G001760	-0.075845	-0.031128	0.0449693	-0.0067226	-0.00859488	-0.00368366	0.0247045	-0.00148233	-0.00888839	-0.00783205	-0.0147977	0.0147553	0.0164722	-0.0266263	-0.0136166	0.00721768	0.0119834	0.000369248	0.0360714	0.0455316	-0.00579069	0.0238239	-0.0844946	0.000671194		X1.05_583.4110m.z	-0.0286594	0.024557	0.0412423	-0.0349381	0.0196554	0.0981853	0.135011	-0.0561465	0.0559117	0.0104202	-0.00714609	0.00996394	0.0723641	-0.0847154	0.0131651	0.0283775	0.0379374	0.0342066	-0.0434702	-0.0481418	-0.00457578	0.0278044	0.0680605
TRITD3Bv1G023320	0.0709299	0.00495433	-0.00517428	0.0225607	0.0578085	-0.059205	-0.0251072	0.00850686	0.101879	0.0694487	-0.068469	-0.0248051	0.00260879	0.0571393	0.0017038	-0.00764968	0.0845513	0.0901257	-0.0230212	0.0383735	-0.0432247	0.0272984	0.0105235	0.0441512		X1.30_909.5288m.z	-0.020712	0.061019	-0.0566343	-0.0677573	-0.0350228	0.0833371	0.150338	-0.016608	0.0427493	0.00375016	0.0507844	0.00321306	-0.115236	0.0960279	-0.13185	0.105201	-0.0398305	0.0298261	0.0465912	0.0457203	0.132627	0.0145268	0.144006
TRITD7Av1G277190	-0.00904183	-0.0137761	-0.0212566	-0.108444	0.0279405	-0.00475933	0.0297137	0.053983	0.0120882	0.0712411	0.0121471	0.0165646	-0.0291953	0.044071	-0.0242705	0.0326881	0.0543613	0.0391514	0.0280118	-0.0182383	0.112092	-0.00809219	-0.094532	0.0528325		X1.38_381.1906m.z	0.0325472	0.0256929	0.00834836	-0.0827876	-9.07316e-05	0.161486	-0.141154	-0.098335	0.00812606	0.0975558	-0.0194103	-0.0196418	0.0313714	-0.0215088	0.000211878	0.0439238	-0.0579264	0.02542	0.00564315	0.0219476	0.00185584	0.0453005	-0.0834827
TRITD6Av1G154330	0.0323025	-0.052931	-0.0389332	-0.0631427	-0.0529396	0.0242531	0.0417095	-0.0135186	-0.0527265	-0.038374	-0.0240237	-0.0058103	-0.0114036	0.0338125	0.0249801	0.0406198	0.0184782	0.0149142	0.00894585	-0.00633086	-0.0409197	-0.01675	-0.0414105	-0.0129195		X1.44_553.2807m.z	-0.0146386	0.0443008	-0.0275256	-0.0293267	0.017942	0.118307	-0.0113751	-0.169611	0.0432192	0.132103	0.14977	0.065036	0.0492383	-0.0757239	-0.167845	0.0346909	0.11153	-0.0827871	0.0998748	0.143028	-0.0877553	0.158977	0.0384022
TRITD5Av1G164750	-0.0374181	0.061398	-0.0411738	0.00674486	-0.0718861	0.0191349	0.00716198	-0.0295806	0.0710903	0.00510251	-0.0512593	-0.00290529	-0.0587082	-0.0604931	-0.0388514	0.0214362	0.0489716	0.0146739	-0.000460986	-0.00891392	0.0538753	0.0314632	-0.00275859	-0.0392865		X1.48_382.0722m.z	0.0123051	0.00671803	0.00545489	-0.0952917	-0.021158	0.0952333	-0.17488	-0.0899713	-0.0735919	0.0733663	0.0740775	-0.013683	-0.0105089	0.0211208	-0.236007	0.0677938	-0.109872	-0.0232425	0.0397316	-0.0682883	-0.0510489	0.158678	0.19877
TRITD5Bv1G172390	-0.0537266	0.0107762	-0.0170861	-0.0804412	-0.0433987	-0.019532	0.013454	0.0291917	-0.0248072	0.0202051	0.074358	-0.079171	0.050494	0.0533979	0.0280661	-0.0355441	-0.00454419	-0.0516337	0.000666266	0.0555331	-0.0231027	0.00886457	0.015322	-0.0316795		X1.48_543.1834m.z	0.0175023	-0.00300132	-0.0574344	-0.0792145	-0.083475	0.108661	-0.0694567	-0.0770234	-0.0873707	0.0772272	-0.109671	-0.00972645	-0.0425895	-0.0975832	-0.179386	-0.00773127	-0.0172577	0.140876	0.0791877	0.0794774	0.0702776	0.030276	-0.115939
TRITD5Av1G255690	0.0388483	0.0389547	-0.0155813	-0.011103	-0.0581076	-0.00177915	0.0508626	-0.015391	0.0308265	0.187128	-0.0781146	-0.096714	-0.0282376	-0.122613	-0.0796684	-0.0320367	0.0836927	-0.140884	-0.0412275	0.0896487	-0.118085	0.045884	0.111307	0.0197508		X1.53_366.0780m.z	-0.00646717	0.00196781	-0.0418085	-0.104324	0.0257204	0.106941	-0.196818	-0.0393039	-0.0905404	0.0930244	0.07147	0.013588	-0.00534485	-0.0238687	0.162655	0.0315603	-0.154133	-0.022973	-0.0731372	0.138336	0.0645377	0.08079	-0.0811666
TRITD4Av1G231260	0.0218422	0.036278	0.0158555	-0.0236916	0.0702829	-0.0760123	0.0617915	-0.142506	-0.0146739	0.0606323	0.0213834	-0.0210877	-0.1281	-0.126913	0.110786	-0.0924806	-0.0196511	-0.0303391	-0.0605326	0.0270557	-0.030822	-0.039003	-0.0209086	-0.0184764		X1.72_591.2025m.z	-0.0136124	-0.0237117	-0.0705695	-0.00757183	-0.113982	0.0399288	0.0176639	-0.062258	-0.0699598	0.0196024	-0.0188745	0.0109045	0.0188901	-0.0840962	0.0011617	-0.0370109	-0.0148247	-0.0118137	-0.00646803	0.0296701	0.0131835	0.00326837	0.0309642
TRITD1Av1G027510	0.0012833	0.0514311	0.0096555	-0.000160241	0.0923199	0.104724	0.0367323	0.0240709	-0.0878109	0.00463094	0.0163645	-0.0852392	-0.0434866	-0.0672455	0.0176302	0.0105456	0.0305681	0.194645	0.00588334	-0.0595187	0.0172041	-0.0946152	-0.0914994	0.0582487		X1.79_549.1368m.z	-0.0126695	-0.017866	-0.0844253	-0.0420676	-0.12767	0.0940663	0.0168075	-0.0560715	-0.0148758	0.0246238	-0.0568294	0.053765	-0.0333119	0.0386586	0.0751998	0.0024283	0.010255	0.104996	0.0290673	-0.0107105	0.0352701	0.0769121	-0.00548646
TRITD1Av1G005920	0.0521292	0.0362997	0.0744271	-0.0168021	-0.0240118	-0.0127266	-0.00267366	-0.0222061	0.000682775	0.0191047	0.00817395	0.0247166	-0.00878859	-0.0507908	0.0113367	-0.00442606	0.0338576	0.0122373	0.0313886	-0.0301621	0.00922938	0.0248675	-0.0446391	-0.0346381		X1.98_413.3244m.z	-0.00503446	-0.0135827	-0.0179609	-0.121038	-0.0932872	-0.0427044	-0.0715454	-0.0568319	0.0405766	-0.118901	-0.142367	-0.108335	0.0144312	-0.0428416	0.0338181	-0.138753	0.0393804	0.0287706	0.0510392	-0.0802061	0.0659224	-0.090999	0.0994071
TRITD4Av1G262440	-0.062201	0.00276017	-0.0640426	0.00221757	-0.0139659	0.0237534	0.0340176	0.0732231	0.0405534	-0.0677041	0.0400086	-0.0375937	-0.0317265	-0.0336969	-0.0091977	-0.0402301	-0.0160975	0.0121696	-0.118897	0.0087305	-0.0686961	-0.014923	-0.0200067	0.0484107		X12.99_167.0343m.z	-0.0275687	0.12213	0.0704945	-0.04429	-0.0262345	-0.00144315	-0.0275569	0.0315823	0.0317462	-0.0258279	-0.0376061	-0.0547556	-0.0380617	-0.0271137	0.0890853	0.108875	0.0514814	0.0854292	0.00597084	0.150872	0.09685	-0.042156	0.0515228
TRITD2Bv1G241280	-0.0329192	0.0420621	0.0264928	-0.0505153	0.0966451	-0.0373583	-0.066082	-0.0497735	-0.0260978	0.0248268	-0.0531757	0.0289048	-0.0068249	0.0141278	0.0646153	-0.058847	-0.0234753	0.0377668	-0.0143003	-0.00791982	-0.0302065	0.0916978	-0.102247	-0.0491305		X14.13_178.1240m.z	-0.0149838	0.120799	0.0955732	-0.0529835	-0.0344303	-0.0492305	-0.0352034	0.0253082	-0.0135762	-0.0713846	-0.0675854	0.0843484	-0.0625976	-0.03527	-0.0998071	0.031911	-0.0694349	-0.0135222	-0.0125428	-0.0140133	-0.0519408	-0.0281162	-0.06487
TRITD7Av1G063690	-0.0400964	0.0635296	-0.0177137	-0.0282849	-0.0583125	0.0333065	-0.0349002	-0.0363548	0.0823069	0.00371931	-0.0217327	0.00742885	0.0193379	0.029022	0.00923505	0.0470271	-0.0536921	-0.0343051	-0.0390675	0.0685939	-0.0302637	-0.0436522	0.0445161	0.0249813		X15.35_273.1670m.z	-0.0197951	0.137263	0.0681236	-0.0600773	-0.0493382	-0.000921569	-0.00198289	0.0219126	0.0154211	0.00615137	-0.0459175	0.00934499	-0.0575116	-0.068747	0.0309016	-0.0890815	0.0204659	-0.041666	0.0558258	-0.101275	-0.107459	0.08613	-0.0438621
TRITD3Av1G213570	0.0175233	-0.0626186	0.0220453	-0.0368717	-0.01816	-0.0896777	-0.0555072	0.0576464	-0.0329233	0.0176924	-0.0661487	-0.0840198	-0.0221941	0.00948046	0.0256577	-0.0623757	-0.0670268	-0.0416871	0.0450648	0.0170426	0.0572966	-0.0400339	-0.00222558	0.0167269		X17.72_167.0330m.z	-0.0298524	0.138722	0.0587852	-0.0760139	0.0168752	-0.0119038	-0.0618569	0.00394784	0.0187909	0.0154938	0.039944	-0.046904	0.0295879	-0.0443902	0.0141711	0.0325095	0.0505785	-0.0528279	-0.0721887	0.00479763	0.0165636	-0.0367044	-0.037872
TRITD6Av1G003770	-0.075395	-0.0257762	0.0483195	-0.0099782	-0.00468058	-0.000816263	0.0181013	-0.0118596	-0.012935	0.0159059	-0.0111283	0.0196741	0.0126809	-0.00303948	0.0143812	0.00773076	0.00546213	0.00397596	-0.00903065	0.0199569	0.00910797	-0.0125572	0.0121928	0.0262325		X18.34_167.0331m.z	-0.0245693	0.117538	0.0989751	-0.0528025	-0.0634729	-0.00177199	-0.0406353	0.0465938	0.0216811	0.0712609	-0.0265212	-0.0610806	-0.0133015	-0.0293924	-0.0220044	0.10869	-0.00701712	-0.0427795	0.00830186	0.0456108	-0.0433935	-0.0560857	-0.0592797
TRITD3Av1G166900	0.026878	-0.0352718	-0.059421	-0.0656705	-0.0443878	0.00636469	0.0463753	-0.0216728	-0.0584277	-0.0687847	-0.0331971	0.0592321	-0.00130817	-0.00309126	-0.0102206	0.03334	0.045084	-0.00722802	-0.0167018	-0.0214529	-0.0454674	-0.00379707	-0.0018861	-0.0532918		X18.84_579.1631m.z	-0.0181312	0.0801211	0.0568148	-0.0345786	-0.034652	-0.0863592	0.0338543	0.0288653	0.0782526	-0.0166609	0.0694317	0.00433279	-0.0890555	-0.0200103	0.0670773	-0.0399583	-0.0262764	-0.0383483	-0.0189696	0.0153648	0.151921	0.0297127	-0.0683612
TRITD1Av1G115640	0.036229	0.0275936	0.0573548	-0.0374217	0.0113	-0.0368037	0.0992555	-0.111902	0.0748416	-0.0378716	0.0286009	0.0167642	-0.00790379	0.0464286	-0.0344814	-0.0369061	-0.0183486	-0.0225915	0.00581043	0.00942134	0.0539983	-0.0271855	0.00950701	0.00473784		X2.12_433.1727m.z	-0.0364702	-0.0363254	-0.0627711	-0.0340969	-0.0115399	0.0398095	0.0774229	-0.125333	0.0536958	0.0582167	-0.185408	0.0108883	-0.0598275	0.080661	-0.0788485	-0.0309256	0.133727	0.0083236	0.0132509	0.0233318	-0.229828	0.00240718	0.161006
TRITD7Av1G242470	0.0197149	-0.058479	-0.0175331	-0.0720799	-0.0177604	0.0132913	-0.068649	0.0110458	-0.00114503	0.0111329	-0.0750276	-0.05729	0.0487963	-0.000336554	-0.0355052	-0.00637032	-0.03799	-0.0190739	0.0515056	-0.0142951	0.0185795	-0.0221303	0.0280023	-0.0400018		X2.17_607.1780m.z	-0.0221637	0.0408141	-0.0631013	0.0664023	-0.00163984	0.0249581	0.0438356	0.0251751	-0.0571803	0.0767619	0.048826	0.00157595	0.0172596	-0.0581388	-0.0088973	-0.0122193	-0.0740024	-0.0139404	0.0681681	0.0128784	0.0475081	0.00111948	0.0424119
TRITD1Av1G195070	-0.00717812	-0.0583882	0.0114606	0.00604572	-0.0134271	-0.118885	-0.0909904	-0.0269843	0.0836731	-0.0290731	0.0373972	0.0214428	0.0177398	-0.0644389	0.0471804	-0.00827451	0.00361383	-0.113838	0.0892351	-0.100777	0.00171736	-0.0256953	-0.0186061	0.00669107		X2.63_473.3233m.z	-0.0466908	0.0933319	-0.0580835	0.0612943	0.0308089	-0.0147008	0.0683181	0.0278446	0.033144	0.0825188	-0.0151592	0.0176067	0.0130803	0.0337934	-0.0173069	0.04173	-0.0931548	-0.0256779	0.0255249	0.0190208	-0.0147586	-0.0108158	0.0467417
TRITD4Bv1G119860	-0.0444577	0.0697074	-0.0174109	-0.00328937	-0.0449306	0.0153124	-0.0316756	0.0224631	0.0619633	-0.00422278	-0.038634	0.0113645	-0.018858	-0.0279247	-0.00766205	0.0245171	-0.00245606	-0.0352525	-0.0163953	-0.0169582	-0.023461	-0.0340092	0.0262977	0.0328369		X2.78_415.2815m.z	-0.0352598	0.104864	-0.00818822	0.115517	0.0761195	-0.0335921	0.106093	0.0332426	0.0114372	0.0735771	0.0131956	0.0558519	-0.0235675	0.0480205	-0.00354062	0.0700524	-0.023292	-0.050832	0.005449	-0.00817448	0.0567697	-0.00469135	0.102985
TRITD1Bv1G171630	-0.0226383	-0.0258583	0.0945928	-0.000658093	-0.0387329	0.0322827	0.0180627	0.0182703	0.0237762	-0.0648463	-0.0146688	-0.0426688	0.0190811	-0.00655165	-0.031074	0.0281113	-0.0313021	-0.00590925	-0.0217996	-0.0271259	-0.0356239	0.0415356	0.00759002	0.00224963		X2.83_517.3491m.z	-0.0454983	0.101404	-0.0548432	0.0596247	0.0591341	0.00605117	0.0933279	0.0507622	-0.0323727	0.123811	0.0421033	0.018992	-0.016139	0.111144	0.0455598	0.101089	-0.0437609	-0.0474784	-0.00399617	-0.0375762	0.00144144	-0.00702245	0.0847811
TRITD6Av1G006920	-0.0753015	-0.0243048	0.047732	-0.00857713	-0.00476449	0.00150254	0.0145033	-0.014	-0.00865044	0.0131338	-0.0070861	0.0138155	0.0281623	-0.0162254	0.00222538	-0.0163472	0.0112602	0.0118463	-0.0186387	0.0214164	0.0070165	-0.0219814	-0.0214109	-0.0399693		X2.89_375.2128m.z	-0.0175474	0.0403687	-0.0388058	0.0865831	0.0528756	-0.054715	0.0856872	0.0141812	-0.00403153	0.0946291	0.0285695	0.0161855	-0.0349411	-0.00366134	0.00701658	0.00861312	0.0176515	-0.00703176	0.0525934	-0.00942174	0.0552036	0.0153204	0.0418692
TRITD2Bv1G256590	-0.0514915	0.0413873	-0.00900868	-0.0543424	-0.0335175	-0.0773262	0.0435321	0.0177973	0.0266398	-0.00658238	0.052314	0.00570409	0.0506926	-0.0247455	0.0140781	-0.0541674	0.0592398	-0.0146516	-0.0420957	-0.00339955	0.0174623	0.0571471	0.000894673	0.0653972		X3.03_541.2639m.z	-0.0300574	0.0799593	-0.0150049	0.0470143	0.0489251	0.0282688	0.0685429	0.0171678	-0.0755592	0.0896716	-0.000121464	0.105339	-0.00687429	0.0309591	-0.0119303	0.0985012	-0.0140823	0.0246253	-0.0331546	-0.106729	-0.0813707	0.000846639	-0.0517439
TRITD2Av1G084640	0.0391607	-0.02533	0.0325468	0.0582798	0.0345967	-0.0256359	-0.0654334	0.0402963	0.0390369	-0.0740343	0.00393251	0.13354	-0.126166	-0.0816567	-0.065376	0.0468216	-0.0259642	0.048695	0.0745382	0.00148586	-0.1241	0.0664039	0.00249954	-0.0127774		X3.43_233.0721m.z	0.00449577	0.0337051	0.0668868	-0.103292	0.0287996	-0.0322186	-0.0945194	0.00899578	0.0559145	-0.0536551	0.105809	0.0731176	0.0368925	0.00233007	-0.00933559	-0.00243228	-0.142765	0.0282951	0.138731	-0.0484794	-0.160754	-0.055803	0.0382863
TRITD0Uv1G069680	-0.0747777	-0.0266661	0.0470973	-0.010339	-0.00701077	-0.0039007	0.0168933	-0.0092277	-0.0137112	0.0155804	-0.00593428	0.0214265	0.00206151	-0.00188685	0.00699174	-0.00142296	0.0157043	-0.00142958	0.00238753	0.001738	0.0153278	-0.00810603	0.0119573	0.00470526		X3.63_310.2132m.z	-0.0238103	0.052488	-0.0273115	-0.0145274	0.0384807	-0.0590701	0.0421941	0.126342	0.0835878	0.13343	0.0236999	0.0261423	0.057836	0.0264272	0.0651531	-0.0659432	0.153918	0.208506	-0.202517	0.310943	-0.187656	0.0432442	-0.0668447
TRITD3Bv1G083120	-0.0522592	-0.0406149	-0.0258852	0.021227	0.0648153	-0.0581238	0.0175282	0.0104302	0.0596613	0.0533756	-0.105797	-0.0324827	-0.000763287	0.0890462	0.00719973	-0.0343138	0.0770882	0.0435134	-0.0402131	-0.0202948	-0.0433273	0.0443002	0.0124049	0.0521734		X3.83_439.1627m.z	-0.0467924	0.0314671	-0.0762	-0.0733792	-0.0269703	0.124254	-0.0341731	-0.0375936	-0.041703	0.00757202	-0.00182779	-0.0474747	-0.0591459	-0.0200597	0.00134147	-0.00128262	-0.0156147	-0.011073	-0.0101966	-0.0478905	0.0432821	-0.014981	0.0640512
TRITD5Bv1G203430	0.032436	-0.0342831	0.025991	0.0769149	0.0570177	-0.0319495	0.011737	0.0576087	-0.0585877	0.0146626	-0.0312738	-0.00525842	-0.0661056	0.0750489	-0.0124934	-0.00179764	-0.016684	-0.0114402	-0.0934138	0.0815936	-0.0113307	0.0381771	0.0440481	-0.0495564		X3.83_547.1205m.z	-0.0465196	-0.0227852	-0.0946097	-0.0777453	-0.138245	0.01874	-0.00467649	0.0139305	-0.0100057	-0.0844879	-0.0109792	0.0259535	0.0109081	0.081424	0.00171378	-0.00494007	0.0168154	-0.0113711	-0.0985894	-0.0543546	-0.0502737	-0.00134579	-0.0160506
TRITD7Av1G265420	-0.0698911	-0.030431	0.0486985	0.00695756	-0.0145087	0.0184736	-0.0219128	-0.0311037	-0.0079134	0.032295	-0.00545138	-0.0157461	0.0361869	-0.0359322	0.0140456	-0.012326	0.039376	0.0133878	-0.0488639	0.0102397	0.0453475	-0.0427621	-0.039582	0.00428025		X3.83_561.1916m.z	-0.0240035	0.00433217	-0.0525619	0.0141253	-0.115106	0.0240767	-0.0208045	-0.0756983	-0.0589876	-0.0298117	0.0179097	-0.00883739	-0.0573578	-0.0927342	-0.0374446	-0.0328502	-0.00568248	-0.023691	-0.056465	0.0322936	0.0128349	0.00499186	-0.00746293
TRITD3Av1G073640	-0.0327276	0.0687712	-0.000507753	-0.0433377	0.0476414	0.0143142	-0.0297639	0.0452363	0.0300378	-0.0402036	-0.0127572	0.0569025	-0.0113908	-0.0141854	0.00691327	0.0309591	-0.0378935	-0.00358719	0.0226329	0.0168861	-0.0563955	-0.0121693	0.00809878	0.0430845		X3.83_563.1524m.z	-0.0371831	0.016915	-0.0644268	-0.0232319	-0.123555	0.0364026	0.00296119	-0.032346	-0.0542852	-0.00724509	-0.00815239	0.0238536	-0.0716824	-0.0217848	0.0129799	-0.0602273	0.105585	0.0589419	-0.0170988	0.00988282	0.0336898	0.034067	-0.0496348
TRITD7Bv1G233720	-0.0750895	-0.024768	0.0463116	-0.0103772	-0.0104856	-0.00482839	0.0150655	-0.00621136	0.00296924	0.0144475	-0.0149562	0.000327764	0.0289334	-0.0238417	0.0167365	0.0111636	-0.00879531	0.0229675	-0.01801	0.0193013	0.0154637	0.0113572	0.00230499	-0.0248562		X3.84_455.1316m.z	-0.0401567	0.0517963	-0.0528302	0.0386242	0.0112301	0.0331427	-0.0456653	-0.0744354	-0.00586214	0.120763	0.0572983	-0.0294731	-0.064881	-0.0159345	0.00656363	-0.0459502	-0.0502705	-0.0693681	0.00963023	0.0191814	0.0190169	0.0435919	0.074669
TRITD4Av1G002920	0.0590229	0.0166393	0.0748358	-0.00588545	-0.0302756	-0.00278988	-0.0183317	0.00629151	-0.0054468	-0.0201009	-0.0185817	-0.000815809	-0.0162313	-0.0456418	0.015502	-0.045774	-0.0324246	-0.0175447	-0.0483032	-0.00156934	-0.00816271	-0.0122432	-0.0142019	-0.010283		X3.84_549.1357m.z	-0.0263248	-0.00028088	-0.0853618	-0.0123887	-0.139882	0.0218556	-9.5397e-05	0.00551219	0.0215128	-0.0265782	-0.0318051	0.0508214	-0.00970996	0.0336284	0.0142192	-0.0176942	0.0559108	0.0293115	0.00372857	-0.0147996	0.00143096	0.0254854	-0.012229
TRITD6Bv1G225680	0.0744461	0.029164	-0.0452187	0.0111104	0.00196976	-0.0058992	-0.0017529	0.00898084	0.00951647	-0.00479526	0.0132808	3.24055784537975e-05	0.00411543	-0.00729789	0.00565816	-0.0214619	0.00791458	-0.00819307	0.0162723	-0.00809644	-0.0116259	0.00973749	0.026428	-0.0234568		X3.84_577.1555m.z	-0.0332592	0.0694535	0.00838041	0.0731439	-0.0674276	-0.00333179	-0.0301289	-0.00535451	-0.0241522	-0.0393886	-0.0298303	0.0522402	-0.0430597	0.00954576	-0.0369002	-0.0580198	-0.0664761	-0.00825994	0.0233681	0.0135633	-0.0144028	0.042835	0.0530192
TRITD4Bv1G189210	0.0679537	0.00169923	-0.022921	-0.0352205	0.0273724	-0.0398324	-0.0404534	-0.0096798	-0.0391699	0.0236755	-0.0507676	-0.0766489	-0.0302673	0.0112067	-0.113104	0.184166	0.0272846	-0.0227132	-0.0262015	0.0123032	-0.0244582	-0.0621425	-0.0541729	-0.0279835		X3.84_723.1712m.z	-0.0362397	0.0653684	0.0048942	-0.0186618	-0.0854415	-0.0811454	0.0589108	0.0577634	-0.158426	-0.0018857	-0.133059	0.122455	-0.00982636	0.0237423	-0.0671355	-0.12355	-0.0468648	-0.00646043	0.0766476	0.091871	0.0754595	0.0970259	0.064358
TRITD1Av1G004870	-0.0536837	-0.0347347	-0.0691904	-0.00503271	0.0488705	0.00925651	0.0220504	0.00466059	-0.00697111	-0.0241585	0.0110317	-0.00766138	0.0125977	0.0237451	-0.0220005	-0.00684956	0.0031021	-0.0110876	0.0060362	0.00446353	0.0403042	0.00978039	-0.00954369	-0.02749		X3.86_699.3565m.z	-0.039584	0.0344464	-0.132117	-0.0505951	0.0284095	-0.0247508	-0.0274335	-0.0248699	0.0238969	-0.0511574	-0.0353586	0.00356996	0.0536874	0.00622199	-0.0233749	-0.00648991	-0.0479971	0.090355	0.0374437	-0.0592995	-0.0683471	0.114653	0.0378948
TRITD2Av1G287760	-0.0313615	0.0302896	0.00594203	-0.0789155	0.00891688	-0.104409	0.0210418	-0.00798857	0.034523	-0.0213478	0.0568726	0.0359005	0.00169924	-0.0259735	0.0448719	-0.0417307	0.0627104	0.0569706	-0.00563393	-0.0401987	0.0648919	0.0740881	0.0273805	0.0502334		X3.88_399.1249m.z	-0.025776	0.00354906	-0.0944684	0.00776088	-0.0994155	0.0696769	-0.0553242	-0.0360069	0.0384128	0.0104673	0.0431984	-0.0656532	-0.0123272	-0.00255555	0.0370203	0.0520026	-0.0170767	-0.0180909	-0.0504468	0.00651415	0.00270566	0.0246814	-0.0104336
TRITD6Bv1G037950	0.013741	-0.0593245	0.0089931	-0.0300759	0.055055	0.102677	-0.0328021	-0.0508528	-0.00296334	0.0100952	-0.0295434	0.064079	-0.00143002	0.0156352	0.00433161	-0.0560975	0.128422	-0.0994473	0.0334539	0.107414	0.0502284	0.0732787	0.0380766	-0.0487378		X3.88_415.0988m.z	-0.0313302	-0.00635919	-0.0287787	0.0592555	-0.0391314	0.0846031	-0.0259427	-0.0850603	-0.0186773	0.050672	0.00892243	-0.118595	0.0844138	0.106535	0.123101	0.0950916	-0.0625412	-0.0136986	0.00954737	-0.0632197	0.0029026	-0.0284709	-0.0131158
TRITD7Av1G001350	-0.0735336	-0.0283678	0.0446459	-0.00963781	-0.00869026	-0.00870813	0.0281051	-0.0234977	-0.0135129	0.0244574	-0.00685833	0.00627667	-0.00184848	-0.00146528	0.0136929	0.00373967	0.00163757	-0.00663993	0.00238764	0.0534029	-0.00161128	0.0275494	0.00218338	-0.00835657		X3.88_736.5359m.z	-0.0247067	0.0762688	0.0170977	-0.123839	-0.0472464	0.0184466	-0.0536463	-0.0267597	0.0627013	-0.0618769	0.016678	-0.0899514	0.0733777	0.0568028	-0.0889729	-0.031676	-0.00167029	-0.0423743	-0.0617607	-0.0417361	0.0998244	0.0696338	0.0557883
TRITD7Bv1G188630	-0.002556	-0.0315151	-0.0318019	-0.061458	0.0433495	0.0820735	0.102532	0.0767991	0.0705737	0.0339249	0.00900364	0.0781977	0.0193251	0.00904146	0.0672608	-0.0401799	-0.0512885	-0.0369762	-0.0841375	-0.0236244	0.0513906	0.035659	0.0515433	0.0197983		X3.92_547.3607m.z	-0.0270902	0.0931677	0.0203546	0.0259813	0.0329036	0.0735811	0.0576911	0.0133613	-0.0598342	0.0684062	0.0338728	0.0224507	-0.0385705	0.0335436	0.02346	0.0991884	0.022731	-0.0339584	-0.0289838	-0.00936585	0.022228	0.00511139	0.0300652
TRITD4Av1G200650	-0.0147792	0.074154	0.0288506	-0.0405107	0.0188608	-0.0260453	0.00719676	-0.00402942	-0.0345264	0.0198006	0.000579538	0.0408026	0.0358053	0.0370756	-0.0876048	-0.0236831	0.0352152	0.0349102	0.0611029	0.0019628	0.0102411	0.0469959	-0.018045	-0.0383709		X3.93_423.0904m.z	-0.019547	0.143388	0.0298507	-0.00956002	0.106271	-0.00936227	-0.0242976	-0.0385796	-0.110881	7.59001e-05	0.12334	0.0423184	-0.0482162	0.116234	0.0107424	-0.0243494	0.137103	-0.0161435	-0.0887334	-0.0523667	0.0866122	-0.0147084	0.167344
TRITD5Bv1G200450	0.0122361	0.0443063	0.000217437	0.0193771	-0.0515722	-0.0301491	0.0549814	-0.00699859	-0.140717	0.0710171	-0.162531	-0.0997115	0.0555199	0.076237	-0.155187	0.0989476	-0.00665329	0.0806838	0.0197409	-0.0119682	0.0605909	-0.0582989	0.0133381	-0.0929602		X3.93_567.3071m.z	-0.0469077	0.0539666	-0.0818052	-0.0430003	0.0304242	0.0730564	-0.00373336	0.0335273	0.00155597	-0.00493742	-0.046714	-0.00843197	-0.0159305	0.0475179	-0.0280867	0.00740424	-0.0398492	0.0502831	0.0246124	0.0265592	0.015902	-0.0223815	0.00964792
TRITD3Bv1G180590	-0.0494664	-0.0395207	-0.0332313	0.0179849	0.0651812	-0.0441905	0.019562	0.00851095	0.0815828	0.0832015	-0.0787664	-0.0239361	0.0355333	0.0623877	-0.0126921	-0.0300201	0.0711222	0.0785642	-0.0727667	-0.0132425	-0.0289803	0.0485517	0.0581939	0.0233415		X3.97_472.3151n	-0.0277986	0.0664767	-0.0341735	-0.0182439	0.0308756	0.0544236	-0.0471309	0.0301582	0.0484361	0.0134414	-0.0102755	6.05095e-05	-0.0505419	0.019554	-0.0357575	-0.0234066	-0.0501286	0.0093996	0.0338639	0.0583707	0.0147866	-0.0059454	0.0106167
TRITD3Bv1G196170	0.00612782	-0.0526697	0.0180826	-0.0468207	-0.0321164	-0.111429	-0.0165545	0.0588703	-0.0409702	0.0277553	-0.0835193	-0.0676289	0.00123341	-0.00752817	0.0328046	-0.0540492	-0.0612087	-0.0114289	0.0868887	-0.0125003	0.0534661	-0.0665023	0.0120929	0.0095114		X3.98_407.2023m.z	-0.0310778	0.0528598	-0.0536361	-0.0703625	0.0371915	0.0616224	-0.0207824	0.0915835	-0.0262851	-0.0548271	0.0196622	-0.0294336	-0.0669448	0.011683	-0.00909795	0.0234384	0.0329661	0.0313003	0.00410827	-0.022961	-0.0197824	-0.0300597	0.00439041
TRITD1Av1G005380	-0.00857629	0.0693957	0.0247623	-0.0422476	0.0748788	-0.00551942	0.00575884	-0.0231986	-0.013464	0.0143192	-0.0223706	0.0274793	0.0451064	0.0441502	-0.0256701	0.0485365	0.0226112	-0.0241958	0.0222292	0.0361095	0.0696647	-0.00411101	0.0208205	0.00865736		X3.99_335.1451m.z	-0.0502643	0.0600387	-0.0943026	-0.0468366	0.0216375	0.0736222	0.0207568	-0.0107853	-0.0285194	-0.0401096	0.0103127	-0.0317051	-0.0564978	0.0381677	0.0104104	0.0292552	-0.0226245	0.0444494	0.0231602	-0.0181886	-0.031576	-0.02274	0.0180916
TRITD3Bv1G136150	-0.00414296	0.0586987	0.0153057	-0.0510455	0.0593436	0.0343288	-0.0735068	-0.034593	-5.31914e-06	-0.0664869	-0.0159025	0.0303698	0.0846489	0.0591641	0.126694	0.0773964	0.0357354	0.0212816	-0.0215563	0.014264	-0.00298989	0.0115057	-0.0292933	-0.00125767		X4.00_235.1433m.z	-0.00844413	-0.00159941	0.00145363	-0.0523664	0.05118	0.00267143	-0.0291531	-0.142375	0.0671668	0.14895	-0.159424	0.012738	-0.0339327	-0.0106538	-0.0375126	-0.00860823	0.0858707	-0.102374	-0.022612	-0.0657914	0.0431721	-0.0236811	-0.0217533
TRITD1Bv1G173220	-0.0181146	-0.024763	0.0944628	-0.00617871	-0.0295932	0.0424722	0.0242327	0.0388243	0.0122524	-0.0413324	-0.023436	-0.0297282	0.0101515	-0.00478718	-0.0421972	0.0342407	-0.0186864	0.00812256	-0.0174344	-0.0372632	-0.0454271	0.0519004	0.0031771	0.0154128		X4.01_517.3475m.z	-0.0359729	0.0866564	-0.0233836	-0.0279112	0.0183021	0.0407079	-0.0182035	0.00337041	0.0159804	0.0346492	-0.017416	-0.00505744	0.00528344	0.00832018	0.000459982	0.0361561	-0.0308713	0.0380082	0.0226921	0.02194	-0.00750512	-0.0245739	-0.0216363
TRITD2Av1G108500	0.0527817	0.0354501	0.0671629	-0.0116283	-0.0409231	-0.0173565	-0.0193925	0.00526482	-0.015229	0.0485686	-0.012055	0.0229051	0.0190223	0.00637941	0.00320478	0.00792121	0.0514865	0.0162512	-0.00592291	0.0138525	0.00731774	-0.0130062	-0.0101513	-0.0264768		X4.02_203.0520m.z	-0.0116398	0.0499261	-0.0375871	-0.0104687	-0.084844	-0.0240089	0.069307	-0.00196791	-0.0307827	0.0256938	-0.0422525	-0.0141962	-0.0609149	0.00628342	0.044934	0.0304026	0.0193798	0.0282335	-0.0417555	-0.00752432	-0.00636395	0.00391761	-0.0460467
TRITD7Bv1G006440	-0.00762974	-0.0538137	0.0343966	-0.0511931	0.0511645	-0.0775965	-0.0486181	0.0750039	0.0419833	0.00303182	0.0245325	0.00578978	-0.00478951	0.0101347	-0.0153426	-0.0909339	0.00817775	0.0156102	0.00329569	-0.0220878	0.0141617	-0.00907449	-0.0348366	0.0394002		X4.02_409.1871m.z	-0.0363558	0.055389	-0.0698536	-0.0669097	0.0312606	0.0526814	0.0338781	0.0383678	-0.0241938	0.0268951	-0.0338667	-0.0522678	0.008982	0.00431742	0.00154559	0.0385925	-0.0217999	0.0754758	0.00545215	-0.0204345	0.00703748	-0.00711449	0.0157595
TRITD2Bv1G170350	-0.0319337	0.0369377	0.00707838	0.083	-0.0192536	0.0695604	-0.0325371	-0.0322684	-0.0302154	-0.00562111	-0.0207329	0.000890662	-0.0408576	-0.0192485	0.00450061	-0.0214221	0.0653477	-0.0718122	0.0193339	-0.0337437	0.0699874	0.0160487	0.030206	-0.0495245		X4.04_358.0883m.z	-0.0232943	0.0735718	-0.0404899	0.0842806	0.0461398	0.110779	0.112998	-0.0100053	-0.121242	-0.0727292	-0.0396117	0.0224412	-0.0604769	0.0351822	-0.00257992	-0.000172177	-0.0250887	0.0930809	-0.055467	-0.0032984	-0.0536615	-0.213473	-0.078523
TRITD3Bv1G134190	0.0198205	0.0699938	-0.0018791	-0.0504906	-0.0222529	-0.0118877	0.034198	-0.0207809	-0.0173051	0.0357947	0.0756844	0.0254467	0.0316486	-0.0254884	-0.0168257	0.0435085	-0.0770887	0.0161948	-0.0396266	0.00135007	0.0984356	0.0118836	0.0659168	0.0146674		X4.06_443.3331m.z	-0.0138238	0.0533069	-0.00459638	-0.0523173	-0.0384882	0.0599327	-0.0749053	0.0522375	0.0469121	-0.0708091	0.0201388	0.0316208	-0.0274157	0.0120255	0.00163683	0.0206843	0.0350687	-0.00144766	0.00498729	-0.00409242	-0.0282216	0.000118233	-0.00639587
TRITD2Bv1G245880	0.0528865	0.0350869	0.0682012	-0.00685677	-0.042996	-0.00713648	0.00196074	0.000106513	0.00172651	0.0198055	-0.00975356	0.00852565	0.031678	0.0131618	-0.0334445	0.00300809	0.0455944	-0.0196979	0.00336205	0.00539753	0.0342472	0.0398491	0.0235443	-0.00421264		X4.07_315.1215m.z	-0.0208909	0.0483554	0.0167554	0.0247995	-0.0499717	0.0557909	-0.0620554	-0.113374	0.100775	0.0716541	-0.150205	0.0259592	-0.0944289	0.0643655	0.0856212	-0.0559281	-0.0319444	0.00845717	0.0120972	0.00347133	0.02589	0.0206846	-0.0952028
TRITD7Av1G198750	-0.0355928	0.073075	-0.0184278	-0.01484	-0.0426483	0.00585709	0.00766306	0.0224479	0.0308081	-0.00211801	-0.0336037	-0.0146553	-0.0324936	-0.0353397	-6.91229e-05	0.00177908	0.0329956	0.0201612	-0.011074	-0.0208798	0.0609423	0.0723891	-0.0418242	0.0143246		X4.09_276.1575n	-0.00823785	0.00128963	0.0353772	0.0390761	0.023483	-0.0425015	-0.0726702	-0.0513736	0.0901767	0.118965	-0.235179	-0.058848	-0.0540375	-0.00516432	-0.0167592	0.021675	0.05533	0.00263854	-0.0213088	-0.0407678	-0.0343165	-0.0549838	0.0497257
TRITD4Av1G217280	0.0298224	0.0330844	0.0273093	-0.0291889	0.0220272	-0.0496415	0.113907	-0.123052	0.0849767	0.0065086	0.0420364	-0.07396	-0.0357305	0.0434341	-0.0950249	-0.0103696	-0.0745454	-0.0369287	0.0535209	0.0307216	0.124817	-0.0401551	-0.0611782	-0.0246877		X4.11_363.1928m.z	-0.0290333	0.0184474	-0.0468432	-0.0596242	0.0692676	0.136021	-0.0295344	0.0789316	-0.068933	-0.0278856	0.0101002	-0.0577695	-0.150483	0.200362	0.0470236	-0.06651	0.0362877	0.00213368	0.0822061	-0.00404851	0.0135909	-0.00312717	0.095906
TRITD7Bv1G179620	-0.0139267	0.0238704	0.0271771	-0.0499823	0.130282	-0.0212845	-0.0847086	-0.00896503	-0.0155111	0.0605387	-0.0596222	-0.0348735	0.0316644	-0.0606396	-0.00365262	-0.00749476	0.00337169	0.000543821	0.0553301	-0.0420336	-0.0795251	0.00438226	0.00715318	0.0559691		X4.17_453.1727m.z	-0.0413957	0.0682203	-0.0466296	-0.0412597	0.0318371	0.0322083	0.0449449	-0.0301547	-0.0561975	0.0166021	0.00850886	-0.0394383	-0.0677544	0.00740536	0.0369641	-0.0180029	-0.0516156	0.0455522	0.0117146	0.0521988	-0.0104862	-0.0123601	-0.00130018
TRITD5Av1G068550	0.0640862	0.0414352	-0.0490666	0.00443603	-0.00708852	0.00685227	-0.00455998	0.0236073	0.00888493	-0.00478864	0.0231111	0.0156839	-0.0131959	0.0215758	-0.0141436	0.00240165	-0.0021935	0.00207284	-0.0418561	-0.0104438	0.0126802	0.00383267	0.0332752	-0.0376714		X4.21_481.2403m.z	-0.0441344	0.00812684	-0.0788411	-0.0107573	0.0644728	0.131806	0.00420193	0.00655237	-0.0512238	0.00113	-0.009745	0.0668352	-0.0205115	0.140821	0.0134541	-0.00624194	-0.0550654	0.0393866	-0.0110356	0.0593233	0.038358	-0.037292	-0.0653792
TRITD3Bv1G260270	0.0454516	-0.0573087	0.019133	-0.0400243	0.00277869	0.0383627	-0.0488776	-0.00318027	-0.0293788	0.0373562	0.0223621	-0.0492534	-0.0354487	0.0336107	-0.0305957	0.063365	0.0205906	-0.0401363	0.0167528	-0.00659569	-0.0953865	-0.0901566	-0.0220557	0.0086504		X4.26_423.1997m.z	-0.0490523	0.0336065	-0.0991059	-0.0458637	0.0365243	0.0887123	0.0202196	0.0324333	-0.0274657	-0.0385216	-0.00469518	-0.0444964	-0.0667469	0.0751669	-0.00396507	-0.016556	0.00443316	0.0401658	-0.0126016	0.00864228	-0.00320406	0.0165315	0.0202674
TRITD4Bv1G035480	0.00586318	-0.0340871	0.0199035	-0.0841076	0.00861018	-0.0840038	0.0111693	0.00357773	0.0219796	0.0526606	-0.0635791	-0.0220787	-0.0617888	-0.0334628	-0.0371886	-0.0170758	-0.0730821	0.0369998	-0.112129	0.0760008	0.032254	-0.0482214	-0.0645519	-0.0551958		X4.31_399.3065m.z	-0.014699	0.062496	-0.00459496	-0.0636381	-0.0243526	0.0538189	-0.0645767	0.0737595	0.0254388	-0.0763944	0.0349903	0.0292586	-0.0389768	-0.00586728	-0.0113152	0.0160917	0.0722437	0.00598282	-0.0127249	-0.0293683	-0.0275948	-0.00758538	-0.0109775
TRITD3Bv1G029640	-0.0349648	0.0611633	0.0130824	-0.0467372	0.00195707	-0.0431525	-0.000792739	0.0786195	-0.0425278	0.00482899	-0.0022684	0.030622	-0.0616837	-0.0113187	-0.0132472	-0.0109996	-0.00726796	0.0740468	-0.0119292	-0.0244457	0.0228617	0.040082	0.101918	-0.00199692		X4.38_150.1270m.z	-0.0145981	0.0896615	0.0510389	-0.063503	-0.0317805	0.0425648	-0.00744757	0.0715532	0.0764809	-0.0659557	-0.0280417	-0.0363527	0.00693312	-0.0557116	0.0235419	0.00548429	0.037736	-0.00335165	0.068008	0.00574665	-0.0192579	-0.0347092	-0.0140632
TRITD0Uv1G003590	-0.0706583	-0.0251303	0.0493272	-0.0120544	-0.00531482	0.00952757	0.0128038	-0.0163895	-0.00799567	0.0330621	0.0171961	0.014956	0.00490181	0.0164276	0.0421597	-0.02386	0.0140061	0.0300964	0.00490769	0.00849091	0.0143532	-0.0214006	0.00387148	0.00236378		X4.41_147.0920m.z	0.00443701	0.0566946	-0.00275996	-0.0692077	0.0132262	0.0910658	0.0191223	0.0845762	0.0535579	0.143155	0.0583931	-0.0225567	0.168301	0.0199102	0.00138209	-0.0450212	0.0349779	0.0271328	0.0913462	0.114706	-0.163163	-0.0202112	0.0394654
TRITD1Bv1G208060	-0.0623199	0.0178449	-0.0649183	-0.00779859	-0.0187849	0.0157526	-0.00139318	0.0140727	0.0536599	-0.0145624	-0.01206	-0.0144313	-0.0517847	-0.00386361	0.00466121	0.00722932	-0.0131454	-0.024901	-0.0115699	0.0320524	0.0349387	-0.0085723	-0.0237255	0.0581564		X4.41_148.1118m.z	-0.0172278	0.0605261	0.0437519	-0.0205009	0.0278922	0.0457128	0.00723348	0.110537	0.0654983	-0.0176246	0.0135672	0.00433107	0.0227827	0.0522335	0.0143637	0.0191403	0.0278673	-0.0254674	0.0502794	-0.0270268	0.0124869	-0.0553857	0.0417312
TRITD7Bv1G064610	0.0235611	0.0145234	-0.00700342	-0.0406941	0.0116931	0.104724	0.126357	0.0948367	0.0341185	0.0970518	0.0147428	0.0792545	0.0751929	-0.0314374	-0.0463672	-0.0579449	-0.104422	0.0468994	0.0215501	0.0887799	0.000202693	0.0453434	0.0446603	-0.0691909		X4.41_409.1814m.z	-0.0440747	0.0570287	-0.0546461	-0.0508671	0.0564968	0.0467724	0.0451482	0.064512	-0.0133201	-0.0104557	0.0271997	-0.065957	-0.0670164	-0.00858131	-0.00966257	-0.0287177	0.00185919	0.0134726	-0.0171684	0.0146445	0.0298131	-0.0170866	0.0394676
TRITD1Bv1G215510	-0.0420969	0.0421003	-0.000970469	-0.0664699	-0.0277338	-0.0351984	-0.0318896	0.045926	0.0022691	0.0575173	0.0873594	-0.0460869	0.0705285	0.0260304	-0.00454263	0.00482235	0.0198931	-0.0164864	0.0239422	0.0208876	-0.0126206	0.0194458	-0.0373472	-0.0365114		X4.46_136.1113m.z	-0.0201273	0.0669401	0.0233474	-0.0757435	0.0071859	0.0406562	0.0192256	0.0999185	0.0264747	-0.0334857	0.000494508	-0.0384161	-0.0216278	-0.0335043	0.00523851	0.0268532	0.0441996	-0.00449262	0.0170138	0.0238051	0.0119735	-0.0466884	-0.00327158
TRITD1Av1G007170	-0.00443522	0.0582393	-0.00367312	0.0427746	0.0473315	-0.0028145	0.0916471	0.0951202	-0.0147005	-0.02101	0.0189963	-0.0515029	0.0774161	-0.0332397	-0.00953008	0.0044017	0.0643641	-0.12559	0.0987507	0.00871401	-0.0442475	0.0834372	-0.0235241	-0.00676108		X4.50_503.2063m.z	-0.0491692	0.0491779	0.0108613	-0.0464309	-0.0713485	0.00967498	0.00219533	-0.0434709	0.0548084	0.068838	-0.097509	0.190153	0.0036374	-0.0557687	0.0452546	0.145042	-0.0676773	0.143273	-0.183388	-0.00145485	0.0991634	0.00637575	-0.138817
TRITD5Av1G200190	0.0168339	0.0546498	0.0365073	-0.0225102	0.0520593	-0.0287138	0.0724025	-0.0602686	0.0126634	0.0309168	0.0908582	-0.0759654	-0.0778075	-0.129035	-0.0068562	0.054936	0.0176494	-0.0151847	-0.011874	-0.0879656	-0.0244504	-0.0144258	-0.0449328	0.0124958		X4.53_464.1258m.z	-0.0451722	0.0257805	-0.0102772	0.0466572	0.0361397	-0.029246	0.0686859	-0.0400893	0.0212474	0.0584262	-0.0741265	-0.0831624	0.0414042	-0.0205779	-0.0473247	-0.100173	-0.0870755	-0.0202339	-0.000860579	0.0354705	0.0332139	-0.108617	0.0313169
TRITD2Av1G006350	-0.0453471	-0.0348409	-0.0765152	-0.0179646	0.00406269	0.00058368	0.00892371	0.000485917	-0.00646501	-0.0107755	0.0161807	-0.0482023	0.0139228	-0.019131	-0.0325384	0.00993478	-0.00978738	-0.0239149	0.000460272	-0.00656709	0.0100721	0.0238276	0.0261025	-0.0191952		X4.58_419.0353m.z	-0.038199	0.1002	0.00648921	0.114378	0.0722002	0.00887745	0.0769079	-0.0424166	0.0191026	0.0238143	-0.00569486	0.0863031	0.0165867	0.0694474	-0.00254541	0.0356738	-0.078414	-0.0509298	-0.0658045	0.0123226	0.0175983	-0.0319034	-0.0213717
TRITD3Av1G212210	0.0133453	0.0698609	0.0124047	-0.00913934	0.0257794	0.00132494	0.0649248	-0.0804779	-0.0427445	-0.00811475	0.0412248	-0.0152207	-0.0624335	-0.0342109	-0.0521641	0.127182	-0.078719	-0.0637908	-0.10951	-0.00220936	0.0216363	0.0103949	0.0578104	0.00207328		X4.59_273.1195m.z	0.000171232	0.0232263	-0.0445413	-0.0574307	0.0483764	0.118263	-0.0720444	-0.0511531	0.0930491	0.114828	-0.108441	0.0673244	-0.00536962	0.00674448	-0.0497863	0.0173389	0.0410116	0.0180002	0.0105486	-0.070772	-0.0781023	0.00782596	0.0410909
TRITD6Bv1G036780	-0.022275	-0.0169981	0.0309516	0.0873605	0.0499673	-0.0200594	-0.0288071	0.00231308	0.0582529	0.0173983	0.0150774	-0.0227672	-0.0638082	0.0655257	0.0766971	-0.0893546	0.00837546	-0.0102014	-0.0938121	-0.0837034	0.0636632	0.0155273	0.0236814	0.0570093		X4.61_403.0620m.z	-0.0433876	0.0814735	-0.0665928	0.0651009	-0.000810451	-0.0416667	0.0152325	-0.0317061	-0.00216139	0.0172651	0.0246943	0.084454	0.069791	0.065393	0.00449265	-0.065912	0.03687	-0.0165016	0.0673466	-0.112	-0.0610624	0.0507365	0.0423601
TRITD2Av1G076300	-0.036906	0.0412025	0.0104757	-0.0706167	-0.0446162	-0.0304753	0.00318601	0.0407398	-0.022431	0.0359493	0.0802625	-0.046161	0.0627278	0.0560634	0.0166136	-0.0225416	0.029576	-0.0535958	0.0151997	0.0458346	-0.0136065	0.0163457	-0.00918319	0.0198834		X4.63_699.3565m.z	-0.0400068	0.0366974	-0.0851362	0.0129258	0.0415857	-0.0756261	0.0185048	-0.117403	0.0101175	0.0166791	-0.0416456	-0.0268863	0.0628495	-0.0224403	0.00839566	-0.0552385	-0.0923957	0.0724857	0.0104062	0.00352683	-0.065012	0.078321	0.0536488
TRITD1Av1G206570	0.0186956	-0.00386943	-0.0257251	-0.0995418	-0.019117	-0.0270928	0.0217969	-0.0622703	0.0273666	-0.0174412	-0.0177628	-0.0218007	0.033602	-0.0676985	-0.0403088	0.0141751	0.0453566	0.0408735	-0.0766451	-0.00248032	0.0609141	-0.0350487	0.0305126	-0.006872		X4.66_409.1124m.z	-0.0267277	-0.0265682	-0.0600233	-0.0474361	-0.0422217	-0.00429601	0.084127	-0.0375838	-0.136882	0.0146323	-0.0377119	0.0301628	0.0241329	-9.0653e-06	0.024074	0.0608938	0.0116937	0.0433712	-0.0156661	0.0150241	-0.0408124	-0.0448125	0.0189043
TRITD7Bv1G072010	-0.0489575	-0.0347075	-0.0708497	0.00962814	0.0294546	-0.0196968	0.0227861	0.0102574	-0.000449163	-0.0412697	-0.0210231	-0.00907285	-0.0206066	0.0271395	-0.00641541	0.00804175	-0.00574598	0.0108463	-0.012857	-0.0132723	-0.00920147	0.0066886	0.0534207	0.0020119		X4.73_97.0279m.z	-0.0555869	0.0437357	-0.098497	-0.045776	-0.0493113	0.0428585	-0.0163808	-0.0532166	-0.036898	-0.0179276	0.0196358	-0.10716	0.0250514	0.109531	0.165423	0.0188729	-0.0960399	0.0614307	-0.085561	-0.0680031	0.0499798	0.13441	-0.0063819
TRITD5Bv1G230380	-0.0242388	0.0694133	-0.0237729	-0.0130154	-0.0544695	0.00328189	-0.0111164	-0.00995474	0.0943719	-0.0406069	-0.0507461	0.0100869	-0.0149314	-0.0445003	0.0166833	0.0112988	-0.020308	0.0365033	0.0212145	0.0206673	0.00768206	-0.0500348	-0.0208486	-0.0485737		X4.74_365.1036m.z	-0.0214725	0.02048	-0.0548793	0.000736815	-0.104047	-0.0579786	0.026256	0.00724578	-0.0336636	0.0225171	0.0113094	0.000444983	-0.0550609	0.00113002	0.0340312	0.0217201	0.0115863	-0.0190205	0.00545598	0.00929234	0.0123809	0.0455769	0.0202092
TRITD7Av1G033560	-0.00635201	-0.0491561	0.0543272	0.00625796	-0.0658791	-0.0209341	-0.026536	-0.0334917	0.0632512	-0.0406229	-0.00197238	-0.0322417	-0.00811077	0.121309	0.0973709	-0.0947874	-0.106777	-0.0213541	-0.0351543	-0.120212	-0.101712	-0.0847435	-0.0759736	0.0556055		X4.75_185.0415m.z	-0.0194884	0.0186783	-0.0672491	0.00293336	-0.0654558	-0.054882	0.0458041	-0.0134635	-0.0355147	0.0317242	0.0244875	0.0101807	-0.0623901	-0.057834	-0.0149214	0.0125844	0.0226695	-0.00817086	-0.0355652	0.0304042	0.000418175	0.0226375	0.0112603
TRITD5Bv1G167000	-0.0125891	0.0549093	-0.050024	-0.00730224	-0.0736131	-0.0169647	0.0669446	0.0473885	-0.0450268	0.00907265	-0.017227	-0.0625296	0.0997989	0.0352492	0.0197936	0.0144993	-0.00894206	-0.0483806	-0.052658	-0.022282	-0.00845587	0.00539261	-0.0186135	0.0275259		X4.76_707.2257m.z	-0.0598922	0.00798232	-0.0838179	-0.0112299	-0.0734171	0.0322337	0.0310299	-0.0470823	-0.0836008	-0.0539762	-0.0132825	0.0197453	0.0310147	0.047719	0.0292137	-0.00199072	0.0170881	0.0105306	-0.0512654	-0.017453	-0.0351778	-0.0601729	-0.0130426
TRITD5Av1G193740	0.0537663	0.0300839	0.0696368	-0.00885935	-0.0369112	-0.00819881	-0.0143227	-0.000612123	-0.000381412	0.0135998	-0.00540864	0.0114034	0.0107978	-0.0172963	0.00994948	-0.00119728	0.0139488	0.00799065	-0.00148073	0.000849946	-0.0149339	-0.00194002	-0.00376009	0.00279404		X4.78_370.0823m.z	-0.0520445	0.0201773	-0.0144706	-0.0516735	-0.0326901	-0.0428825	0.00696656	0.0112984	-0.11206	-0.0532674	-0.0340906	-0.0700556	-0.0371661	0.0771679	0.0612284	0.0538886	-0.0171541	0.019187	0.00827909	-0.0212569	-0.0376867	-0.0273208	0.0207828
TRITD5Bv1G228550	0.024729	-0.0143539	-0.0305743	-0.0699721	-0.0219231	0.107201	0.0344829	0.0483715	-0.0185746	0.00879727	0.06145	-0.0797806	0.0159554	-0.0575026	-0.0584451	0.00329668	0.0279432	0.0815511	-0.0270079	-0.00126163	-0.073734	-0.0267421	-0.113571	-0.00198548		X4.78_743.1788m.z	-0.0516447	0.0724065	-0.00992761	0.0481315	-0.0723274	-0.0553614	-0.0186261	-0.0672475	0.0153703	0.0193755	-0.0756215	-0.0524753	-0.0367956	0.0838101	0.0703591	-0.0311001	0.024391	0.0782997	0.0972246	-0.0259381	0.0271055	0.0795316	0.0226135
TRITD1Bv1G006170	-0.00709394	0.0470615	0.0178691	-0.0499292	0.0475641	-0.0239053	0.0383547	-0.0526978	0.0280483	-0.0459092	0.168907	-0.0429656	-0.138688	-0.033503	0.0401369	-0.016859	0.0216586	0.0561219	-0.0549402	-0.0443813	-0.0794387	0.0101615	-0.0455121	0.0028365		X4.78_761.1667m.z	-0.0410792	0.0324949	-0.0584081	0.0396008	-0.0971951	-0.027579	0.0464988	-0.0394387	0.0124603	0.020658	-0.0497728	0.00597057	0.0209633	0.0188628	0.0176353	-0.0411045	0.0268505	0.0368718	0.029484	0.01994	0.0251779	0.0278681	0.0128039
TRITD3Bv1G195680	0.0139849	-0.0623697	0.0201973	-0.0331959	-0.0399459	-0.0886019	-0.0283175	0.0559923	-0.0217033	-0.00828564	-0.0426707	-0.0518802	-0.0338008	-0.00675656	0.0210824	0.0267773	-0.0350466	0.0511898	0.0400279	-0.0108558	0.0165385	-0.0569139	0.0808173	0.0200332		X4.80_147.0912m.z	-0.0104279	0.108317	0.0264103	-0.0843277	-0.00470353	0.0910264	0.0178235	0.0757535	0.0446297	0.0498567	-0.0288891	-0.0857338	0.00484364	-0.0330339	-0.206597	-0.0402543	-0.0595583	-0.107796	-0.195333	-0.135145	-0.343343	-0.0675108	0.0205394
TRITD7Av1G190970	-0.0223381	0.0669161	0.00581369	-0.0451338	0.0233347	-0.0190105	-0.0212987	0.030563	-0.066636	-0.0490276	-0.0128853	0.0398308	-0.0522749	0.0615677	-0.08384	-0.0193101	-0.0227216	-0.0187566	0.0343233	0.00568856	-0.00156309	0.052959	-0.00550632	0.025609		X4.82_765.1796m.z	-0.0421763	-0.0083175	-0.0719798	-0.0730357	-0.0934182	0.0163518	0.0644628	-0.0328513	-0.0929026	-0.0241423	-0.0216237	-0.00493653	0.0170608	-0.0230314	0.0139154	-0.00631753	0.0453112	0.0333654	-0.0567116	0.0101478	-0.0047291	-0.033327	0.0133236
TRITD3Av1G047670	0.0381944	-0.00241499	0.0222153	-0.067964	0.0294014	0.101546	0.0162013	-0.0622692	-0.000349716	-0.00211038	0.0159319	-0.0456791	0.000117667	-0.0223543	-0.0830854	-0.0170219	0.128057	0.00786917	0.058363	0.00332999	-0.0169111	-0.0489313	-0.00204594	-0.000981003		X4.86_188.0700m.z	-0.0212682	0.013327	-0.08769	0.0647879	0.0772442	-0.0942151	-0.0134603	0.000438862	-0.0268008	-0.10744	-0.0767549	-0.152799	-0.0307539	0.0285789	-0.125551	-0.0847658	-0.0751184	0.0254359	-0.0424583	-0.0686189	0.0439144	0.106073	-0.154547
TRITD4Bv1G000020	-0.0319426	0.0611405	-0.0314698	-0.0414548	-0.0405335	0.0122071	0.0303793	0.0455303	0.0189084	0.00686467	-0.0300232	-0.0434048	0.0257489	-0.0212498	-0.025363	0.020334	0.0282345	0.0106987	0.0185929	0.057937	0.0222851	0.0302418	-0.0627176	0.00772863		X4.86_663.3338m.z	-0.0398463	0.0928221	0.0456864	-0.0611832	-0.0996072	-0.0170174	0.0226849	0.0579137	0.0419947	-0.00417288	-0.09245	0.0121406	0.00112065	-0.0186349	-0.14466	-0.0237115	-0.0437313	-0.0376436	-0.0661148	-0.0305909	-0.0034431	0.0482704	0.0431931
TRITD1Av1G201790	-0.0722723	-0.0220276	0.0445977	-0.00316213	-0.0157908	-0.0139564	0.0140372	-0.0118856	-0.00650096	-0.00260646	-0.0112288	0.00535931	0.00779949	-0.00297833	0.0314133	0.0132731	-0.0120238	0.0148598	7.34835614873288e-05	0.0386552	0.0159057	0.0194957	-0.0136612	-0.00485974		X4.87_146.0589m.z	-0.0279664	0.0226217	-0.0717372	0.0743539	0.127019	-0.0719025	-0.00837343	0.0607781	-0.0323636	0.0044416	0.0928772	-0.16627	-0.0144386	0.0852067	-0.0813071	-0.0413898	0.0113385	0.0131141	-0.0681986	-0.122883	0.0240994	0.216595	-0.0160627
TRITD7Bv1G170910	-0.0334203	0.06207	-0.0286438	-0.0250545	-0.0654032	-0.00951556	0.000200842	0.0288698	0.0583776	-0.0271217	-0.0481242	0.0203687	-0.00501961	0.0129617	0.0266425	-0.00476935	0.00580713	0.00525667	0.011924	0.00771203	-0.0211683	-0.0556628	0.0158005	-0.0622434		X5.10_579.1447m.z	-0.030579	0.0955875	0.0606388	0.0250255	-0.077098	-0.043989	-0.0750348	0.0275451	-0.0260529	-0.0304147	0.0349364	-0.01017	-0.0377335	-0.0110721	0.0293177	0.0303302	0.0182299	0.075801	0.0430476	0.0139324	-0.0070632	0.00417339	0.012906
TRITD1Bv1G119210	0.0415913	0.0160995	0.0343062	-0.0146264	0.0191686	-0.0415233	0.0923329	-0.143666	0.0786742	-0.0967388	0.0429108	-0.00722596	0.0030768	0.0648377	-0.0594072	-0.0102147	-0.00715946	-0.00521978	0.00564584	-0.0396959	0.0461087	-0.0407289	-0.023143	0.063441		X5.14_699.2645m.z	-0.0438768	0.0377666	-0.0212424	-0.0287452	-0.149393	-0.048738	-0.0203059	-0.02506	-0.0437064	0.0413997	0.0238569	0.000999841	-0.0391982	-0.0202199	-0.0538602	-0.013019	0.0482785	-0.00798587	-0.0405866	0.0209664	0.00123443	0.0220292	-0.0523593
TRITD4Av1G204650	-0.0730734	-0.0192756	0.0400417	-0.0122584	-0.013112	-0.00989942	0.0156997	-0.00049466	-0.00789964	0.0210658	0.00922285	0.00099961	0.0142065	-0.0487078	0.00259484	-0.0512297	-0.00691539	0.0298757	-0.0464418	0.0211388	-0.0279395	-0.0417796	0.025261	0.0272578		X5.19_479.1877m.z	0.00832854	0.0358083	0.114955	-0.0625735	-0.0108825	-0.0971809	0.0620764	-0.0273166	-0.0046957	-0.045849	-0.0379445	-0.157294	0.0490433	-0.0645719	0.0739439	-0.038756	-0.0422754	-0.00148116	-0.0328203	-0.0469704	0.0100918	0.0134881	0.000241792
TRITD7Bv1G069640	0.0503543	0.0011228	-0.00965765	-0.0644832	-0.0716389	-0.0400833	0.0464596	0.00819702	-0.0628376	0.00824388	-0.0438435	0.0474065	-0.0402112	0.00671964	0.0160495	0.0574702	0.0236805	0.0122581	0.031106	0.0584841	0.0389858	0.0639107	-0.0425655	-0.0127739		X5.21_401.1544m.z	-0.0428489	0.118605	0.107744	-0.013182	-0.0392482	-0.0297743	-0.00998627	0.0126199	-0.0250537	-0.0430285	-0.027078	0.0466041	0.0445882	0.0674048	0.0358932	0.0311907	0.00901967	-0.0518129	0.0373204	0.134146	-0.0406611	0.00153252	-0.0962881
TRITD2Bv1G007660	-0.0555878	-0.0258013	-0.0669942	0.00897823	0.0276277	0.00418002	-0.00504569	-0.00226308	0.0190424	-0.0392766	0.00755365	-0.0307129	-0.00152262	0.0113927	-0.0425441	0.00102301	-0.0574208	-0.0256601	-0.00181449	0.0185004	-0.00983813	-0.0252007	-0.00902829	0.0759795		X5.22_403.1047m.z	-0.0445885	0.101266	-0.0010024	0.030561	-0.0663966	-0.0156076	0.0075077	-0.0046607	0.030662	0.0317188	0.00411485	0.0353359	0.134202	0.0916756	0.0975816	-0.0532613	0.0973358	0.0518082	0.0944978	-0.0209134	0.00477775	0.026165	-0.0291066
TRITD3Av1G212180	0.0242829	0.0382985	0.0213608	-0.0201379	0.058571	-0.0609498	0.0932477	-0.141286	0.00278485	0.0450988	-0.00234365	-0.0713378	-0.0849061	-0.0470536	0.0385789	-0.0207276	0.00585966	-0.0239251	0.00447404	0.021768	0.0199292	-0.00405288	-0.00287906	-0.0057048		X5.22_555.1498m.z	-0.0593709	0.114165	0.0299376	0.00462053	-0.087207	-0.0990312	0.0438671	-0.00262988	-0.00678224	-0.0175991	0.0122199	0.0120558	0.026375	0.0541143	0.0267168	-0.0634646	0.0255657	0.0290762	-0.0793432	0.0577891	0.00520136	0.0066698	0.0946412
TRITD1Bv1G172170	-0.0267951	-0.0224397	0.0890647	-0.000258148	-0.0364763	0.0187699	0.0131373	0.0239621	0.0142909	-0.0506519	-0.0185005	-0.038485	0.00150628	0.0115527	-0.0381612	0.0251871	-0.0434872	0.0346067	0.0221553	-0.0131927	-0.0118449	0.0680959	0.00620907	-0.00467501		X5.23_467.1690m.z	-0.0219111	0.0266792	0.0652465	-0.121883	-0.0244265	0.0469014	0.0717583	-0.145078	-0.0357241	-0.00387035	-0.0453369	-0.00861854	0.30583	0.0598496	-0.00263019	0.074765	0.00734652	-0.0587606	0.144333	0.0863367	0.0670902	-0.0344449	0.0141874
TRITD5Bv1G120320	0.0191492	-0.0453602	-0.0425174	-0.0681293	-0.0538752	0.0120682	-0.00412155	-0.00923917	-0.0226862	0.0104088	-0.0292841	-0.0176177	0.0184836	-0.0301209	0.000316385	0.0591263	0.000560857	0.0536022	0.00613406	-0.0834763	0.033769	-0.0613818	0.0174318	0.0343065		X5.24_759.2324m.z	-0.0581086	0.0974974	0.0613067	-0.000404844	-0.116054	-0.0239877	0.0160287	-0.0291992	-0.027759	-0.0406011	-0.000961681	0.0613636	0.0566956	0.075745	0.0554028	0.0038744	-0.0116927	-0.0429952	-0.00303109	-0.000848615	-0.0903716	-0.011553	-0.124625
TRITD5Bv1G211650	0.0220304	-0.0426812	-0.0459461	-0.0675811	-0.0399215	0.028727	0.0103609	-0.0280147	-0.00327099	0.0296156	-0.0428142	-0.0197713	-0.0195515	-0.0184823	-0.0425935	0.0615205	0.022286	0.0506646	-0.0571638	-0.00959674	0.0345077	0.0406362	-0.018067	-0.00575063		X5.26_389.0967m.z	-0.0621571	0.082672	0.0313041	0.00787054	-0.0704052	0.00589345	0.00825201	-0.033607	-0.0931286	0.0996039	0.0322493	0.0286498	-0.00559515	0.173902	-0.0103931	0.0187328	0.0980867	-0.0623865	0.0647753	0.046366	0.0451297	-0.0977567	0.0726458
TRITD4Av1G259030	-0.0460297	-0.0234182	-0.0668275	0.0423383	0.0318137	0.0053328	0.036861	0.000779437	0.0099533	-0.0141839	-0.0224405	0.0298636	-0.0209093	-0.0208431	0.0105733	0.0160888	-0.00865747	-0.0416974	0.0251368	0.0284756	-0.0618504	-0.0390779	-0.00278283	0.0658058		X5.26_451.1566m.z	-0.00915721	0.0820973	0.126589	-0.0552335	-0.024103	-0.0772101	0.0697586	-0.0688072	-0.058879	0.00424684	-0.0581409	-0.0360531	0.0388516	-0.0713367	0.0398525	0.0321357	0.00698566	0.0192689	0.00130393	-0.0135046	-0.0189427	0.010128	0.0384404
TRITD7Av1G002900	-0.0735012	-0.0221487	0.0392414	0.00147184	-0.0055795	-0.00388259	0.0121498	-0.0151749	-0.0217955	0.00718225	-0.010697	0.00764268	0.0262072	-0.00630242	0.00235191	0.0172158	0.00320571	0.0104318	-0.00886524	0.0427669	0.0249537	-0.0108612	-0.040969	-0.0497601		X5.27_437.1541m.z	-0.0128644	0.066123	0.0708596	-0.0912599	0.017038	0.0134867	0.0783334	-0.0539035	-0.0708915	0.0309558	-0.0042085	-0.0609865	0.0563646	-0.0576393	0.024432	0.0141415	-0.0364897	0.0263575	0.00176359	0.00101903	-0.0381162	-0.0257235	0.038693
TRITD2Av1G136080	0.0235768	-0.048215	-0.033002	-0.0636574	-0.047538	0.00696817	0.0341076	-0.0373736	0.0235413	-0.00219716	-0.0263703	0.0723211	-0.00163629	0.0565928	0.0320301	0.0131753	0.0127809	0.0978824	0.00104505	-0.0145859	-0.0274719	-0.0593478	0.00644101	0.0359024		X5.40_273.1197m.z	0.0163568	0.0305578	-0.0812765	-0.0386339	0.125722	0.0587036	0.0439437	0.106736	0.00105993	-0.0664341	-0.0397331	0.0134011	-0.112411	-0.00650828	0.00890717	0.068585	-0.0277891	-0.0504348	0.124047	0.0487041	-0.0866458	0.104594	0.00192213
TRITD6Bv1G001960	-0.006605	-0.0522079	0.0391134	-0.0266392	0.00889485	-0.0973344	0.0339407	0.0929822	0.0145484	-0.0203866	0.013045	0.0254839	-0.0652077	0.031024	-0.00114534	0.0156721	0.0193973	0.0849059	0.032884	-0.0369535	0.061597	-0.0859304	-0.0621788	-0.0295341		X5.42_727.2078m.z	-0.0531248	0.0738937	0.0181667	-0.00556624	-0.171263	-0.010828	-0.0358184	-0.0385682	-0.0754653	0.0581547	0.159776	-0.0126625	0.0314205	0.0262452	0.0081905	-0.0394427	0.0971898	-0.00774235	0.0536483	-0.102504	-0.0646344	0.034259	-0.10485
TRITD1Av1G198060	0.0220814	-0.0462658	0.00699494	-0.0736358	-0.00813607	0.0341471	0.0479171	-0.00659389	0.0605302	0.0125539	-0.0855957	0.00469091	0.0475282	-0.0628896	0.0127502	0.0574293	-0.0448246	-0.0486566	-0.0150539	-0.0385159	0.0295934	0.0195791	-0.0208651	0.0315065		X5.45_497.1445m.z	-0.0505256	0.0346046	-0.0615054	0.0265029	-0.0983732	-0.0399729	-0.0377801	0.0608877	0.0342389	0.00254087	-0.00989034	0.0550975	0.0381069	0.0928144	0.00986265	0.00972426	0.0414821	-0.00259576	0.00849538	0.013762	-0.00195068	-0.0186925	0.00886628
TRITD6Av1G226330	-0.00345936	-0.00414636	-0.0627393	-0.0414038	0.0103627	-0.0053411	-0.0724969	-0.0209706	0.10345	0.0269772	-0.0578036	-0.0145666	0.112602	-0.12599	-0.113284	0.103989	0.0314688	-0.0408982	0.0988974	0.055592	-0.0219389	-0.151279	0.123398	0.0335556		X5.47_561.1780m.z	-0.0355376	0.0238159	-0.0233795	0.0260026	-0.110961	0.0259236	-0.0892997	-0.0589477	0.0174511	0.131269	-0.0165914	-0.226509	0.13204	0.036775	-0.0957784	-0.0620872	-0.0631751	-0.0786169	-0.00305192	0.0664495	0.196714	-0.0765271	-0.0453072
TRITD2Av1G180880	-0.0121255	0.00345824	0.0453463	-0.0796502	-0.0242671	-0.0126713	-0.025238	0.0731603	0.0706283	-0.0610488	0.0471039	0.00903238	-0.0462359	0.00800447	0.0110783	0.00842835	0.137604	-0.0838838	0.020983	0.0322303	0.102121	-0.0267394	0.0197361	-0.0120444		X5.56_860.4727n	-0.0498997	0.0470654	-0.110481	-0.0181721	-0.0357293	-0.0247017	0.00895967	0.0800806	0.0136708	-0.0235183	-0.0195538	-0.012458	0.0383568	-0.0116377	-0.0378523	0.0533261	-0.0220375	-0.0313642	-0.0311707	-0.0383751	-0.000583325	-0.0150886	-0.00593766
TRITD4Av1G002700	0.0197621	-0.0275711	0.0198907	-0.063693	0.00841586	0.070093	-0.114596	0.0218369	-0.0294847	-0.0292992	-0.0180445	-0.0531762	0.00606872	-0.105363	-0.0305251	-0.0556678	-0.00145371	-0.105502	-0.083628	0.0799115	-0.0851151	0.0924243	-0.062866	0.00649765		X5.57_229.1419m.z	-0.0213397	0.111994	0.104187	-0.0325402	-0.0336333	0.0414269	-0.0415127	-0.0155526	-0.0227021	0.00290192	-0.00749571	0.0347865	-0.00785894	-0.100445	0.0198246	0.0332208	0.0192123	-0.00353038	-0.0493758	0.093993	-0.00138598	-0.0644504	0.00964881
TRITD6Bv1G199700	0.0364442	-0.0280803	-0.0108344	-0.0531045	0.00479912	0.0790709	0.111794	0.058394	0.038824	0.0482466	-0.0351587	0.0790712	0.0165351	-0.0280696	0.00534258	0.0079693	-0.0374534	-0.0396301	0.06902	-0.0236325	0.000953523	0.00865735	-0.0283705	-0.015352		X5.59_595.4712m.z	-0.0551603	0.0258537	-0.089218	0.0224807	0.0919908	-0.0520208	-0.00546285	0.0791513	0.0780037	0.0524246	0.00423861	0.00197191	-0.024091	-0.106965	-0.0495677	-0.0729141	0.00826475	0.0209292	0.0393607	0.0340404	0.037139	0.0218603	-0.0142598
TRITD2Av1G253130	-0.0172774	0.0196316	0.0506255	0.0645123	0.0497388	-0.0300022	0.0168615	0.0791572	0.0765934	-0.0814644	0.012316	-0.0606561	0.00344041	-0.00434465	0.024133	-0.0290383	0.0422887	-0.0416615	-0.0661978	0.0121755	-0.0511958	-0.0678113	-0.0667801	-0.0291183		X5.59_639.1943m.z	-0.0544569	0.114726	-0.0323243	0.0400329	-0.0789573	-0.0186589	0.094399	0.00726896	0.0312157	0.000918619	-0.0307443	0.015223	0.0298871	0.0281099	-0.0942411	-0.169979	-0.140194	0.0875599	0.170462	-0.0227028	-0.044894	0.0747435	0.0262332
TRITD0Uv1G086010	0.0726743	0.00729997	-0.0212783	0.0022283	0.000971305	0.00140436	0.0182633	0.027126	-0.0345547	-0.0461548	-0.00714424	-0.0850268	-0.000432574	-0.00954535	0.0868112	-0.117346	0.0379426	0.0594009	-0.0501602	-0.0569489	0.0795739	0.100366	0.0198499	0.0184014		X5.59_855.4705m.z	-0.069328	0.0876107	-0.0273117	0.0246326	-0.0161314	-0.016544	0.0353184	-0.0322492	-0.0439035	-0.032162	0.0196555	-0.0360367	-0.00126358	-0.00310069	0.0709422	0.0248929	-0.00511216	0.0529634	0.0542854	-0.0816237	0.0238398	0.0789928	-0.0820686
TRITD7Bv1G033930	0.00490967	0.0694632	0.0134821	-0.0402327	0.0295255	-0.0100568	-0.0155605	0.0130324	-0.0108689	0.0150048	0.0250719	-0.0815621	0.0495253	0.126287	-0.034552	0.0823912	0.00672163	0.00657207	-0.000364885	-0.037271	-0.00200615	-0.00800879	-0.0223934	0.0139394		X5.64_188.0704m.z	-0.0437166	0.0590745	0.035762	0.0534139	-0.00575918	-0.0223972	-0.102168	-0.115288	-0.0253222	0.0094734	-0.0164182	0.0232374	-0.00524969	0.135536	-0.225963	-0.0393518	-0.0585619	-0.024958	-0.145323	0.0609023	0.0456854	-0.127138	-0.0310455
TRITD1Bv1G003190	0.0323519	-0.039905	-0.0319653	-0.0662226	-0.053049	0.0175834	-0.00411102	-0.0691801	0.0340995	-0.00897076	-0.0291752	0.0077738	0.00836362	0.0131439	0.00908357	-0.0175586	0.038988	0.0650296	0.00863276	0.0232235	-0.0270923	-0.0111035	-0.00446814	0.0205577		X5.66_233.0726m.z	-0.0221276	0.00276494	0.0307899	-0.0079723	-0.0948974	0.0748407	-0.105781	0.0262808	-0.00992374	0.0209056	-0.107605	0.114874	-0.0176413	0.0528275	-0.0081163	0.0763865	-0.0212053	0.117954	0.154915	-0.00981463	-0.0162538	-0.024652	-0.101937
TRITD1Bv1G059580	0.0142762	-0.050198	-0.0118669	-0.0809687	-0.0115923	-0.0254659	-0.0126644	-0.0206438	-0.0261729	-0.0297655	0.00398161	0.0307462	-0.0424082	-0.0226683	-0.0302249	-0.0533777	0.0453891	0.0108269	0.0267783	0.00153075	-0.0582794	-0.0305503	0.0628032	0.0192382		X5.74_683.1831m.z	-0.0361578	0.0421094	-0.0133327	-0.000969541	-0.0558522	0.0770286	-0.0819576	0.00874184	-0.138176	0.0894863	0.00411038	-0.119408	0.150174	0.00102852	-0.0320463	-0.0329969	-0.0327543	0.130786	0.0143803	-0.00352827	0.0395338	0.0178404	-0.0101457
TRITD4Bv1G005990	-0.0171267	0.069116	0.0253472	-0.0393093	0.01695	-0.0135013	-0.0104585	0.000936736	-0.0457304	0.0174447	0.00649108	0.0473442	0.0394977	0.0401041	-0.0902308	-0.0389678	0.010759	0.0280473	0.0452639	0.00765751	-0.00230827	0.0513889	-0.019452	0.00334896		X5.81_599.5009m.z	-0.0446809	0.0437683	-0.0775409	-0.0400067	0.0751936	-0.0372141	-0.0595619	0.0863162	0.0137476	0.0150386	-0.0196965	-0.0453632	-0.0259928	-0.0477251	0.000315196	0.00706011	-0.00445326	0.032431	0.0153807	0.019248	-0.00558384	-0.0459773	-0.0530061
TRITD4Bv1G181720	0.0307298	-0.0378649	-0.0500616	-0.062128	-0.0345184	-0.00503725	0.0498538	0.0123119	-0.0209385	-0.0215126	-0.0205889	0.0223424	-0.029355	0.00779184	0.0119811	0.0488619	0.0256601	0.0446631	-0.028022	0.00142401	0.0124464	-0.105237	-0.0316272	-0.00280587		X5.81_766.4521n	-0.0560923	0.0502137	-0.104793	-0.0214994	0.0841804	-0.0406369	-0.0089324	0.0863933	-0.0095522	0.0563014	0.0125401	-0.00146493	-0.0121129	-0.0818939	0.0109774	0.0171763	0.0288157	0.0657567	-0.0132955	0.0158961	0.00081616	-0.0441599	-0.130242
TRITD4Av1G204470	-0.0707297	-0.0228323	0.0409295	-0.00637896	-0.0175088	-0.0189666	0.0309756	-0.00568862	-0.0113599	0.000180857	0.022212	-0.00896611	0.0149133	0.00721308	0.0174963	0.0131575	0.0366053	-0.00717113	-0.0275403	-0.0105454	-0.00789192	0.0278541	-0.0122816	-0.0157887		X5.83_575.5004m.z	-0.0370361	0.042633	-0.0959193	-0.0206227	0.0748336	-0.0347132	-0.0398724	0.0547664	0.0137143	0.011596	-0.0062705	-0.0308957	-0.0618298	-0.057432	0.00437789	-0.0267932	0.00354366	0.0234352	-0.00510091	0.0570471	0.0120136	-0.0105414	-0.0236422
TRITD7Av1G240840	-0.00313422	0.0424146	0.0312844	-0.053335	-0.0752337	0.0148752	0.0401675	0.0849839	0.031259	0.00673768	-0.0321785	-0.0720488	-0.0203873	-0.0225162	0.0610462	-0.0354631	0.149222	-0.0650484	-0.0033352	-0.0466587	0.04525	0.0292442	-0.0265467	-0.0605171		X5.83_597.4861m.z	-0.048242	0.0371917	-0.0921532	-0.000402392	0.0723991	-0.0607575	-0.0392056	0.0710752	0.0415092	0.0278098	-0.0431435	-0.0211538	0.022829	-0.0335434	-0.00827718	-0.0290012	-0.0212164	0.0287934	0.027198	0.0156356	0.00451589	-0.0487038	-0.0467111
TRITD3Bv1G274460	-0.0686886	-0.0246985	0.0448141	-0.0121167	0.00282064	0.0123174	0.0148029	-0.016011	-0.0117214	0.0297477	-0.00253194	0.02167	0.0355095	-0.0116942	-0.00761722	-0.0173219	0.0209812	-0.00365415	-0.0354584	-0.00329714	0.00258796	-0.0444231	-0.0179396	0.00214789		X5.83_728.5201m.z	-0.0539187	0.0254997	-0.116207	-0.0230102	0.0696943	-0.0405244	-0.0225355	0.0883991	0.015568	0.0313361	-0.0247241	-0.0199535	7.66539e-05	-0.0669995	-0.0163113	-0.00321957	0.00689893	0.0380005	0.0123317	0.0273794	0.00141149	-0.0488626	-0.0435497
TRITD7Av1G157180	-0.0433448	0.0644777	-0.0106557	0.00760311	-0.036209	0.0262685	-0.035718	-0.00319596	0.0261623	0.0102386	-0.033045	-0.0100436	-0.0196331	0.0279547	0.0247	-0.0502255	-0.00501085	0.00537215	0.00545673	-0.10995	-0.00405801	-0.0277176	-0.0555546	0.0218673		X5.83_747.4341m.z	-0.0466515	0.0541611	-0.0797974	0.0327182	0.0976726	-0.0634298	-0.0317776	0.0446454	0.0298328	0.0621715	0.00273774	-0.0206353	-0.00477295	-0.0201104	0.0268402	-0.0189153	-0.0155369	0.0334477	0.0231487	-0.00170386	0.00990629	-0.0473444	-0.0891495
TRITD4Av1G168210	0.0329865	-0.0271936	0.0283674	-0.0597339	0.0302087	0.0596604	0.0635927	0.070522	0.0845037	0.0294347	-0.014408	0.070858	0.0419099	0.00910063	0.0477952	-0.0145693	-0.0821872	0.0162925	-0.0188518	-0.0611187	0.0166138	0.0278558	-0.0228076	-0.00418345		X5.84_573.4865m.z	-0.0453203	0.0403195	-0.0941531	-0.00201923	0.0648911	-0.0294938	-0.0409384	0.0685318	0.0447139	0.00899858	-0.066026	-0.0233913	-0.000344249	0.0191736	-0.0397319	-0.0530971	-0.0680295	0.0113233	0.0303298	0.0577461	0.0105886	-0.0379365	0.016177
TRITD2Bv1G004640	-0.0347996	0.0302495	0.0150805	0.0204777	-0.0451323	-0.0969797	0.0406395	0.0262822	0.0258079	0.0864132	-0.160296	-0.00433771	-0.012501	0.0646076	0.0635269	0.0392641	-0.0687167	-0.0943379	-0.0443408	-0.0153036	0.0575076	-0.0284451	0.102574	0.0704819		X5.84_732.5501m.z	-0.0477449	0.0102222	-0.111228	-0.0276387	0.0515108	-0.0489107	-0.051564	0.0825883	-0.00877045	0.0145883	-0.0295723	-0.0248307	-0.0111478	-0.0475207	-0.00798137	-0.0128834	-0.0125024	0.0409884	0.0179354	0.0506731	-0.00943254	-0.0481921	0.00467998
TRITD3Bv1G207440	-0.0510299	0.0469644	-0.00828537	0.0304945	-0.0301204	0.0601719	-0.00279586	-0.0620908	0.0176773	0.0447149	0.0312058	-0.0576722	-0.0224661	-0.014942	-0.0301297	-0.0419465	-0.0291548	0.0735008	-0.0285802	-0.0239087	0.0269178	-0.0212826	-0.0390883	0.00248175		X6.09_161.1067m.z	-0.0246556	0.0394536	0.031495	-0.0719671	-0.0145497	0.165612	-0.0195749	-0.000799147	0.0469699	0.073094	0.107602	-0.0225159	0.0563594	-0.0796136	0.0923231	-0.0654632	-0.0772135	0.144435	0.0709717	-0.127678	0.136379	-0.0827719	0.144692
TRITD0Uv1G125340	0.0258439	0.0240034	0.0509761	-0.0165238	-0.0391874	-0.0552456	0.0837924	-0.108087	0.0905258	-0.0867633	0.00218327	0.00554172	-0.0299253	0.0715987	-0.0593785	-0.0402333	-0.00264972	-0.00128546	0.0356511	-0.0377825	0.0700175	0.00944976	0.0184228	0.00435549		X6.13_765.4047m.z	-0.0516597	0.0738606	-0.0346706	-0.00302124	0.0480374	-0.108395	-0.0784352	0.034347	0.0233841	0.0168967	-0.0191136	-0.0183369	-0.0222467	-0.0409446	0.0240103	-0.00605162	-0.00100186	-0.00349966	0.0225922	0.00666579	0.00210968	-0.0449435	0.0295658
TRITD1Bv1G149140	0.0282156	0.000296379	-0.0449854	-0.0042052	-0.0992739	0.0514029	-0.0181662	-0.0896276	-0.00861429	-0.0174086	-0.102851	-0.072385	0.0459453	0.0449226	0.0124581	-0.0940658	-0.0733522	-0.128625	0.111004	0.0229179	-0.0215584	-0.0288207	-0.089563	0.00508103		X6.14_754.5372m.z	-0.0534124	0.0800455	0.00640084	0.000287052	0.0238355	-0.10792	-0.0513297	0.0242777	-0.0441751	-0.0386564	0.0394976	-0.00861436	-0.0183999	-0.070794	0.0919234	-0.0359715	0.00276379	-0.0532094	-0.0159258	-0.0439927	0.0262271	-0.0369293	0.107919
TRITD7Bv1G179540	-0.0167256	0.0125828	0.0275452	-0.0508267	0.118544	-0.00745751	-0.079276	-0.0107044	0.00700636	0.0374281	-0.0865779	-0.0480882	0.0442064	-0.0549631	-0.0384913	-0.0944	-0.0229919	-0.0520776	0.0667617	-0.0736434	0.0186315	0.0118607	-0.00552148	-0.0211522		X6.18_573.4868m.z	-0.0467759	0.0698927	-0.034006	0.0201672	0.0533928	-0.0920148	-0.0545474	0.0169014	-0.0056011	-0.0223367	-0.00585211	-0.0163791	-0.0575736	-0.0225804	0.0585872	-0.0482578	-0.00563243	-0.0538921	-0.0159051	0.00804196	0.0150865	-0.0385744	0.0572621
TRITD1Bv1G161730	-0.0277005	0.0678544	-0.016595	-0.0045792	-0.0374715	0.0363326	-0.0569379	0.0105155	0.0657133	-0.0255762	-0.00832123	-0.0148083	-0.0322443	-0.0313831	-0.0170184	0.0410718	0.0179496	-0.00849704	0.0123437	0.0358909	0.111234	0.0399776	-0.0156381	0.0353287		X6.24_161.1072m.z	0.0132119	0.0371612	-0.00793156	-0.0956186	0.0260645	0.111406	-0.0122862	0.0302111	0.0404854	0.133209	0.0297047	0.0808509	0.0183283	-0.0546393	0.110932	0.0527148	-0.109357	-0.118716	0.0608197	-0.0718517	-0.0049274	0.0967331	-0.143083
TRITD6Av1G204330	0.0338448	-0.0202525	-0.0100721	-0.0506485	0.010191	0.0931938	0.120553	0.0549637	0.0364469	0.0497685	-0.021617	0.0590493	0.0302629	-0.0366483	0.0141072	-0.00835457	-0.0912556	-0.0255937	0.0646991	-0.0360993	0.0132338	0.00723239	0.00351067	-0.0233286		X6.31_156.0413m.z	-0.01596	0.0807642	0.0117426	0.0789856	-0.0236306	0.0105288	0.00920954	-0.0227203	0.0808116	-0.0363454	0.0109108	0.0654345	-0.112389	0.0383859	-0.00950208	0.0295188	-0.002791	-0.101847	-0.0243199	-0.0299392	-0.0487243	-0.0136663	-0.0125426
TRITD3Bv1G264470	-0.0740469	-0.0343016	-0.00501896	0.00194861	0.0196582	-0.00789648	0.00794822	-0.0161092	0.00588116	0.000760447	-0.013004	0.0122721	0.00552983	0.0188852	-0.0183223	0.000958242	-0.0266257	-0.033941	0.0136641	0.0264133	0.0362816	-0.0249406	-0.00551942	-0.0199599		X6.31_213.1496m.z	-0.0201397	0.0949199	0.0331337	0.00686139	-0.0548711	0.00338013	-0.0171355	0.00551734	0.0700048	0.0297955	-0.0541518	-0.0653088	-0.103053	0.0689219	-0.0500024	0.00683864	-0.0275321	-0.0045566	0.00650427	0.0331118	-0.0559789	-0.00335165	-0.0151423
TRITD4Bv1G120830	0.0178186	-0.0644322	0.0197576	-0.0548049	0.00682255	0.0392132	0.00133114	0.00249926	0.0290047	-0.00989837	-0.0407018	-4.77023e-05	0.0171188	-0.00327138	0.0218664	-0.00540438	0.0309829	-0.0315868	0.0369587	0.0249567	-0.00729348	0.0982434	-0.0115367	-0.00122128		X6.31_406.1477m.z	-0.00765298	0.0360727	0.0432655	0.0439931	-0.0731284	-0.0985321	0.104841	-0.140223	0.0746988	-0.00321225	-0.0609138	-0.214536	-0.0541916	0.0901377	0.0114805	-0.0280529	-0.0896508	0.00534803	-0.0517419	0.0262362	0.0375567	0.17093	-0.152928
TRITD5Av1G184840	-0.0123724	-0.00540811	-0.00775486	0.0876822	0.0258719	0.0313476	0.0139558	0.0222555	-0.120298	-0.0336477	-0.105043	-0.0242503	0.0146686	-0.0268501	-0.0389283	-0.0684885	0.100849	-0.051811	-0.0544814	0.00872644	0.00335153	-0.0224573	0.0128543	0.0256126		X6.31_507.2766m.z	0.000513599	0.0535261	-0.00947085	-0.0632177	0.0573887	0.0124346	0.0212893	-0.0420773	0.110545	-0.0363624	0.0779459	-0.122245	0.0496827	0.146996	-0.130873	0.0936745	0.150444	0.0542334	-0.19845	0.0960886	-0.103013	0.101265	-0.0468465
TRITD2Bv1G261900	-0.0721708	-0.0154703	0.0387713	-0.0187573	-0.0160429	-0.00165568	0.00474265	-0.00419828	-0.0199299	0.023277	0.0252432	0.0341096	-0.000325687	0.0152272	-0.0157468	0.0151659	-0.0116823	0.0140769	-0.0051344	0.0237718	0.0133042	-0.0213681	-0.0397508	0.00269481		X6.32_420.2173m.z	-0.00896145	0.061662	0.030612	-0.0136421	0.0104529	-0.0418563	0.0495585	-0.0840243	0.0357859	0.0281385	0.0876578	-0.101709	0.0247052	0.110977	-0.0107903	-0.0670117	-0.0246685	0.0158959	-0.0398439	0.144708	0.00403403	-0.0245451	-0.107989
TRITD6Bv1G204410	0.0223106	-0.0507297	0.0135266	-0.0612166	0.0192087	0.0370153	-0.0364459	-0.019359	0.0161228	0.0835817	0.0409905	-0.0197353	-0.0713814	0.125385	-0.00412808	0.0423359	0.0276264	-0.0241825	-0.0475014	-0.0177423	0.0221892	0.0237408	0.00025403	-0.0382314		X6.32_740.5191m.z	-0.0523298	0.0432572	-0.0983003	-0.0147727	0.0598026	-0.0774988	-0.0535561	0.0483189	-0.0539812	-0.0548444	-0.0149483	-0.034491	-0.0232358	-0.092206	0.026905	0.0423207	0.0234244	0.0225904	0.019933	0.0735388	0.0203759	-0.0237179	0.0628315
TRITD2Av1G160260	-0.0498423	-0.0270228	-0.0711787	-0.00322565	0.0274584	0.00979992	0.0189141	0.000206421	-0.0135132	-0.0379506	0.014413	-0.00618306	-0.0144536	-0.00153351	-0.0187519	0.00707844	-0.0307068	-0.006942	-0.0116967	0.00112414	0.00437591	0.0177221	-0.0119707	-0.00832612		X6.33_527.1563m.z	-0.0278121	-0.02115	-0.104951	-0.00716424	-0.0585207	-0.00848263	-0.0556777	0.0038021	-0.0108785	-0.0465801	0.0291554	0.0309219	-0.0191737	-0.0222921	-0.011143	-0.00351829	0.0333327	-0.0216623	-0.0627903	-0.00563057	0.00751201	0.00882556	0.0335309
TRITD5Av1G148980	0.0665772	0.031845	-0.044176	0.00867265	0.000733891	0.00566422	-0.0116389	0.00144355	0.00737849	0.00946252	0.0031251	-0.0118482	-0.00980801	0.0159018	-0.0197337	0.00420064	-0.0112883	-0.011169	0.0140208	-0.0235254	-0.0342882	0.00412241	0.0384443	0.00569173		X6.34_127.0384m.z	-0.0318673	-0.0374059	-0.114057	-0.0675918	-0.0873623	-0.0300693	-0.160269	0.0367001	-0.117808	-0.097388	-0.0197231	0.0563198	0.10766	-0.0597449	-0.0396116	0.0538557	-0.0235866	-0.149259	-0.0694283	-0.0500431	0.0836299	0.13813	0.113796
TRITD0Uv1G023990	0.0608144	0.0230485	0.000685753	-0.0405888	-0.00606598	0.0402481	-0.052057	0.0105839	0.0679623	-0.0426078	0.0509818	-0.03175	-0.0487358	0.0430545	0.0993855	0.0106407	0.0187	0.0185092	-0.0376911	0.0035164	-0.0789132	0.0888754	0.0192101	-0.0312662		X6.34_289.0914m.z	-0.0427651	-0.00624398	-0.108487	-0.0747841	-0.00717805	0.020787	-0.0687852	-0.00735738	-0.0123074	-0.07452	-0.0341	-0.0329037	0.0315184	0.0833776	-0.0454515	0.0391215	0.0826667	-0.037855	-0.0550142	-0.030845	-0.0376011	0.0586282	-0.00314339
TRITD7Av1G096040	0.0175728	0.0185375	-0.0129957	-0.037626	0.00313508	0.0946454	0.127791	0.0694182	0.0402456	0.105044	0.00773723	0.0656392	0.0652391	-0.0381983	-0.0389326	-0.0600049	-0.133779	0.0886842	0.012397	0.0828913	0.0521918	0.0143244	0.0353035	0.0539155		X6.34_342.1151n	-0.0318155	-0.0265731	-0.061247	-0.0510224	-0.0659239	0.00224375	-0.160947	0.0342392	-0.0760903	-0.107188	0.0380308	0.0143429	-0.0544305	-0.0160204	-0.0264282	0.0845196	0.00474963	-0.0500923	-0.00925516	-0.000146382	-0.00611327	0.00927805	0.0333189
TRITD4Av1G193580	0.00284492	-0.0319223	0.0633608	-0.0426764	0.0090657	0.0389088	-0.0562797	-0.0626891	0.0464289	-0.0609008	0.0121241	0.00700468	-0.0790155	0.149195	0.00599445	-0.0449652	-0.0364012	0.0206725	0.000293915	-0.0144465	-0.0346615	-0.0240412	0.00718488	-0.0306214		X6.34_452.1079m.z	-0.0154075	-0.0130053	-0.0033747	-0.102119	0.0571902	-0.105837	-0.103857	-0.147709	0.00213895	-0.00694023	-0.0410574	-0.0488123	0.00732145	0.0569905	0.0194318	0.130572	0.12423	0.0103383	-0.0795123	0.0519826	-0.0988661	-0.0095909	0.103956
TRITD4Av1G042650	0.00740237	-0.0602859	-0.0428232	-0.011761	-0.0615224	-0.0260785	0.021333	-0.0196903	-0.0612202	-0.0817732	-0.0235391	0.0560127	-0.00382336	0.0291785	0.0725705	0.0445778	-0.00829943	0.0100759	-0.0209709	-0.0147873	-0.0107563	0.0667097	0.0208672	0.0713881		X6.34_533.1348m.z	-0.0381029	-0.00813175	-0.0998432	-0.0493079	-0.0406808	-0.0933296	-0.110753	0.0869888	-0.0488542	-0.0242322	-0.00223533	0.0654772	0.0514267	-0.00705521	-0.0589904	0.038079	0.106874	-0.0933766	-0.0812965	-0.0328472	-0.0251723	-0.0751837	0.0295489
TRITD6Bv1G128010	0.0146421	-0.0422233	-0.0337203	-0.0788713	-0.0415758	0.00179303	-0.0124776	0.0180352	-0.0168227	-0.0321921	-0.0361237	-0.0387483	0.0203042	-0.00114158	-0.0132097	-0.0341561	0.00704323	-0.00666326	-0.0135086	-0.039273	0.00611522	-0.00444452	-0.0146708	0.000788204		X6.44_390.2030m.z	-0.0156288	0.0766628	0.00606474	-0.0538566	-0.0094474	0.0277818	-0.00484624	0.0409584	0.0563196	0.0592273	0.00385891	-0.113247	-0.063521	-0.0590376	0.0521387	0.119639	-0.120799	-0.0419776	-0.124243	-0.194014	0.0508604	0.0566625	-0.00489527
TRITD3Bv1G159500	-0.0483527	-0.0311661	-0.0334556	0.0155814	0.0466328	-0.0655278	0.00116484	0.00176521	0.0871943	0.0538375	-0.100234	-0.00503651	0.022332	0.0250042	-0.0513572	0.0371211	0.0397141	0.0577602	-0.0441573	-0.00610851	-0.0321061	0.018519	-0.052793	-0.0361338		X6.46_176.0920m.z	-0.0157209	0.0310344	-0.00153819	0.0298936	0.0738618	0.000491749	-0.0821099	-0.0445603	0.0346975	0.139569	-0.0646208	0.126965	-0.0752782	0.00736686	-0.0704674	-0.0522946	0.0257386	0.179198	-0.0287941	-0.286021	0.0852138	-0.0736861	-0.0697994
TRITD3Bv1G118850	-0.0409652	-0.0361975	-0.0349965	0.0288538	0.0635088	-0.0556357	-0.000585409	-0.00501408	0.0759304	0.0509279	-0.0863941	-0.0189839	0.00651643	0.0517798	-0.0447009	0.0127194	0.0560498	0.0435099	-0.0217609	0.0128063	-0.0592641	0.0236691	0.00944836	0.00994276		X6.47_132.1011m.z	-0.0336561	0.0765047	-0.00316884	0.0243595	0.0099451	0.0287017	-0.0193955	-0.0411485	0.0525368	0.108576	-0.0147575	-0.0373697	0.00858274	0.0473486	-0.0444157	0.0529006	-0.0179776	0.0927359	-0.00824181	-0.0716422	-0.0222351	-0.0815274	-0.026205
TRITD5Av1G234800	0.00568805	-0.043732	0.0247583	-0.0106781	0.036387	-0.10037	-0.0216329	0.138405	0.0567875	-0.0513769	0.00737975	-0.0610295	0.0140729	-0.0377819	0.00519146	0.0167748	0.0563915	0.0451004	0.0206115	0.0398909	0.00303309	-0.021907	0.0872096	-0.0330337		X6.78_431.2545m.z	-0.0147002	0.0964693	-0.0308812	-0.0752627	0.107747	-0.067914	-0.101334	-0.0026482	-0.0678065	-0.0279025	0.0880369	0.109544	0.123737	-0.0261618	0.0418996	-0.0423663	-0.022085	-0.0183486	0.0153484	-0.0130919	-0.0719016	0.0507152	0.0643046
TRITD4Av1G203850	-0.0649585	-0.0218777	0.0497599	-0.0179339	0.000751344	-0.00215777	0.0141488	-0.0154119	-0.0233712	0.0353227	-0.00395612	0.0169735	0.00941591	0.00709655	0.00734324	-0.0168242	0.016932	-0.0339005	-0.0288481	-0.00990266	0.01258	-0.0143404	0.0167018	-0.0433919		X6.84_335.2570m.z	-0.0401386	0.042638	-0.0696902	0.0452386	0.114974	-0.157955	-0.0943573	0.00118201	0.00743022	0.0496307	0.00378103	0.00354601	0.0464278	-0.0258831	0.0145262	-0.0579096	0.0409447	-0.0577017	-0.057213	-0.0831302	0.0297822	0.0364512	-0.0470255
TRITD5Av1G224320	-0.0392071	0.0372079	-0.00219342	-0.0663437	-0.0209077	-0.0202388	-0.0384953	0.000230408	-0.0338611	0.033995	0.0939413	-0.0675759	0.0249191	0.0633786	0.0290086	-0.0219807	-0.00582615	-0.0441253	0.043339	0.0141971	-0.00288442	0.0696362	-0.0729684	-0.0263571		X6.84_339.2875m.z	-0.00280798	0.0265603	-0.0864906	-0.0656294	0.142301	-0.00449814	-0.0593399	0.0311466	-0.0256052	-0.0740497	-0.102512	0.0533205	0.106984	0.0727191	-0.0782454	0.207707	0.0687125	-0.090334	0.0170656	0.103169	0.112731	0.190086	-0.154244
TRITD7Bv1G131560	0.0134276	-0.0334212	-0.0610631	-0.0627116	-0.0265021	-0.0114795	0.0256161	0.00427805	-0.0167454	-0.0436362	-0.0705244	6.99638028111705e-05	0.0119884	-0.0211671	-0.0369284	0.0738244	0.00494152	-0.0324988	0.0298559	-0.00352125	0.026718	-0.033091	-0.0229907	0.0531221		X6.85_575.5011m.z	-0.035721	0.0262589	-0.0626412	-0.0271391	0.0571432	-0.0595172	-0.0457325	0.0177514	-0.0379105	0.00284646	-0.038705	-0.0350381	-0.0648893	-0.0258217	0.0275578	-0.00987408	-0.0247304	0.00764407	-0.00345694	0.063602	0.000456185	-0.0350431	0.0394917
TRITD2Bv1G238060	0.0138961	0.0178739	-0.0129667	0.0227361	-0.0863919	0.023211	0.00791	-0.112554	-0.111162	0.0231941	-0.163923	-0.089984	0.00395226	0.000159444	0.0247377	-0.132177	-0.0320967	-0.0154841	0.0178741	-0.00487631	-0.0232717	0.13188	-0.0524307	0.00383351		X6.86_571.4700m.z	-0.0315996	0.00015876	-0.0728388	-0.0209393	0.0395241	-0.0470402	-0.125815	-0.0282019	-0.135747	0.00346832	-0.0162818	0.0848017	0.00575915	-0.00753891	0.168516	-0.0484847	-0.0437151	-0.0996809	0.0126334	-0.0499649	-0.081045	-0.0357179	-0.0655703
TRITD4Av1G043540	0.0154646	-0.034993	-0.0170579	-0.0879152	-0.0120337	-0.008537	0.00383726	-0.00615909	-0.0629351	-0.0083636	-0.0411167	-0.0582503	-0.0627712	0.0139232	-0.0144759	-0.0035609	-0.0142295	0.00504022	0.0596786	-0.0402464	0.00645521	0.0441294	0.0178054	0.0314665		X6.87_487.2137m.z	-0.0217684	0.071648	-0.101528	-0.00279257	0.0880056	-0.0539269	-0.0263515	0.0543459	-0.103663	0.0533824	0.0450135	-0.0953353	0.141729	0.023769	0.0169648	-0.0101004	-0.000687234	-0.161961	-0.100467	-0.0715059	0.163014	0.129437	-0.131095
TRITD3Bv1G044350	0.0337332	-0.0293426	-9.04127e-06	-0.0349618	0.0390329	0.100498	0.0861134	0.0692528	0.0798281	0.0387358	-0.0380113	0.0636647	0.0337651	-0.00147182	0.0147656	-0.0115283	-0.0461714	-0.0277846	-0.0334968	-0.0364631	0.00616207	0.0077965	0.0488193	0.0299712		X7.08_170.0956m.z	-0.00608062	0.115432	0.0826816	-0.0474558	-0.00235566	-0.0318189	0.00765316	0.0512252	0.0588869	0.032061	-0.0297112	0.165301	-0.0231386	-0.065207	0.0717743	0.027634	-0.0929223	0.18781	-0.0725911	-0.0733664	0.0727514	0.0210112	-0.117196
TRITD2Bv1G004900	0.00556782	-0.0266833	-0.00764006	-0.0682919	-0.076581	-0.0418115	0.0650521	-0.0569316	0.0197233	-0.113653	-0.031484	0.000954533	0.00941141	0.0696161	-0.0504338	-0.00173148	-0.00124533	-0.0743463	0.0293521	-0.0559229	0.0135853	-0.0482818	0.0508881	0.0361739		X7.09_555.1536m.z	-0.0581099	0.114421	0.034372	0.00750206	-0.0696654	-0.101918	0.0662041	0.0417823	0.0128224	0.040836	0.0150603	0.0419513	0.00118798	0.0356169	0.0403376	-0.0398262	-0.00688997	-0.0171768	-0.0429679	-0.00163062	-0.00222015	0.0271571	0.0634782
TRITD3Bv1G225200	0.0379694	0.0573964	0.0187696	0.00201478	0.0313347	0.0527754	0.0191623	-0.0249908	0.0132892	-0.0160125	0.00536454	-0.0830788	0.0165917	0.0703514	-0.0601761	-0.0222409	-0.0521983	-0.0150655	-0.0259752	0.0633277	0.0948069	-0.108717	-0.141339	0.03599		X7.13_531.4073m.z	-0.0360439	0.135005	0.0462891	-0.0504256	-0.0445799	-0.00731052	0.053677	-0.0262681	0.0753806	0.00852359	0.0551951	-0.0142438	-0.00477141	-0.0628866	0.0128785	-0.0308659	0.0104565	-0.0694274	-0.074843	-0.0401988	-0.0686428	-0.0300595	0.0106113
TRITD3Av1G263160	-0.0604987	-0.00504561	-0.0534153	-0.000545814	-0.0139382	0.0435328	-0.0159051	0.0132017	0.0392982	-0.0617837	0.00370027	-0.05441	-0.0571232	-0.0340968	0.041994	-0.00809329	-0.0457	-0.00972052	-0.032292	-0.0176859	-0.00551906	0.040465	-0.0168651	0.033453		X7.28_782.5669m.z	-0.0265748	0.00902919	-0.0795647	0.0366044	-0.0282526	-0.0274201	0.0663166	-0.00479412	-0.00888228	0.0484004	-0.0284978	-0.000599934	0.0185985	-0.0612913	-0.0101773	0.000793924	0.0184761	-0.0201447	0.00225573	0.0229631	0.0119444	0.0101634	0.0104148
TRITD5Av1G143500	0.0126872	-0.0390953	-0.0276716	-0.0821041	-0.0372478	0.000549413	-0.00712536	0.00508293	-0.0147935	-0.0579113	0.0256684	-0.0201655	0.0173424	0.00954624	0.0352039	0.0717418	-0.00466892	0.00944986	0.00128131	-0.00851546	0.0304106	-0.0541556	-0.0525757	-0.0471568		X7.29_1157.3037m.z	-0.061066	0.0367742	-0.0519303	0.0204277	0.0107993	0.102674	0.0768552	0.0136694	-0.015601	-0.059719	-0.0476953	-0.0385968	-0.0405516	-0.122731	0.063961	-0.000489024	0.0101964	-0.160347	0.045418	0.00875936	-0.0330084	0.0331487	-0.0446198
TRITD6Bv1G225730	0.0187344	0.06079	-0.0325658	-0.0296476	-0.00741483	0.0167798	0.0297872	-0.0366981	-0.0207124	-0.02046	0.102432	-0.0795641	-0.0321052	0.0526918	0.0303425	0.0552906	0.0871041	-0.0209146	0.0163886	-0.0629182	-0.00725918	0.00777983	0.0260476	-0.00735435		X7.29_303.2146m.z	-0.0449859	0.0586638	-0.0354535	-0.00310781	-0.0142762	0.0486433	-0.02294	0.0013514	0.0386605	-0.0447045	-0.039964	-0.00434014	-0.0248294	0.00241983	-0.00828989	-0.00746831	-0.0136789	-0.0283946	0.0257888	0.025105	-0.0236717	-0.00471171	0.0163616
TRITD4Bv1G107070	0.0151861	-0.0691517	0.0105436	-0.0173544	0.00803458	0.0715393	-0.0239331	-0.00298941	-0.0164565	-0.0555838	-0.050282	-0.0546792	0.00292115	0.0101681	-0.0321462	-0.0588532	-0.0111206	-0.0015075	0.00549118	-0.0126051	0.00555288	0.0436899	0.0554013	0.0492441		X7.29_513.2104m.z	-0.0630507	0.108904	-0.0440659	0.00187599	0.00396889	-0.0281913	0.0770103	0.0544912	0.00818573	0.0460615	0.0116454	-0.00428208	0.0525258	-0.0397321	-0.00125765	0.00251418	0.0268621	-0.0108965	-0.0126707	-0.0244279	-0.0157758	0.00153606	0.0572649
TRITD1Av1G189320	-0.0177841	0.0616283	-0.00280892	-0.040249	0.0651059	0.00473918	-0.0259156	0.0038774	-0.0598507	-0.0271172	-0.0396976	0.0461796	0.0137109	0.0246641	0.0868046	0.0273274	-0.0169375	-0.0312242	-0.0124672	0.0456768	0.0277353	-0.0190108	0.0409177	0.0137873		X7.29_802.5339m.z	-0.0409982	0.0364939	-0.1129	0.0512292	-0.0387941	0.00554321	0.00944406	0.0530957	0.0540391	-0.00792048	-0.0181981	0.0407185	0.0190653	-0.01075	-0.0411087	-0.00783226	0.0112665	-0.0339775	0.0223207	0.0121732	0.00238732	0.0074728	0.00714034
TRITD4Bv1G019410	0.00265967	-0.0699869	0.0269328	-0.0310698	0.00974966	-0.00527365	-0.0361011	0.00514691	0.0536541	-0.0165856	-0.0350757	-0.0370133	0.0469194	-0.0143708	0.00924715	0.0389223	-0.0149456	-0.00673051	-0.0949659	0.0458299	0.0309866	0.0229283	0.00555184	-0.033187		X7.29_804.5439m.z	-0.0360317	0.0171084	-0.097013	0.0405431	-0.0356605	-0.0141413	0.0604456	0.0222415	0.0122123	0.0209293	-0.0405138	0.0190838	0.0463325	-0.0216931	-0.017847	0.00447757	0.0131278	-0.0291196	0.0112124	0.0100431	0.000874625	-0.00149986	0.010497
TRITD1Av1G184510	-0.0403111	0.0398472	0.0271667	-0.0572618	-0.00768051	-0.0274432	-0.021595	-0.00108451	-0.0137866	0.0665062	0.085508	0.00469713	0.0184408	0.0848986	0.00779435	-0.00966398	0.0543216	0.00373845	0.049328	0.0218129	-0.00426993	-0.00321111	-0.0259453	0.0499806		X7.31_318.1855n	-0.0422445	0.0389118	-0.0995576	0.0517413	-0.0411396	1.89159e-05	-0.000283084	0.0571558	0.0612299	-0.0243841	-0.0446461	0.0430118	0.051785	0.0329135	-0.0347575	0.0104469	-0.00163166	-0.0351387	0.0166471	0.00451732	-0.00685745	-0.00911895	0.0146518
TRITD6Bv1G204270	0.0163446	-0.0525638	0.0185017	-0.0490907	0.0105586	0.0241253	-0.0104179	0.0146841	0.00477583	0.122032	0.055858	0.00638022	-0.0926054	0.117015	-0.000760468	0.0823433	-0.0235882	-0.0325484	-0.0730582	-0.037905	0.0355129	-0.0554907	0.00173888	-0.0218756		X7.31_559.3280m.z	-0.0668535	0.0411252	-0.0805021	0.00589487	-0.0253942	0.0905762	0.0565573	-0.0285189	0.000622748	-0.0919155	-0.0955803	-0.0180398	-0.0550943	-0.0557442	0.00724485	-0.0171428	-0.0706464	-0.137832	0.0225844	0.0232397	-0.0539368	0.00700752	-0.0340152
TRITD7Av1G280690	-0.0681335	-0.0221513	0.0434571	-0.00830218	-0.00167744	0.00551841	0.0158141	-0.0146832	-0.00989206	0.0152109	-0.0104444	0.0158698	0.0338982	-0.0142774	0.00862086	-0.00610956	0.00869209	0.00534866	-0.0246276	0.0210501	0.00605574	-0.0186963	-0.0360697	0.00333715		X7.32_333.1507m.z	-0.0289515	0.0178197	-0.0826014	0.0520076	-0.0503714	-0.0301235	0.079418	0.00969638	0.00986036	0.00937163	-0.0477208	0.0350324	0.0480992	-0.0377659	-0.0126242	0.00713494	0.0191918	-0.0221427	0.0231672	-0.00354497	0.00606922	-0.00167905	-0.000727753
TRITD7Av1G230170	-0.0284701	0.00801375	0.0211959	-0.0568329	0.0897381	-0.0176536	-0.0819447	0.00867824	0.00484164	0.0461304	-0.111019	-0.0605889	-0.00378353	-0.036968	-0.0446032	-0.00243299	-0.0668297	0.0162568	0.0136495	-0.0369353	-0.0408331	0.122343	-0.0503733	0.0162181		X7.32_757.5601n	-0.0289413	0.00127267	-0.0914194	0.043318	-0.0246042	-0.0300499	0.0690282	-0.00192457	-0.0158721	0.0340125	-0.0450538	0.00145475	0.04052	-0.0383458	0.0014489	0.000253356	0.0180887	-0.0213575	-0.00904376	0.0240205	0.00952001	0.0134486	0.0194363
TRITD5Bv1G182510	-0.0485434	-0.0266643	-0.0682345	-0.000649102	0.0214708	0.0136143	0.00305905	-0.010468	0.00629998	-0.04693	0.00788411	-0.00462793	-0.0178315	0.0145283	-0.0518069	0.0138545	-0.0692568	0.010134	-0.01646	-0.00189271	0.000794239	0.00262285	0.0187145	-0.0108032		X7.33_742.5368m.z	-0.0452319	0.0331486	-0.0989485	0.0408899	0.00578272	0.0120523	0.0452047	0.0131242	0.0114259	0.0035768	-0.0387513	-0.00901499	0.0540196	-0.0340437	0.0461856	0.0200664	0.00285836	0.0055124	0.0169071	0.0294382	-0.032156	-0.00675855	-0.0156274
TRITD7Bv1G042790	-0.0289059	0.0418306	0.0129835	-0.069939	-0.020018	-0.0249228	-0.0333139	0.024838	-0.0418437	0.0415563	0.0442558	-0.0294773	-0.0466497	0.093413	0.0118567	-0.0684679	-0.000490867	0.00596989	0.0495341	-0.0254587	0.0302397	0.0168945	0.0100816	0.0159245		X7.34_1163.2962m.z	-0.0548793	0.0349442	-0.0596771	0.0190539	0.0201447	0.100582	0.0606722	0.0014799	-0.0226618	-0.0534502	-0.0571406	-0.0402422	-0.0288218	-0.123615	0.108672	0.0282694	0.0205933	-0.177081	0.0620712	0.0118754	-0.0403551	0.0324297	-0.0488497
TRITD2Av1G294080	-0.0674175	-0.0244216	0.0433381	-0.00950733	-0.00586301	0.000259745	0.0127175	-0.0138254	-0.0102865	0.0230486	0.000555282	0.0166222	0.0138701	0.00131812	0.00387362	-0.00364078	0.0081356	-0.0033441	-0.0209307	-0.00431993	0.00568013	-0.0186813	0.000110337	0.012823		X7.34_744.5515m.z	-0.0504435	0.0154274	-0.109071	0.0310552	-0.025199	0.0447296	0.00364265	-0.0385408	0.0131885	-0.00724022	-0.0140866	-0.00229096	0.00865346	-0.00692412	0.0283961	0.0129559	-0.000263635	-0.0263869	-0.0426881	0.0487876	-0.0247349	-0.0224848	-0.0238588
TRITD3Bv1G206250	-0.0170301	0.0184911	0.0411866	-0.0863102	0.00162613	0.0126089	-0.0279358	0.0320703	0.0326816	-0.0167552	0.0249319	-0.0166031	-0.0583741	0.00308285	0.0442539	0.000189077	0.0482873	0.053342	0.0349393	-0.050494	0.0491895	-0.018498	0.0523482	-0.0610448		X7.39_496.3378m.z	-0.00823496	0.117007	0.0415358	-0.0512753	0.00452628	-0.0299498	-0.00738285	0.0390991	0.0322733	0.0201074	0.00572565	-0.00298094	0.0639088	-0.0282187	-0.0443029	-0.0102225	0.0689472	0.0786786	-0.0300859	0.0455935	0.107051	-0.0227239	0.0717553
TRITD7Bv1G146610	0.0254123	0.00594296	-0.00716838	-0.0179913	0.016895	0.118974	0.0973889	0.0590339	0.10003	0.115501	-0.0475508	0.0983711	-0.00594956	0.00988731	0.0202199	-0.0589051	0.00670538	0.0181834	0.0290689	-0.0677881	0.0316213	-0.0313343	-0.0270452	-0.0535823		X7.39_541.1835m.z	-0.0753706	0.0826247	-0.00377337	-0.00925233	-0.0296342	-0.0965762	-0.0335119	-0.110187	-0.0459935	-0.0945057	0.0386616	0.0564791	0.0484672	0.00422853	-0.0385638	0.00733417	0.0409289	-0.0346328	-0.0637071	-0.000412004	0.000411618	-0.117292	0.01332
TRITD4Bv1G140730	-0.00262318	0.0412673	0.0225532	-0.0349681	0.0969515	-0.0268909	0.00248676	-0.0832248	0.00301335	-0.00780515	-0.0946302	-0.0429714	0.0254379	-0.00878504	0.123528	0.0699909	-0.00874024	-0.0600742	0.0594792	0.0136904	-0.0160382	0.0391354	0.112645	0.0169416		X7.43_455.2390m.z	-0.0596247	0.0752808	-0.0847756	-0.0207479	-0.0159336	0.0225542	0.0494909	-0.0179476	-0.0248674	-0.0908814	-0.0417171	-0.025171	0.0205876	-0.0330789	-0.0365419	-0.00725052	-0.0291953	-0.0445883	0.0546136	-0.064787	-0.056829	-0.0489911	0.00217035
TRITD2Av1G225290	-0.0351345	0.0645711	-0.00803896	-0.00993569	-0.057969	0.0246494	-0.00562033	-0.010492	0.0546641	-0.00730294	-0.0354002	-0.000315957	-0.0141014	-0.00921902	0.000860379	0.00455995	-0.00507271	0.0341205	0.0205758	-0.00681907	-0.0297217	-0.00256409	-0.0161131	0.033339		X7.43_471.2212m.z	-0.0437769	0.031334	-0.0664568	0.0140642	-0.0224769	0.0303394	0.0147261	0.0221883	0.0390695	-0.0594006	-0.0672459	0.0209248	0.0725277	0.0642031	-0.00670417	0.00622214	-0.0458067	-0.051252	0.00296049	-0.0191288	-0.0306217	-0.0414911	-0.000234148
TRITD2Bv1G000020	-0.0666631	-0.0251801	0.0424171	-0.0054351	-0.0168071	-0.0122156	0.00954025	-0.0160914	-0.00659715	0.0178428	0.00562359	0.00678233	-0.00426701	0.0206614	0.0335868	0.0277507	-0.00827437	-0.00986165	-0.0168784	-0.00300053	0.0314623	-0.0198257	0.0622073	0.0375016		X7.49_427.2832m.z	-0.0648399	0.0624218	-0.0441443	-0.00356401	-0.0311743	0.0826121	0.0528978	-0.0298127	-0.0359971	-0.00788945	0.018915	-0.0181458	0.0470775	-0.0408853	-0.0130283	-0.0236708	-0.0142631	-0.0429297	0.0121314	-0.00956128	0.0177044	-0.0517619	-0.0226226
TRITD7Av1G229410	0.0356754	-0.0439134	-0.0263811	-0.0590029	-0.0403916	0.0217608	-0.0202348	-0.0110217	-0.0327415	0.0340906	-0.0275273	-0.0625469	-0.0430527	-0.0258453	-0.00553275	0.0628243	0.00964135	-0.0167792	0.00613775	-0.0191271	0.0323074	0.000885877	-0.0276385	0.0306165		X7.53_434.2330m.z	-0.0471197	0.0997363	-0.00493041	-0.0435014	0.0147732	0.033835	-0.0047047	0.0234999	-0.000617957	-0.0275343	-0.0151045	-0.0352129	-0.0279441	-0.018486	0.0860555	0.0626327	-0.0479817	-0.0342952	0.0571748	-0.0460226	-0.0766336	-0.0231667	0.00473125
TRITD4Bv1G107490	0.0242611	-0.0529488	0.043345	-0.000470979	0.0447486	0.0123562	-0.0817126	0.00551375	0.0289973	-0.00143372	-0.0103877	0.0408881	-0.00674338	-0.0164776	0.0208881	0.0792246	0.0479052	-0.0758132	-0.115553	0.066805	-0.0450814	-0.112869	0.0279316	0.0240325		X7.67_211.0642m.z	-0.0640846	0.0437507	-0.0914795	0.00559773	-0.0839173	0.0670537	0.0441701	0.0299306	-0.0430985	-0.0747023	0.0149032	0.0300201	0.000110493	0.0264072	0.0684632	0.0411217	0.0799854	-0.0364043	-0.0369162	-0.0456348	-0.0429818	-0.0849968	-0.0260792
TRITD4Bv1G049240	-0.00843277	-0.0519458	0.0439057	0.0106307	0.0447456	-0.0180386	-0.0547321	0.029012	0.0742284	0.0307097	0.0463085	0.0454996	-0.121072	-0.00912607	-0.0908992	-0.00711431	0.0149139	-0.00702273	0.0719486	0.132077	0.0278092	-0.00350549	0.0591802	0.0240045		X7.84_361.0763m.z	-0.00450821	0.0179417	-0.0304695	-0.0565725	0.0411765	-0.0653292	-0.129515	-0.054088	-0.0180112	-0.06688	-0.0410615	-0.0461461	0.044024	0.0763462	-0.00289646	0.0293934	0.147524	0.146205	0.0457624	-0.0283429	0.0558615	0.074845	-0.0604177
TRITD1Bv1G173260	-0.0199609	-0.0207701	0.0846106	0.004359	-0.0380597	0.0259164	0.0214039	0.013741	0.0304378	-0.0741139	-0.0203661	-0.0434952	0.0311976	-0.00647829	-0.0242125	0.0305738	-0.0170642	-0.0133512	-0.0374923	-0.0123062	0.00715829	0.0349494	0.00787697	-0.0482753		X7.87_434.1165m.z	-0.021689	0.0562721	0.0224661	-0.066959	0.0849971	-0.133809	-0.107528	-0.0699378	-0.0853797	-0.0441783	-0.0198206	-0.0268834	-0.0162753	-0.001935	0.0350323	0.101791	0.125706	0.0853945	-0.00887984	0.0128123	-0.0146397	-0.00684474	0.0384204
TRITD1Av1G217900	-0.00620364	-0.0180723	0.0296519	-0.0880519	0.0268525	0.0364771	-0.0454969	0.0376976	0.0136494	-0.0548988	0.0382034	-0.0327877	-0.0506735	0.0286594	0.0340745	-0.0144606	-0.0293485	0.0716726	0.0144373	0.0314444	0.0076845	-0.00413015	0.0630868	-0.0318775		X8.11_319.1931m.z	-0.0440541	0.0677833	-0.0366089	0.0500846	0.0366966	-0.00169132	-0.0536253	-0.176532	-0.0174202	-0.0692031	0.0911107	-0.017816	-0.0960814	-0.0958683	-0.00410226	0.0127103	-0.0269831	0.0481356	0.000526284	0.0617131	-0.063543	0.0957773	-0.0208503
TRITD3Bv1G030420	-0.0406507	-0.0195309	0.00873747	0.0113245	-0.0355662	-0.0154022	-0.101471	-0.06382	0.125177	-0.0177474	0.0876584	-0.110599	0.04322	0.0213992	0.0560948	0.11408	-0.0142996	-0.0471535	-0.0608234	-0.100743	-0.0107636	0.0483942	0.0634367	0.00206918		X8.12_240.0993m.z	-0.0677906	0.0673223	-0.0811342	0.0923346	0.0587303	-0.0215631	-0.0227367	-0.195286	0.0342233	-0.128089	-0.00553726	0.0361521	0.0283247	0.0201388	0.0889503	-0.0468674	-0.0310124	0.0859162	-0.0249323	0.101322	-0.00645261	0.00748987	0.100362
TRITD1Av1G206530	-0.00962797	0.0649577	0.00895653	-0.051862	-0.0111236	-0.0415766	0.00857759	0.00191384	-0.0315279	0.025892	0.019496	0.00112002	-0.0202051	0.0380204	0.0310385	0.0555993	-0.00270316	0.0622671	0.00310742	0.061412	0.0241774	-0.00857519	-0.00739895	0.00991884		X8.12_337.0934m.z	-0.0461326	0.0257573	-0.0751385	0.0403845	0.10122	-0.00748811	-0.0403906	-0.145128	0.00946432	-0.128937	0.0399144	0.0917759	0.113767	-0.123906	0.0113344	0.0228201	0.0189717	-0.0639166	0.104621	0.155346	-0.0127733	-0.0376105	0.0669005
TRITD5Bv1G001670	-0.0582664	-0.0254775	-0.0517042	0.0179323	0.0354897	0.0135176	0.000150206	-0.00802439	0.0290515	-0.0262985	-0.0113248	-0.00692002	0.0123734	-0.0163328	-0.015713	-0.0388861	-0.0118275	0.019746	-0.0331725	-0.0298246	0.00492006	-0.0273832	0.0316081	0.0372383		X8.13_287.1296m.z	-0.0589615	0.0416895	-0.044827	0.0300116	0.0572907	0.0395022	-0.035822	-0.0972024	0.0111787	-0.0285527	0.0390183	-0.0114526	0.0911194	0.000408118	0.000985264	0.0320102	-0.047604	0.00175817	-0.00403952	0.00770879	-0.0205653	-0.0928656	-0.0850651
TRITD1Av1G089290	-0.013231	0.0485352	0.00616661	-0.0412338	0.0942062	0.00472173	-0.0562619	-0.0250029	-0.00872402	-0.0246201	-0.0193161	0.0368191	0.0416318	0.0158327	0.145483	0.0119625	0.0623205	-0.00801284	0.020219	0.0271444	0.0488358	0.021191	-0.00188429	0.000689069		X8.14_330.1096m.z	-0.0580068	0.0520505	-0.0509842	0.0805311	0.0741696	-0.020769	-0.00161105	-0.174909	0.0696523	-0.122873	0.0344378	-0.00225566	0.0563671	-0.0316029	-0.0652486	0.0361039	-0.0242131	0.0365269	-0.0201315	-0.0221746	0.0743265	-0.0207786	-0.0537584
TRITD3Bv1G266590	-0.0675894	-0.0226369	0.0426287	-0.00732112	-0.00981538	-0.00836873	0.0153232	-0.00895391	-0.011264	0.00946836	-0.00856806	0.0155187	4.88568570170207e-05	0.00279347	0.0152167	0.00880791	-0.00390132	0.00575903	0.00128098	0.0162873	0.000650245	0.0202289	-0.0108209	-0.03554		X8.14_338.0956m.z	-0.0392068	0.0195354	-0.0499256	0.0329244	0.104581	-0.00372214	0.027845	-0.146683	0.1047	-0.125189	0.109587	0.042498	0.0766251	-0.0559841	-0.135723	0.081998	-0.0151327	0.0416386	0.0669281	-0.0402032	0.0464329	-0.104884	-0.0488743
TRITD5Av1G183260	-0.0360473	0.0214648	-0.00678705	-0.0759675	-0.0532297	-0.0148462	0.00998931	0.0303973	8.76255465201279e-05	0.0252494	0.0723471	-0.0491355	0.0421933	0.0381827	0.0272191	-0.0118182	0.0187339	-0.0773805	0.0078745	0.0881504	-0.0371419	-0.00726162	-0.0264036	-0.0404869		X8.15_329.1047m.z	-0.0470763	0.019353	-0.0696935	0.0557575	0.0960005	-0.0407158	-0.0203829	-0.191729	0.129476	-0.137201	0.00832719	-0.0158121	0.000136236	-0.0404645	-0.0539291	0.0683584	0.0468144	0.00781278	0.145245	-0.102278	0.107809	-0.240766	-0.0712188
TRITD2Bv1G231230	0.0134623	-0.0154165	-0.0145524	-0.0750716	-0.0129977	-0.0695329	0.023253	0.0745722	-0.0699263	0.0540164	-0.0659501	-0.0512448	-0.0397474	-0.0476878	0.0616177	0.0251712	-0.0729155	0.0587464	0.0746385	-0.0592267	0.0127453	-0.0632962	-0.0664801	-0.0134235		X8.22_435.1691m.z	-0.0137988	0.119634	0.071367	-0.095131	-0.0179685	-0.101857	-0.0779048	-0.0396851	0.0681301	-0.0287069	-0.00735575	0.0151189	-0.0326963	0.0419136	-0.0567259	0.0847546	0.143003	0.159697	0.144722	-0.0503254	0.101486	0.055012	0.0242991
TRITD7Av1G208090	0.0160081	0.0092596	0.0333376	0.00112424	0.0318736	-0.131866	0.115928	0.00286706	-0.0041412	0.0385985	-0.0376482	-0.0335062	-0.0407994	0.0420059	0.0778864	-0.0150432	0.0794852	-0.127253	0.00659077	-0.0551921	-0.0705566	-0.0170615	0.014181	-0.0366148		X8.40_553.3917m.z	-0.0111481	0.106241	0.0816953	-0.0709925	-0.0466272	-0.0860899	0.00981694	-0.0219474	0.133911	-0.056617	0.0221575	-0.0314484	-0.0993698	-0.0619441	-0.00695198	0.036127	0.039022	-0.055176	0.119064	-0.0645259	0.0599324	-0.129923	-0.0564308
TRITD3Bv1G162500	0.0152647	-0.0245243	0.00940145	-0.049033	0.0418891	0.0853684	0.0896885	0.0221598	0.108867	0.0915841	-0.0245822	0.0691047	0.0347067	-0.0265149	0.0586997	-0.0302425	-0.0857741	0.0181837	-0.0261961	0.000568494	-0.0173634	0.0387467	0.010883	-0.0502352		X8.52_170.0956m.z	0.000573228	0.105426	0.10129	-0.0369003	-0.0331919	0.0049725	-0.029076	0.0217269	-0.0959841	-0.0185768	-0.0166744	0.0761264	-0.112072	0.0928081	-0.0337681	0.0217739	0.0420438	-0.162132	0.17744	0.136222	0.090502	0.00576022	0.0130281
TRITD2Av1G294940	-0.0667677	-0.0230685	0.0430799	-0.0105494	-0.00104748	0.00202708	0.0181054	-0.00906248	-0.0141385	0.0169865	-0.0122863	0.0225707	0.0109042	-0.00342353	0.00725955	0.00512108	0.00741275	0.0023353	-0.00603378	0.0151181	-0.000522642	-0.00476295	-0.000696614	0.0231817		X9.29_317.0500m.z	-0.00284201	0.11259	0.0805532	-0.0740216	-0.0679505	-0.0820724	-0.0100591	0.0170174	0.0658982	-0.093221	0.0205157	-0.0351189	-0.014204	0.00108653	0.0528581	-0.0155928	-0.0728248	-0.0671502	0.0407587	0.112672	-0.0249605	0.0204978	-0.0100979
TRITD5Av1G229100	0.0264732	-0.00508632	-0.0079738	-0.0514197	0.0145248	0.127568	0.0198851	0.0676671	-0.00437855	0.0182092	0.0756636	-0.0893832	0.000738088	-0.0382551	-0.0469173	-0.0235048	0.0304016	0.077129	-0.0187619	-0.0179729	-0.094406	-0.0440835	-0.102242	0.00575196
TRITD1Bv1G172810	-0.0442834	-0.0263847	0.0689228	-0.0145237	-0.0187518	0.015348	0.0315629	0.00885681	0.00652181	-0.00658781	-0.00763259	0.00561583	-0.0104488	0.0245327	-0.0518644	0.0137865	-0.0161777	0.00675818	0.0269494	-0.0951673	-0.0494276	-0.00296132	0.0287898	-0.0209194
TRITD7Bv1G147040	-0.0327206	0.0600449	-0.0238726	-0.0321441	-0.0475713	0.0109638	0.00412662	0.00668599	0.0480045	0.00451276	-0.011338	-0.00185869	-0.026572	0.0148085	-0.0171422	0.00103412	0.0128372	-0.000576483	-0.0172804	0.0358802	0.0667802	0.0324608	-0.047494	0.0111668
TRITD2Bv1G087170	-0.0331654	0.0557481	-0.0358816	-0.0133512	-0.0568505	0.0211029	0.0125654	0.0298325	0.0305004	0.00694418	-0.0442726	0.0174224	-0.0530625	-0.0121573	0.00708515	-0.0315511	0.0474449	0.0278088	-0.0219397	-0.0336651	0.0546338	0.0285867	-0.0383641	0.0476627
TRITD3Bv1G189030	0.0514826	-0.0104618	0.0465978	0.0129897	-0.00391109	-0.0118012	0.0132792	0.0719773	-0.0607075	-0.0703768	-0.0155104	-0.102673	0.028709	-0.0733264	-0.0616447	0.0464067	0.0132079	-0.0593223	-0.0728686	0.117966	-0.0413655	0.012039	0.0153626	0.0187248
TRITD6Av1G178240	-0.0512058	-0.0280423	-0.0626834	0.0101814	0.0337896	0.00390972	0.00862654	-0.000222314	-0.00201544	-0.0139658	0.000922166	-0.006136	-0.00626075	0.0351672	-0.00704237	-0.00825587	0.00416992	-0.00280415	0.00379718	-0.0218678	0.0144764	-0.00199081	0.0134351	-0.00432776
TRITD3Av1G240400	0.0206257	0.00533831	0.0223653	0.0186323	0.0490881	0.0686094	0.126941	0.110462	-0.0314404	-0.0422226	-0.041316	-0.137579	0.0321391	0.0274783	0.0744019	0.0130081	0.0144613	0.093382	-0.0224907	0.0571925	-0.027884	-0.0250857	0.0629579	0.0743651
TRITD5Bv1G088740	-0.00911382	0.0630941	0.0214201	-0.0418725	0.0622997	-0.0184771	0.00115353	-0.00642505	-0.015328	0.00787751	0.0106536	0.0185011	0.0293418	0.0383397	-0.0321469	-0.00267743	0.0317232	0.0256836	0.0261327	-0.0122613	7.33173897897274e-05	0.0491674	0.0325036	0.0250135
TRITD3Bv1G022640	0.063311	0.0118477	-0.00438163	0.0223076	0.0465775	-0.0533411	-0.00716004	-0.0292398	0.0671869	0.0513526	-0.064289	0.00125287	0.00339445	0.057725	-0.0211108	0.0154044	0.0412564	0.0404099	-0.0512413	0.0195956	-0.0185256	0.00201457	-0.0315281	-0.0379383
TRITD2Bv1G038020	-0.0665922	-0.0225263	0.0433953	-0.00710966	-0.00704855	-0.00501677	0.0122281	-0.00652845	-0.00832034	0.00860738	-0.00650098	0.0085329	0.00526689	-0.00790699	0.013861	0.00411579	0.00135555	0.0134614	0.00102747	0.0226932	0.0174345	-0.0260284	0.0337627	0.00151591
TRITD1Bv1G203240	-0.0514953	-0.00673029	-0.0624302	0.0256013	0.0257873	0.00495369	-0.0100421	-0.00971795	0.0658499	-0.019574	-0.0245332	-0.00629318	-0.00581122	-0.0510003	-0.0086139	0.0279725	0.00702828	-0.0380518	0.0214446	-0.0403299	0.032915	-0.0274947	-0.044408	0.0637454
TRITD2Bv1G224020	-0.0481217	-0.0266229	-0.0571368	0.01824	0.049788	0.0332966	0.0390732	-0.00116337	-0.00790207	-0.00405302	0.0214056	-0.0100979	-0.0211148	0.0299642	0.0122848	-0.0118107	0.0138953	0.0127746	0.00806236	0.00840464	0.0284128	0.0127707	0.0458141	0.000933528
TRITD6Av1G224570	-0.0340678	0.0410033	-0.00438731	-0.0373381	0.000249879	-0.0758789	0.0521645	0.0706814	-0.0168759	0.0113051	0.0749181	0.0507454	0.0794787	0.0605676	0.0431333	-0.026588	0.0697014	0.0301413	-0.0818913	-0.0394345	0.044322	-0.0159319	0.0235821	-0.046999
TRITD4Av1G190370	-0.0671767	-0.0219777	0.0421047	-0.00569008	-0.0115894	-0.00896724	0.0111445	-0.0106341	-0.00642256	0.00633241	-0.00340437	0.00797078	0.0057035	-0.00315562	0.0120202	-0.002396	0.000210677	0.0109876	-0.00373666	0.0186557	0.0116308	-0.00358157	0.00841469	-0.0156509
TRITD6Av1G046380	-0.00792418	0.0203284	0.00634991	-0.0561285	0.116888	-0.00499885	-0.0165906	-0.0798102	0.0214957	-0.0212533	-0.076905	-0.0263207	0.00138708	-0.0681952	0.0505696	0.0164613	0.00922437	-0.0698395	0.00371182	-0.00984709	0.0102597	0.0467433	-0.0129234	0.0105208
TRITD0Uv1G020750	-0.0670774	-0.0235704	0.0396478	-0.00670035	-0.0148557	-0.00445887	0.0158632	-0.0120053	-0.00508873	0.0188896	-0.00408981	0.00678502	0.00830587	-0.00670913	0.0287716	-0.00466358	-0.00195238	-0.00324548	-0.00266641	0.00514701	0.0130135	0.0116212	0.00544993	0.0140169
TRITD7Av1G187300	-0.00475235	0.0594173	0.00836639	-0.0525362	0.0501842	0.00446721	0.0226495	-0.0504951	-0.0385657	-0.0184763	-0.00850433	-0.000787084	-0.0018785	-0.0662866	-0.0342398	-0.0187056	-0.0722519	0.000229942	0.0172844	-0.00913667	0.00989766	0.0156236	0.0348442	-0.000630316
TRITD3Bv1G227890	-0.0664573	-0.0230371	0.0407984	-0.00575397	-0.0128264	-0.00401708	0.015108	-0.0165686	-0.0127531	0.00797539	-0.00633706	0.00717419	0.0127189	-0.00208146	0.0393092	0.0218157	0.00263155	-0.00699005	0.0111801	0.0191569	0.0319716	-0.00538812	0.0184545	-0.0290698
TRITD4Av1G054720	0.0662573	0.0194122	-0.0387811	0.0150435	0.00486249	0.0108148	-0.0175825	0.0330731	-0.012959	-0.0391787	-0.00291286	-0.0178326	0.00366919	0.017684	0.0011529	0.0166112	-0.0328583	0.0220559	-0.0129044	-0.00304919	-0.0328131	0.00227518	-0.0197042	-0.0236401
TRITD6Bv1G227000	-0.0716075	-0.0288601	0.00501418	-0.00882825	0.00287856	-0.01369	0.0184527	-0.0164996	-0.00533166	-0.00535419	0.0058571	0.00561325	-0.0109855	-0.0222541	0.0302575	0.0170258	-0.00851995	0.0166232	-0.00514205	0.0129992	-0.00703277	0.0406136	-0.000568302	0.0674451
TRITD6Bv1G141080	0.0315035	-0.0228175	0.0327874	0.0636647	0.0171352	-0.0459838	-0.059523	0.0565431	0.0124214	0.00094762	0.00924966	0.02711	-0.085766	-0.0705139	0.012047	0.0602962	0.0384548	0.0596294	-0.0344205	0.0541558	0.0522706	0.0167087	-0.0136753	0.0233291
TRITD1Av1G229690	-0.0458792	-0.0264315	-0.0657908	0.0157964	0.0308464	-0.00793828	0.00036554	-0.00526396	0.00517076	-0.0370674	0.000210518	0.00474396	-0.00725396	0.000368677	-0.0517574	0.0405707	-0.0201388	-0.0294803	0.0232614	0.0248966	0.0180812	-0.0268106	-0.00611116	-0.0262968
TRITD0Uv1G003040	-0.0122631	-0.00117398	0.0380624	-0.0236665	0.0493626	-0.00293976	0.095701	-0.0998234	0.0855237	0.0213723	0.0596238	-0.00256381	0.0392008	-0.108581	-0.128689	0.0125577	0.0291753	-0.137964	-0.0249949	-0.0289144	-0.0912563	-0.0273441	-0.271067	-0.0377407
TRITD1Bv1G202230	0.0142296	-0.0228775	-0.0107011	-0.078006	-0.0348273	-0.0140914	-0.037035	-0.0604373	0.0248047	-0.0457273	-0.0199511	-0.0263642	0.0868747	-0.119401	-0.0281132	0.0163608	0.0870391	0.0178176	-0.0939918	0.0198059	0.0856629	-0.0522471	0.0188252	-0.00972516
TRITD4Av1G256300	0.0487065	0.028729	0.063235	-0.00775381	-0.0362681	-0.00663439	-0.011239	0.000606541	-0.000370857	0.0157625	-0.00738829	0.012587	0.0175005	-0.00440782	0.000515479	-0.000876901	0.0166918	0.0086121	0.00225801	0.00216868	-0.0073506	0.00370384	0.00375308	-0.0293356
TRITD4Bv1G193680	0.00375421	0.049011	-0.028346	-0.00495694	-0.0724984	-0.0760521	0.0179751	0.0640973	0.0173159	0.04836	-0.0147726	0.00175699	-0.040523	-0.0273411	-0.0267293	-0.00866429	0.0680575	-0.00793349	-0.124109	0.131627	0.012298	0.0826606	-0.00544566	0.00419312
TRITD3Bv1G258860	0.000704273	-0.0148212	-0.0263178	-0.050805	-0.046379	-0.0985606	0.0309176	0.042879	-0.0764011	0.0514441	-0.109204	-0.00909984	-0.100562	0.00519951	0.034469	-0.00853198	-0.0797669	-0.016596	0.0423831	-0.0661734	-0.0181044	-0.0168349	0.112319	-0.0449326
TRITD7Av1G278640	0.0652302	0.0199997	-0.0446415	0.00394177	0.00281786	0.0038978	-0.0086881	0.0151309	-0.000381805	-0.0384579	0.00885738	-0.0170636	-0.000429645	-0.000465212	0.00890727	0.00670654	0.000564637	-0.018914	0.019707	0.0406043	-0.00872095	-0.000761048	0.0271163	0.0683313
TRITD5Bv1G036740	-0.0346079	0.0639153	0.00149171	-0.0142061	-0.0128722	0.0150853	-0.0478254	0.0147691	0.058213	-0.0405391	-0.0356524	0.0105583	-0.0423557	-0.0252916	-0.000788036	0.0295926	0.00853008	-0.0230678	-0.00745666	-0.010266	-0.000383984	-0.00415084	0.0145026	-0.0213581
TRITD3Bv1G277830	-0.0664625	-0.0206214	0.0415182	-0.00564929	-0.00948981	-0.00909712	0.0167076	-0.00783242	-0.0105048	0.000940468	-0.0156175	0.0132964	0.00398726	-0.0032566	0.0223543	0.0128645	-0.00743474	0.0124895	0.00657302	0.034692	0.00296646	0.0270267	-0.0195983	-0.00556708
TRITD1Bv1G187540	0.0354593	-0.0314923	-0.00375525	-0.0565185	0.0110626	0.0628347	0.0793432	0.024449	0.057153	0.030457	-0.0620822	0.0361445	0.0369779	-0.0261111	0.00342926	0.0314566	-0.0490023	-0.0761356	0.0219596	-0.0353926	-0.00836409	-0.00737177	0.00132693	0.0557747
TRITD3Av1G172930	-0.0352115	0.0659227	-0.010645	-0.00181403	-0.0332421	0.0159644	-0.0211184	0.0221855	0.0271264	-0.00464431	-0.026669	0.0052783	-0.0299363	-0.0227442	0.0211123	0.0244139	-0.0120474	-0.00175575	0.0118845	0.0201329	-0.0123007	-0.0196668	-0.0457221	0.0444199
TRITD1Av1G113230	0.0327148	-0.0418599	-0.0138417	-0.0676706	-0.0351963	-0.0158942	0.0115373	-0.0187505	0.00965544	0.00226848	-0.0475046	0.0073769	0.00522563	0.00567366	0.0310833	-0.013945	0.0306525	-0.0185561	0.0220849	-0.0895822	0.0500355	-0.0228258	-0.0316102	-0.0334266
TRITD2Bv1G147940	0.0255129	0.0486005	0.0348347	-0.0317804	0.0110404	-0.0413085	0.0415223	-0.0956408	0.0276776	0.0212399	-0.0544318	-0.0173893	0.0355487	0.051859	-0.0392517	0.0527826	0.0214927	-0.0291953	0.0297269	-0.0145887	0.0342212	0.00831846	0.0476408	0.0156205
TRITD2Av1G008560	0.0464192	0.0323296	0.0600974	-0.00887757	-0.0398634	-0.0101884	-0.0144009	-0.00415898	-0.0052179	0.0275272	-0.0129528	0.0329126	0.0279686	0.0138121	0.00253244	-0.0106584	0.0314259	0.0163591	0.00540498	0.0108595	-0.00215957	0.00482873	0.0158858	-0.0174975
TRITD7Bv1G019190	0.0104124	-0.0097422	0.0567279	-0.0542019	0.0556053	-0.026676	-0.0445872	0.0138772	-0.0286188	-0.048034	-0.0401719	-0.0163418	-0.118141	-0.0302238	-0.0586932	-0.0436731	-0.0635457	-0.0894812	-0.0757304	0.0168527	-0.04631	-0.020289	0.00482595	-0.0421992
TRITD2Av1G010200	-0.0164092	0.0623462	-0.00888434	-0.00989014	-0.0855521	-0.0234145	-0.00247841	0.0295014	0.0385078	-0.0199408	-0.0249262	0.0129243	0.00436456	-0.0224524	0.02862	-0.01032	0.0343157	-0.0134657	0.0130058	0.00694458	0.00174008	-0.0503874	0.0122283	-0.0475659
TRITD1Bv1G046770	-0.00273097	0.018043	0.0230767	0.0760883	-0.0266724	0.0524258	0.0579791	-0.0126725	0.00487319	-0.047772	-0.00788385	-0.0705927	-0.13021	-0.0144734	0.0739253	0.0238546	-0.0227582	-0.0687314	0.070706	-0.019623	-0.00113072	0.0652023	-0.018587	0.0140423
TRITD4Bv1G201570	0.00436005	-0.0418053	0.0178957	0.0515593	-0.0170229	-0.101334	-0.00190071	0.0731628	0.000381825	-0.0535191	-0.0405628	0.041398	-0.0270833	-0.0221794	0.0032847	0.0308356	0.0483838	-0.0103775	-0.00851012	0.000239326	-0.0418192	0.0669675	0.0186632	0.0348513
TRITD1Av1G176040	-0.0141628	0.0524161	0.0112736	-0.0433322	0.077638	0.00574676	-0.0202018	-0.00646414	0.0171281	-0.0155785	-0.0306547	0.00502963	0.0663453	0.0132962	0.101916	0.0918359	0.0401047	-0.0209907	-0.00744289	-0.00145735	0.0325929	0.0453834	0.0731048	0.00206337
TRITD5Av1G037430	-0.0655793	-0.0237776	0.0375429	-0.000972934	-0.0192211	-0.0259576	0.00793428	-0.00906236	-0.00423912	-0.0009705	0.0019816	-0.00889	0.0101728	0.00551713	0.0132425	0.00402903	0.0236554	0.01184	-0.0291944	0.00562272	0.0178791	-0.0265085	0.00137357	-0.0208222
TRITD7Av1G230400	-0.0166224	0.036904	0.0268916	-0.0433087	0.0881067	0.00272316	-0.0767548	-0.0229939	0.0367057	0.00756223	-0.0226183	-0.06515	0.0305814	-0.0614536	0.0745921	-0.0344668	-0.0184398	0.0424424	0.048854	-0.037249	-0.000628307	-0.0511074	0.021876	0.0258864
TRITD1Av1G105030	0.0205881	-0.0292409	0.0353952	0.039221	0.0495322	-0.0589041	-0.0865067	0.0629855	0.053976	-0.0602747	0.0208221	0.0467704	-0.0386507	-0.0354213	-0.00700379	0.0552482	0.00821628	-0.0114816	-0.00452951	-0.0845185	0.126065	0.0120712	-0.0406977	0.0494561
TRITD7Av1G032830	0.0124214	0.0500361	0.0155718	0.00804658	0.0871552	0.016802	-0.00524492	0.0300047	-0.0578234	-0.013093	-0.0344249	-0.155212	0.030501	0.0265266	0.024796	-0.0260543	-0.00574836	0.0393197	-0.0809264	-0.0605865	-0.00134634	0.059329	-0.122369	0.033866
TRITD6Av1G001980	-0.0348349	0.0582682	-0.0146946	-0.0284411	0.00284147	-0.00297517	0.00904352	0.0381549	-0.0327476	-0.0340557	-0.077697	-0.00917302	-0.0250082	0.0195761	-0.00922192	-0.00504528	-0.0796111	-0.0579407	-0.0532077	0.0290622	-0.0433429	-0.00988385	0.0605443	-0.0136391
TRITD2Bv1G052590	-0.066671	-0.0171305	0.0373169	-0.0124375	-0.00760396	-0.013682	-0.0157163	-0.02713	-0.00793014	0.0280963	0.00472102	0.00632585	0.0205111	0.00460721	-0.0306653	0.00291213	-0.0191699	-0.0160605	-0.0202538	0.0248652	0.034032	-0.0168666	-0.0122376	-0.0300647
TRITD3Av1G230320	-0.0639512	-0.0243378	0.041505	-0.0109759	-0.00417441	0.00123388	0.0145232	-0.0122794	-0.0137672	0.0282282	-0.000163345	0.022526	0.00712592	0.00868452	0.00282338	0.00346079	0.00615681	-0.0105765	-0.0186459	-0.0146991	-0.00421386	-0.00259694	-0.0110406	0.0129047
TRITD6Av1G207420	0.0117694	-0.041653	-0.00855206	-0.0645741	0.0150884	-0.0332399	-0.0458552	-0.000670083	0.105921	-0.000941844	-0.0302553	-0.0306221	-0.0185122	-0.0658138	-0.0922315	0.0770704	-0.00355421	0.0353357	-0.0165081	0.0520378	-0.0211046	0.0058458	0.0382011	0.00878705
TRITD3Av1G002980	-0.0561563	-0.0197311	-0.0543706	0.0117091	0.0338795	-0.0188141	0.019861	0.00230385	0.0159075	-0.0150369	0.0124471	-0.00142346	-0.0126127	0.0123205	0.00929771	-0.0321475	0.00168474	-0.0461948	-0.0103884	-0.0225755	-0.014141	-0.0123935	-0.00316214	0.0395684
TRITD1Bv1G137040	-0.0307	0.0579014	-0.0265367	-0.0140173	-0.0445187	0.0072928	-0.0357283	0.00641011	0.0737995	-0.0338745	-0.0412665	0.0271075	-0.0156525	-0.0275215	0.0126996	0.0271305	-0.0203571	-0.00158182	0.0207504	-0.0326803	0.00669174	-0.0524585	0.0327457	0.000412735
TRITD4Av1G247800	0.0106184	0.0285518	0.0342194	-0.0214584	0.0396058	-0.099343	0.0517173	-0.0615665	-0.0143051	0.0236703	0.0207973	-0.0300642	-0.151108	-0.135016	0.0526216	0.0152326	-0.0130098	-0.021853	0.0394456	-0.0243362	-0.0420855	0.0016419	-0.0544287	-0.0138782
TRITD0Uv1G076050	-0.0649848	-0.0216449	0.0411375	-0.00791948	-0.00783482	-0.00877644	0.0174881	-0.00538758	-0.0133822	0.006823	-0.0138195	0.0187304	-0.00751985	0.00398434	0.0166494	0.0156632	-0.00496275	0.00715596	0.0122338	0.0224297	-0.00279494	0.0290162	-0.000401844	0.0189919
TRITD1Bv1G177890	-0.0151961	0.0582219	-0.000705824	-0.0382139	0.0591913	-0.00600613	-0.0218048	-0.00590718	-0.063791	-0.0192532	-0.03125	0.0538829	-0.0107647	0.00345384	0.0993167	0.0215098	-0.0122023	-0.0336238	-0.0348333	0.0716352	-0.00156583	-0.0535452	0.00975837	0.0135531
TRITD1Av1G223040	-0.00699037	0.027988	-0.0054994	0.0579554	0.00856924	0.0413308	0.109095	0.0478913	0.0363256	-0.0485284	0.0188158	0.00785783	-0.0966388	0.053823	-0.0856201	0.142416	0.0597509	0.00470177	0.0679931	0.0322646	0.0470889	0.121309	-0.00747527	-0.00190386
TRITD4Av1G263350	-0.0493189	-0.0243215	-0.0591263	0.0243119	0.0306979	0.0128233	0.0112715	-0.0161724	0.00752214	-0.00497015	-0.00634576	-0.00443753	-0.0242887	0.00192903	-0.0174623	-0.0065014	-0.0315283	-0.00793256	-0.0129988	-0.00823879	0.0262728	-0.00720848	-0.021441	0.0557418
TRITD7Av1G223010	-0.0309003	0.0563901	-0.0162204	-0.0233263	-0.069299	0.00119517	-0.0113669	0.0315253	0.0417894	-0.0186899	-0.0442242	-0.0109124	-0.0132841	-0.00611023	0.0466776	-0.00394884	-0.000673472	0.0162759	-0.0040294	0.0187173	0.00245697	-0.039861	0.00158497	-0.0660053
TRITD5Bv1G010540	-0.0347912	0.0350715	0.0132085	-0.0612203	-0.00420346	0.0300741	0.0028514	0.0726771	-0.0579494	0.0377268	0.0287152	-0.033484	-0.0483956	-0.0563197	-0.022164	-0.0143867	0.0381216	-0.0320646	0.0471163	-0.0541836	0.024748	-0.0285086	0.0540723	-0.00564138
TRITD3Bv1G030560	0.0305578	-0.0379798	0.0182174	0.0494598	-0.012763	0.0499678	-0.0230817	-0.0590887	0.0318691	0.0524691	-0.0960292	-0.0374647	-0.00757965	0.0566883	0.0299807	0.044963	-0.0545015	-0.037909	-0.0261372	0.0905214	0.0239376	-0.124019	-0.019585	-0.0337956
TRITD1Bv1G190770	-0.0198841	0.0586797	-0.0302626	-0.0361348	-0.00620772	0.0346891	0.0171749	0.0368108	0.0458158	0.019706	0.0436032	-0.00212034	0.0264388	-0.013067	0.0227715	-0.0400343	0.0697146	0.0401551	0.0234266	0.0141701	-0.0141558	0.0525879	0.00373865	-0.0670591
TRITD1Av1G031610	0.0311922	-0.0425066	-0.0258904	-0.0604826	-0.029955	-0.00951195	0.0352791	0.0109766	-0.0264738	-0.0122737	-0.0460149	0.0354345	0.0198663	0.0374529	-0.0178906	0.0435612	0.0066444	-0.0299328	0.0305961	0.0133381	0.0146583	-0.0234964	-0.075774	0.022436
TRITD3Av1G000830	0.0337396	-0.0106443	0.00342027	0.0511561	0.0427088	-0.0586955	0.0262898	0.129835	-0.054051	0.00819553	0.0384176	-0.0119323	0.02505	-0.0706293	0.00154952	-0.0438553	-0.0158479	-0.0360495	-0.0451334	-0.0599119	0.0611402	-0.020445	-0.124942	-0.0379225
TRITD1Bv1G130280	-0.0621961	0.0169795	0.00248609	-0.0281323	-0.0556897	0.0222015	0.0264477	0.0483205	-0.0121296	0.0299134	-0.0089569	0.0132829	-0.0513982	0.0142684	0.0348455	-0.010873	0.0230897	0.000644177	-0.0512852	0.0516908	-0.00937769	-0.049237	-0.057516	-0.0275948
TRITD5Av1G113970	0.00454978	-0.0295389	0.0253929	-0.0775881	-0.0211995	0.0421414	-0.0108504	0.0179535	-0.032333	-0.0293195	-0.0439834	-0.0652994	-0.016153	0.0283882	0.083373	-0.0891868	0.0273071	0.00675744	-0.0525329	-0.00981435	-0.00338108	-0.0817877	-0.0699304	0.0379517
TRITD7Av1G029870	0.0168579	0.032391	0.0190305	-0.0230672	0.0395475	-0.072145	0.0326143	-0.118773	-0.00219587	0.0595758	0.0446982	0.00604538	-0.119093	-0.116206	0.0833953	-0.0503484	0.0209466	-0.0821928	-0.0700513	0.0243763	0.0127293	-0.0362619	-0.0338323	-0.000730966
TRITD7Av1G230180	-0.00707629	0.0186131	0.0312775	-0.0447157	0.0964524	-0.00339496	-0.0810272	-0.0212692	0.0321159	0.0995609	-0.0695834	-0.0323564	0.0204676	0.0352038	-0.0300449	-0.00296155	0.00252054	-0.00936356	0.0772731	-0.0521154	-0.0190773	0.0918459	-0.0789461	0.0155408
TRITD4Av1G026820	0.0451415	-0.0364734	0.0333001	0.0153829	0.0535244	-0.0236972	-0.0404756	0.0510251	-0.00895105	-0.0233903	-0.0163698	0.0355615	-0.0933612	0.0368241	-0.0511138	0.0397478	-0.00663771	0.0329607	-0.0187282	-0.0172066	0.0516623	0.0734557	-0.0356666	-0.0463824
TRITD1Av1G218930	0.024514	-0.0508768	-0.0264492	-0.0493904	-0.0292853	-0.00184761	0.0309414	-0.0378303	-0.041995	-0.056862	0.00412905	0.044089	-0.0376334	0.0108988	0.0519088	0.0330985	0.0201322	0.0416765	0.0114454	-0.0010393	-0.0450199	0.01567	0.0240513	0.0633167
TRITD2Bv1G147540	0.0107999	0.0174648	0.0329436	0.0180315	0.0900679	-0.00979015	0.124539	0.0553604	-0.0431025	-0.0460036	-0.0518554	-0.0480683	0.0503997	-0.0723774	0.0549252	0.0752058	0.0500916	0.00172464	-0.0392684	0.029902	0.0828184	-0.0314897	0.0614197	-0.0208549
TRITD3Av1G235540	0.0467832	0.0367665	0.0210091	-0.0112502	0.0229837	0.0163516	0.0865724	-0.0189403	-0.00154367	-0.0635969	0.0173163	-0.0915488	0.00728598	0.0879593	-0.0106537	-0.0210752	0.014996	0.00418823	0.0467681	0.105987	-0.0621214	-0.0531474	-0.0733506	0.0160981
TRITD3Bv1G127850	-0.00155117	-0.0430379	-0.0288434	-0.050661	0.0277157	-0.0547821	0.0446092	0.0199445	-0.0151023	0.0527963	-0.042996	0.0187044	-0.010931	0.135494	-0.0459552	0.0612634	0.105627	0.0158401	-0.038097	0.0588537	-0.0384014	-0.0240229	-0.041864	-0.00686733
TRITD1Av1G006510	-0.0238993	-0.0394838	-0.0690869	-0.0197785	-0.00649599	0.0230383	-0.02343	0.0125145	0.0371828	-0.0106239	0.00606781	-0.0481626	0.0168876	-0.0107237	-0.0392907	-0.00142181	-0.0235528	0.0359355	0.0334128	0.00522687	-0.0151609	-0.0015565	0.0424259	-0.0290107
TRITD1Av1G214080	-0.0278546	0.0595765	-0.0223038	-0.00521364	-0.0633415	0.0172177	-0.0152478	0.00328106	0.0497566	-0.00594982	-0.0334221	-0.00802959	-0.0536167	-0.0370874	0.0139708	0.024957	0.020213	0.0140075	0.00431798	0.00568501	0.0137166	-0.0294961	-0.0076282	0.0207939
TRITD5Bv1G174440	-0.027139	-0.0100595	0.0236743	0.0799484	-0.0124516	0.0492383	-0.0224003	-0.00748332	-0.0619304	-0.0146745	-0.0486651	0.0190767	-0.0441494	-0.00514836	0.00692961	-0.0138648	0.0841757	-0.0389451	-0.00994394	-0.020258	0.0391138	-0.0205183	-0.00542275	0.00743485
TRITD1Av1G004310	-0.0455223	-0.0265267	-0.0635725	0.012469	0.0372407	0.00967711	0.0201957	-0.00691205	-0.00194121	-0.0114934	-0.00230728	-0.0211382	-0.00773561	0.0229458	0.00577471	0.00423841	-0.0103455	0.000689496	-0.00614186	0.00521781	0.0140844	0.0130653	-0.0122174	-0.0039614
TRITD5Bv1G145910	0.0249103	-0.0309583	0.0282826	-0.0541858	0.0313414	0.0211018	0.0537697	0.0734044	0.096528	0.035964	-0.00148644	0.0539386	0.0281076	-0.0481957	0.0420449	0.023876	-0.0560845	0.0251114	-0.0428238	-0.0423372	0.0351333	0.0653703	-0.000646467	-0.0344131
TRITD5Bv1G033230	-0.0136301	0.0279319	0.0406073	0.0395597	0.0652959	-0.0168868	0.0431983	0.0962309	0.0458953	-0.0446942	0.0350801	-0.0683057	0.0733611	-0.00067883	0.0921714	-0.0199294	0.0649717	-0.0468866	-0.0548117	-0.00145797	0.0273681	-0.0261904	-0.04698	-0.0170867
TRITD4Av1G249800	0.0309249	0.0556863	0.0295834	-0.0246122	-0.0172686	0.0171575	0.0149154	0.040168	-0.0450869	0.0244716	0.0525734	-0.0556365	0.0175459	0.0529082	-0.0302536	0.0355121	0.0274903	0.0114581	-0.00596999	0.024147	0.00744936	-0.0867009	-0.0606788	-0.0119314
TRITD4Av1G256470	0.0239037	-0.0482867	0.0400433	-0.0413881	0.0213599	0.048536	-0.0111567	0.0345099	-0.00600655	0.0456554	-0.00179993	0.0290642	-0.0145101	0.0551725	-0.0209496	0.0309639	0.0226022	-0.0155554	-0.0406018	-0.084454	0.00700539	-0.0435149	-0.0214164	0.0097154
TRITD2Av1G230110	0.0268359	-0.0565109	-0.0327135	-0.032259	-0.0246266	0.0263529	0.0391412	0.00318048	-0.0172005	-0.0133357	-0.0339841	-0.00204418	-0.0394679	0.0322554	-0.011012	0.0630211	0.00187494	0.0229	0.0440197	-0.00999986	-0.0341385	0.0337711	-0.0119101	0.0467965
TRITD7Bv1G116120	-0.0375969	0.0589469	-0.0103694	0.0070845	-0.0376332	0.0199504	-0.0410474	0.00892565	0.0516433	0.00917806	-0.0162079	0.000507527	-0.0293598	-0.0114402	0.00345668	-0.00558579	0.00245084	0.0131106	0.0245774	-0.0783541	-0.0210223	-0.0376188	-0.0717624	-0.0276592
TRITD2Bv1G051850	-0.0584861	-0.00937013	0.0330026	0.0116754	-0.026759	-0.0337267	0.0184466	-0.00643329	0.00104476	-0.0578053	-0.0465673	-0.0174471	0.00407932	-0.0103456	0.108394	0.0787213	-0.056182	0.0424549	0.0385309	0.141336	0.0515785	0.0767889	-0.010058	0.0417688
TRITD3Av1G162730	-0.04776	-0.0244101	-0.0620795	0.0175597	0.0271074	-0.00142062	0.0118476	-0.00409934	-0.00907685	-0.0298008	-0.0049118	-0.00823361	0.00369692	-0.0062127	-0.0274613	0.017924	-0.0271071	-0.0196909	-0.0102981	0.0119339	-0.00505762	-0.0124765	-0.0207841	0.0184023
TRITD3Av1G240880	0.0271262	-0.0471761	0.0358421	-0.0426087	0.00534634	0.0407591	-0.0478018	0.0209463	-0.00823143	0.0383517	0.0212144	-0.0063577	-0.0758297	0.0516155	0.0499745	0.0364851	0.0113457	-0.0363864	0.0272628	-0.013843	0.00815765	-0.0229845	-0.043734	0.0124786
TRITD4Bv1G063180	-0.00559597	-0.037331	0.0436426	-0.041664	0.028251	-0.0337675	-0.0598453	0.0708615	0.0135198	-0.0235034	-0.0170414	0.00820145	-0.075628	0.0510684	-0.0447699	-0.0676034	0.00193422	0.00171395	0.128799	0.0483315	-0.151554	0.0746331	0.00745361	0.0114216
TRITD6Av1G001160	0.0120457	-0.0437754	0.0321307	-0.00705435	0.00866582	-0.0996057	-0.00158829	0.101539	0.0275768	-0.0750612	-0.00374146	-0.00156341	-0.032192	0.0122129	0.0106564	0.00207886	0.012623	-0.000310414	0.0537708	-0.0223726	0.0863509	-0.0706328	0.00849106	-0.0267639
TRITD2Bv1G258550	0.0161036	0.0392731	0.0115086	-0.0244305	0.0348891	-0.0636536	0.0281204	-0.110015	-0.0140558	0.0383101	0.0550527	-0.0121108	-0.0977287	-0.134118	0.0886058	-0.0437278	8.84515659390677e-05	-0.112683	-0.0564406	-0.0126628	-0.0191946	-0.0163973	0.0103999	-0.0285308
TRITD2Bv1G041830	0.057128	0.0270126	-0.0451455	0.01636	0.0273563	0.00958687	0.00807434	0.0233443	-0.0150763	-0.0213818	0.00226847	-0.010244	0.00930083	0.00787967	-0.0107812	0.00889155	0.0135127	-0.0161766	0.0256304	-0.0390341	0.000144925	-0.0178407	0.00195548	-0.06532
TRITD3Av1G181910	0.0293276	-0.0275968	0.0194172	-0.0366443	0.0298294	0.0656296	0.0910119	0.0347646	0.0998666	0.0756147	-0.00947513	0.0438596	0.0497804	-0.022874	0.0197656	-0.000579964	-0.0808038	0.00819709	-0.0091251	-0.0277438	0.017784	0.0740246	-0.00975009	-0.0117518
TRITD6Bv1G204340	0.0122171	-0.0453424	0.0199502	-0.0572178	0.0138133	0.0213858	-0.0282021	0.00911486	0.0127365	0.109211	0.0101288	0.00987334	-0.0623288	0.110459	0.00310095	0.076442	0.0105541	-0.0283772	-0.0573061	-0.0611862	0.0175574	0.0208226	0.0213787	0.0229673
TRITD7Bv1G025410	0.0342316	-0.0118946	-0.00132371	-0.0461386	0.0227498	0.110936	0.0702925	0.0323633	0.0551476	0.0386699	-0.0156168	0.0101608	0.039376	-0.00728216	-0.02439	-0.0323781	-0.0895747	-0.0193503	0.0344836	0.00270414	0.0134412	-0.0143481	-0.0490343	0.0426716
TRITD1Bv1G172140	-0.0139288	-0.0248143	0.0810326	-0.00310168	-0.0239089	0.030121	0.00446996	0.0478806	0.0153071	-0.0428239	-0.0156043	-0.0267152	0.00201732	-0.0419693	-0.0192564	0.0223385	-0.0158037	0.00484752	-0.0252795	-0.0121136	0.00215273	0.0193609	0.0162496	-0.0064767
TRITD6Av1G220550	0.0398263	-0.0115701	0.0280688	0.0481259	0.0707944	0.041514	0.0327136	0.0135318	0.0669806	-0.0381854	-0.0545861	0.00740832	-0.00333388	0.00665417	0.0411132	0.0395169	-0.00360542	0.0406406	0.0098626	0.0748094	0.065701	-0.083304	0.0190262	-0.0395381
TRITD7Bv1G225610	-0.0461735	-0.0274089	-0.0602057	0.00745127	0.0356792	0.0105159	0.00792944	-0.00344248	0.0174338	-0.00830011	-0.0202387	-0.0111629	0.0464973	-0.0232149	-0.0354581	-0.0279559	-0.00186194	0.0212724	0.0161647	-0.00729207	0.0239921	-0.0112411	0.0138801	0.0534747
TRITD5Bv1G024210	-0.0420765	0.0516928	-0.00413263	-0.00911565	-0.0476482	-0.0082571	0.00213583	-0.0174174	-0.0256943	0.0186151	0.0327259	-0.0975909	0.0515214	-0.00456429	-0.0668926	0.0133211	-0.0380343	0.0432647	0.0245563	-0.0446155	0.0242958	0.0531947	-0.0404826	0.0390675
TRITD6Bv1G044350	-0.0456955	-0.028414	-0.0618641	0.00548175	0.0329628	0.00721992	0.0208275	0.00155148	-0.00148062	-0.00907513	-0.000578505	-0.0256596	-0.00156383	0.0180687	0.0111524	-0.0191599	0.00104153	-0.0226808	0.00223847	-0.0161882	0.0279483	0.00716171	0.0153313	0.0216374
TRITD6Av1G194960	0.0328373	-0.0590349	-0.0184345	-0.0168197	-0.00711884	0.0239281	-0.0181873	-0.0302426	-0.0210871	-0.0427338	-0.0729266	-0.0422472	-0.00971194	0.0132298	-0.0602933	0.00386857	-0.00795475	-0.0186115	0.0176754	0.00408905	-0.0243449	0.0893549	0.0117736	0.0600424
TRITD5Bv1G092530	-0.0159949	0.0408145	-0.0198145	-0.0653785	-0.0558105	-0.0093803	0.0242862	0.0545377	0.0220331	-0.00845219	-0.0296674	0.0270784	-0.0166781	0.0429631	0.0218743	0.0313253	0.0316702	-0.0212885	0.0232886	-0.0244834	-0.00740732	-0.0342897	-0.00548209	-0.0548009
TRITD2Bv1G248380	-0.037728	-0.0114894	0.0187298	-0.0295735	0.00379102	0.0638375	-0.109948	0.0116152	0.0258589	-0.114502	-0.0106904	-0.0350871	-0.0736714	-0.0455413	-0.00694963	-0.0229151	0.0129977	-0.0731459	0.129702	0.0238514	0.0804607	0.0599518	-0.0807943	-0.0583873
TRITD1Bv1G226080	0.0114269	0.0501862	0.024529	-0.0294599	0.0452427	-0.0273227	0.0766747	-0.0981099	0.00360536	-0.00784528	0.0236737	-0.0448899	-0.0254609	-0.0390123	-0.0186293	0.0456095	0.0101791	-0.0229164	-0.0183963	-0.00467045	0.0185327	0.012824	0.0173055	-0.0113662
TRITD4Av1G152750	-0.013148	-0.0395513	0.039352	-0.037481	0.0521221	-0.0380356	-0.0488985	0.0410383	0.0611324	0.0226212	0.041106	-0.0175857	-0.0584824	0.0253328	-0.0916613	-0.0806818	-0.0287124	0.0288945	0.0705299	0.0357166	0.0143093	-0.083865	0.00516234	0.0264914
TRITD5Bv1G104090	0.0481658	0.0251915	0.011222	-0.03348	-0.0624376	0.0416191	0.0130162	-0.00293654	-0.0292471	-0.026936	0.0951853	0.0319684	-0.00966246	-0.0384934	0.0424531	0.0176019	-0.0778799	-0.00878956	0.0444128	0.0802822	0.0675927	0.0202243	0.00114684	-0.051604
TRITD2Bv1G187580	-0.0334516	0.0584605	-0.000230095	-0.0157728	-0.0493776	0.018253	-0.0100895	-0.0159871	0.0680762	-0.0126562	-0.0246766	0.0281191	-0.0243741	0.0258617	0.0212364	-0.00303167	-0.0387236	0.017609	0.0210354	0.0173725	-0.0459702	-0.0205698	-0.000923083	-0.022475
TRITD1Bv1G162470	0.0468757	-0.0137042	0.00195598	-0.0145399	0.0340681	0.0735542	0.0950798	0.0217209	0.0557785	0.0775512	-0.0562637	0.0768616	0.00444965	-0.0255354	0.03014	0.00894345	-0.0413473	-0.0533249	-0.0176743	-0.063469	-0.0249708	-0.0377061	0.0163996	-0.0532291
TRITD0Uv1G046640	-0.0164239	0.0265978	-0.0317256	-0.0684652	-0.0433494	0.0443588	0.0286367	-0.04357	-0.00213617	0.011286	-0.0130946	0.000736509	0.031361	-0.0735354	-0.021706	-0.0126677	0.052899	-0.0160115	-0.0356822	0.109182	-0.0496026	0.0187184	0.0681324	-0.0544128
TRITD3Av1G236060	-0.0256792	0.00163659	0.00604626	-0.0734739	0.0150318	-0.0445767	-0.00451798	0.0695948	-0.00996906	0.0845814	0.00797111	-0.105381	-0.027534	0.0310377	0.00296803	-0.00206382	-0.0842991	0.0933435	0.0168095	-0.0326114	0.00468435	0.0581238	0.0701116	0.00708773
TRITD3Av1G000760	-0.00499558	0.0543996	-0.00544496	-0.0417862	0.017753	-0.0223496	0.0232251	-0.0430215	-0.0670249	0.00338305	-0.0876817	-0.0550972	-0.018481	0.0768829	-0.0259982	0.0810506	0.0147844	4.30721157983921e-05	0.0196872	0.122934	0.0379492	-0.0739968	-0.0342444	-0.0140287
TRITD3Bv1G166750	0.0257616	-0.0384056	-0.0328963	-0.0384212	-0.0588817	0.00663791	0.0236464	-0.0464568	-0.072427	-0.0618136	-0.0422616	0.0476807	0.00456217	0.0199565	0.0480413	0.0140561	0.047059	-0.0629136	0.0504576	-0.0995083	-0.0322877	0.0155137	7.67083828712384e-05	0.0203102
TRITD7Av1G070470	0.0225418	-0.0413617	-0.0151021	-0.0561718	-0.0522565	0.0343301	0.0120687	-0.0598135	-0.0299157	-0.0120057	-0.0277474	0.0622946	0.0177955	0.00194972	0.0462828	-0.00720713	0.0150194	0.0153825	0.0566251	-0.0292899	-0.0509687	-0.0948192	-0.0117053	0.0309326
TRITD7Bv1G040330	-0.0340685	0.0489565	-0.0130344	0.00479345	-0.039627	0.0277249	-0.0607754	-0.0425593	0.0902956	0.0157836	-0.00887035	0.00531331	0.0719474	-0.0575314	0.0253712	0.0086172	-0.0420159	0.0409632	-0.0343729	-0.00269961	-0.00545567	0.00161077	0.109988	0.0604788
TRITD4Bv1G125210	-0.0329598	0.0619098	-0.0116621	-0.0170254	0.00238168	0.0359221	-0.0147506	0.0130181	0.0349507	0.0120321	-0.0103565	0.00953669	0.0220889	-0.0596362	0.0102261	0.0250559	0.00318081	-0.036432	0.0417643	-0.0040772	-0.000589591	-0.0355067	-0.00588955	0.0096165
TRITD4Av1G201830	0.0297496	-0.0241991	0.0387759	0.0506653	0.00888243	0.0559748	-0.0216178	-0.0048269	-0.0203947	0.0436093	-0.0342961	-0.072468	-0.0981492	-0.00662995	0.0414557	0.00597497	-0.0156698	-0.0144895	-0.0680326	0.099375	-0.0603509	-0.103166	0.124831	0.0101377
TRITD1Av1G136830	0.00972744	0.042651	0.0193439	-0.0352672	0.0929337	-0.018039	0.00335657	-0.07711	0.0258084	-0.00041046	-0.0566761	-0.0594203	-0.0112982	-0.0191602	0.0316105	0.0247704	-0.0550243	-0.0259782	0.0009922	0.0469388	0.011179	0.0451298	0.00782329	-0.0316892
TRITD2Av1G251240	0.0133246	-0.0372317	-0.0492477	-0.0544339	-0.0223914	-0.00739995	0.00438947	-0.0252148	0.00939419	0.0526641	-0.0183072	-0.0793566	0.00547536	0.0118415	-0.0320541	0.0708094	0.0220748	0.0682578	-0.0183397	0.0556056	0.0608508	-0.0312639	0.0140652	0.021133
TRITD6Av1G155190	0.0224805	-0.00914801	0.0528806	0.0626433	0.0344328	-0.0267919	-0.00334593	0.0391338	0.0508524	-0.0430101	-0.036803	0.000398703	-0.00335454	-0.017524	0.0708173	-0.036235	0.0139261	-0.00842592	0.0112021	0.024163	0.0441325	-0.0508711	-0.00355858	-0.0335863
TRITD2Bv1G008230	-0.0241704	0.0417865	-0.0337656	0.0179342	-0.0819109	0.039166	0.000739114	0.0194369	-0.00603285	0.0517304	-0.0595286	-0.0249925	-0.0544374	0.00853921	0.021285	-0.063819	0.0449184	0.0064472	0.0235659	0.0665129	-0.0860776	-0.00020261	0.0669529	0.0368138
TRITD2Bv1G091850	-0.0256795	0.00614299	0.0146346	0.0780539	0.0147043	0.0542855	-0.0173954	-0.0521488	0.0168021	0.000548202	0.0047902	-0.0229698	-0.0310511	-0.056887	0.000609229	0.00520644	0.0352666	0.0887849	0.0674354	-0.0338162	0.120052	0.00901006	-0.0669167	-0.0609617
TRITD2Av1G222600	-0.0465103	-0.00904141	-0.0554109	-0.000477318	0.0215373	0.0619429	0.0248424	-0.0399368	-0.0300735	-0.0116581	-0.010538	-0.0468941	-0.000137779	-0.0849336	-0.015661	-0.01445	0.011214	0.0598868	0.00573961	0.0144966	-0.00252946	-0.00427458	0.00392188	-0.0396922
TRITD1Bv1G171150	-0.0186567	-0.0187986	0.0802051	-0.000538437	-0.0356959	0.0265681	0.0164753	0.0152739	0.0198925	-0.0478608	-0.00616	-0.0398483	0.0185697	-0.0155271	-0.0392818	0.019845	-0.0144314	-0.00678373	0.0184487	-0.02556	-0.0187754	0.0273865	0.00613309	-0.0397848
TRITD3Bv1G205770	0.0189513	-0.0443622	-0.0112108	-0.0673587	0.00661444	-0.015804	-0.0459137	0.0287867	-0.047214	-0.0046332	-0.0209567	-0.0507543	-0.00790884	0.00445536	-0.0348851	-0.0241162	0.0135352	0.00510865	-0.0250878	0.0272173	0.0220114	0.0349186	-0.0488031	0.0208683
TRITD7Bv1G190750	-0.00618679	0.0538844	0.0243484	-0.047774	0.0553238	-0.00470861	-0.00156674	-0.0175139	-0.0517976	-0.0211805	-0.0215302	-0.0423999	-0.00658958	-0.0146832	0.00088426	-0.015553	-0.0546964	-0.0124613	-0.0352591	-0.0224252	-0.0292633	0.0276591	0.00206553	-0.059677
TRITD2Av1G003830	-0.00396267	-0.037028	-0.0422858	-0.061979	0.0152542	-0.00599917	0.0190864	-0.0300345	0.0108549	0.0565535	0.0355696	-0.000745206	0.0348809	0.0689781	-0.0194526	0.0294295	0.00981471	-0.0359641	0.0297337	0.0876874	0.0994733	0.0149566	-0.104114	0.0273563
TRITD1Bv1G000980	-0.0582846	-0.0260299	0.0448085	-0.00431188	0.00135561	-0.00878732	0.0216915	0.00697644	-0.0251965	0.0295791	-0.000283627	0.00571588	0.000304224	-0.000465481	0.00677474	0.00390083	0.0119269	0.0159347	-0.0220119	0.00597127	-0.00351075	0.0116425	0.0149835	-0.0610837
TRITD1Bv1G170510	-0.0251782	-0.0193643	0.0780505	0.00143678	-0.0337497	0.0207474	0.0119608	0.0210208	0.0193447	-0.0423083	-0.00986228	-0.0368585	0.0301548	-0.00911006	-0.0294445	0.013806	-0.0197092	0.00747602	-0.0181429	-0.0201205	0.00348679	0.0105041	-0.0254723	-0.0363626
TRITD7Bv1G220840	-0.0436778	-0.0294261	-0.0623498	-0.00415402	0.00910949	-0.000977336	0.0175945	-0.00159056	0.00470658	-0.0181945	-0.000732357	-0.00205747	-0.00485605	-0.0154803	-0.0334689	0.0448815	-0.0424001	-0.0162982	-0.0149737	0.0680771	0.0296857	-0.0225835	0.0136032	0.0813359
TRITD5Bv1G199790	0.04255	0.0309203	0.000682775	0.0421177	0.0501932	-0.00248443	0.0450586	0.0190578	-0.0325736	-0.00169191	-0.0259668	-0.00798345	0.0404345	-0.0115958	0.0217594	0.137909	0.0820284	0.11296	0.0778897	-0.0484575	-0.0256905	0.00109959	-0.0713022	0.026989
TRITD3Av1G287400	-0.0601443	-0.0224544	0.0377598	-0.0166779	0.00899257	0.0076191	0.0154797	-0.000254905	-0.0112601	0.0154829	-0.0011113	0.0300841	0.000897675	-0.0195757	-0.0558176	-0.0681814	0.0433818	0.0184257	0.0254605	0.00754216	-0.00436164	-0.0236266	-0.0266782	-0.014002
TRITD7Bv1G184270	0.0339791	0.0378613	0.0530159	-0.0057271	-0.039263	-0.0479557	0.0228897	0.00169927	-0.0131737	0.0137312	-0.0156046	-0.00995754	0.0469562	-0.0305232	0.030961	-0.0119268	0.0705521	0.0547524	0.016477	-0.0273595	0.0440907	0.0757335	0.032438	-0.0651374
TRITD5Av1G200800	-0.034186	0.0142574	0.00747388	0.0334539	-0.0117181	0.128977	0.00311981	-0.026344	-0.0416515	0.0383692	-0.0111271	-0.00301313	-0.049715	-0.0385938	-0.0358209	0.0680998	0.106576	0.00545243	-0.0202795	-0.0727392	-0.00962407	-0.0273678	0.0236685	0.0100211
TRITD7Bv1G184650	0.0432189	0.0283135	0.059254	-0.00462147	-0.0324875	-0.0234499	-0.0329496	0.0172912	0.00556405	0.0196896	0.0183694	0.009879	0.0280072	0.00791791	-0.0253513	0.0279944	0.0256484	-0.0253652	-0.00201141	0.0342133	-0.00556842	-0.0272496	-0.00983106	-0.0207854
TRITD2Bv1G130710	-0.0190692	0.0504145	0.0150427	-0.0434527	0.0728452	0.012574	-0.00828677	0.0018054	-0.0117251	-0.0248238	-0.0245644	0.0284166	0.0405898	0.0470246	-0.0138971	0.0457167	0.0174781	-0.0501434	-0.00200149	-0.0571714	0.0432879	0.0384994	-0.0165492	-0.0290025
TRITD6Bv1G128630	-0.0236211	-0.0038182	-0.0401955	-0.0350656	0.0146195	0.0313279	-0.0757986	0.00127921	0.0283332	-0.004183	0.0346336	-0.0623126	0.120553	-0.0819136	-0.127021	-0.129113	0.141043	0.0984095	0.0540112	0.0196849	0.10789	-0.0492422	0.0722417	0.00899529
TRITD2Bv1G245070	-0.0128505	0.0532521	0.0134503	-0.0547618	0.0280085	-0.0249005	0.00946711	0.023434	-0.0279143	0.00903406	-0.0331893	-0.0191852	0.0423615	0.0352844	-0.0629519	0.0580983	0.0213228	0.0777459	0.0151374	0.0013694	-0.0125151	0.0310506	-0.0139327	0.00529879
TRITD5Bv1G138230	-0.0105105	-0.00459313	-0.0252584	-0.0801177	-0.0230159	0.0581483	0.0250397	-0.0151512	-0.0605798	0.0360178	0.0510887	0.0204741	-0.0296245	0.00010752	0.0581911	0.0387398	0.0209061	-0.0164717	0.0730146	-0.0122521	0.00323972	0.00139031	0.0430498	0.0547898
TRITD1Bv1G219480	0.0239003	0.00975122	0.0121139	0.0114139	0.052957	0.135029	-0.0156794	-0.0609773	0.0280794	0.0352119	-0.00997847	-0.0334614	-0.0923207	0.00320414	-0.0425122	0.0401178	0.0209771	0.031787	0.120807	-0.0698781	-0.0144769	-0.0381603	0.00264117	0.043524
TRITD5Bv1G159140	0.0485256	0.0281812	0.0551169	0.00766383	-0.024443	-0.0205174	-0.0160208	-0.000184087	-0.00381557	0.0036354	0.0121415	0.0241449	0.0247635	-0.0153521	-0.00449389	0.035744	0.0120999	0.0146573	0.0333538	0.0451205	-0.0452991	-0.023457	-0.0139876	0.0330378
TRITD5Av1G081420	0.0627317	0.0194623	-0.0384553	0.0152015	0.0129394	-0.00654948	-0.00859989	0.0138176	0.0152185	-0.0116771	-0.000772384	-0.00533154	-0.00271589	-0.00102867	-0.014858	-0.0131753	-0.0148072	-0.0130087	0.00334839	-0.0131507	0.00385527	0.00526458	0.00851018	0.0234133
TRITD1Av1G141680	0.0234444	0.0556717	0.0103105	-0.0413256	-0.045669	-0.0349252	0.00173157	0.0226596	-0.0174629	0.0508703	0.0130541	-0.00660334	0.0253091	-0.0130263	-0.0033874	0.0135743	0.0178772	0.0449872	-0.0143994	-0.0205068	0.0276661	-0.0273561	-0.00472945	-0.0331049
TRITD7Av1G017230	0.0272573	-0.0550494	-0.0265575	-0.032794	-0.00934757	-0.00121531	0.0301907	0.00400547	0.0146669	0.0011803	0.00382051	0.0959967	-0.000286437	0.0289123	0.0347961	-0.0359136	0.0314192	-0.0891013	0.0328127	0.00125572	0.0599844	0.00935245	-0.0205959	0.0173393
TRITD1Av1G176390	0.0392413	-0.0102375	-0.00213782	-0.0286917	0.0343245	0.0877374	0.0909542	0.0235078	0.0678921	0.084696	-0.0348219	0.0544151	0.00180866	-0.0178851	0.0299459	-0.0193	-0.0203434	-0.0387506	0.0245212	-0.0805704	0.0207556	-0.0245772	-0.0235501	-0.0239445
TRITD5Bv1G232040	0.0202745	-0.0456001	0.00443147	-0.0651939	0.022152	0.0152171	-0.0309581	0.035579	-0.00301853	0.01774	0.0148975	-0.0641139	-0.0251556	0.00754127	-0.0044038	0.0369188	0.00785684	-0.0417292	-4.95716e-05	-0.000356081	-0.0437981	0.0831515	-0.0263225	-0.0092718
TRITD1Av1G176370	-0.0514804	-0.0264766	0.036315	-0.0255927	0.0181665	-0.00680102	0.0351245	0.0248866	-0.0380527	0.0415914	-0.0285586	0.0470284	-0.068233	0.0382304	-0.0188558	0.0252001	0.0295435	-0.0203717	0.0749444	-0.0280832	-0.0412221	0.0417732	-0.0126287	0.0185397
TRITD1Bv1G091440	-0.0167784	0.04711	0.00478503	-0.0422719	0.0762394	0.00354546	-0.0492784	-0.00807586	-0.0228271	-0.019419	-0.034972	0.0250718	0.0370435	0.010972	0.102741	0.0677443	0.0412146	-0.0328694	-0.0307931	0.0178929	0.00302091	-0.0244875	0.0189425	0.0337702
TRITD1Bv1G219760	-0.0337864	0.0339538	0.000720917	-0.0618938	-0.0382582	-0.0264657	-0.00228445	0.0329394	-0.00201206	0.0344852	0.0711387	-0.034645	0.0547954	0.0318419	0.00656487	-0.00742688	0.0320437	-0.0539244	0.0119854	0.0473506	0.00310624	0.00903652	-0.0527361	-0.00454774
TRITD6Av1G033700	-0.0311299	0.0600686	-0.020291	-0.00570793	-0.0215105	0.0234252	-0.0200895	-0.0155178	0.0560215	-0.00473473	-0.0134401	0.0382515	-0.0321249	-0.0309093	-0.0488068	0.0273857	0.0151777	0.00507549	0.00726327	-0.0319933	0.0491354	0.0192202	0.0139393	-0.024011
TRITD5Av1G158770	-0.0125352	0.0635152	-0.0116055	-0.0170363	0.00509732	0.0445915	-0.0354505	0.0218249	0.0681417	-0.0167934	-0.012986	0.0327405	-0.0259646	0.0109837	0.028187	0.0631388	-0.0562564	0.015632	0.0362162	0.0004907	-0.0369658	-0.0536857	-0.038589	0.0374291
TRITD2Av1G236510	-0.035599	0.052763	-0.0164898	0.00265841	-0.0423095	0.036206	-0.033258	0.0115222	0.0637992	0.046439	-0.00944428	-0.040993	-0.0448204	-0.0271238	-0.0141876	0.036186	-0.0173974	-0.00531665	0.00839949	-0.0165927	0.0509873	-0.000716437	0.00467869	0.0298275
TRITD7Bv1G179950	-0.00366969	0.0135466	0.0250948	-0.044735	0.0939191	-0.0215111	-0.0722932	-0.054745	0.0556198	0.00449311	-0.0222728	-0.0921634	0.0303609	-0.0603316	0.0294261	-0.0613384	-0.0582576	0.0434205	-0.0278737	-0.0970675	0.011397	-0.103141	0.040014	0.0265436
TRITD5Bv1G147150	-0.0238164	0.060339	-0.0178123	-0.0121229	0.000805461	0.0360497	-0.032727	0.00270242	0.0795049	-0.0133641	-0.0117744	0.020719	-0.0351467	0.00846874	0.0364831	0.0340978	-0.0744275	0.0248836	0.0297301	0.00226972	-0.0440757	-0.0466428	-0.0396871	-0.0132019
TRITD2Av1G030440	-0.0304401	0.0291232	-0.00970986	-0.0463248	0.0146439	0.0129882	-0.018725	0.00816372	0.0280264	-0.0186835	0.098989	-0.109288	0.176864	0.0253284	-0.0105214	-0.0318062	0.0245016	-0.0307833	0.0311162	-0.0237095	-0.0240403	-0.00802203	0.180022	-0.000401467
TRITD4Av1G194750	-0.018012	0.0321868	0.0244372	-0.0595659	0.079863	-0.0256587	-0.00238008	-0.035394	0.00908764	0.0392604	-0.00369636	0.00334166	-0.0347634	-0.0537509	0.0261948	0.00388783	0.0105684	-0.00306311	0.012023	-0.0480883	0.00527868	0.0360129	-0.035487	0.0505905
TRITD5Av1G257370	-0.0355714	0.0390058	-0.0331497	-0.0501403	-0.0343855	0.0104957	-0.00307729	-0.00567752	0.0295288	-0.00204222	-0.0342962	-0.0576243	0.00527493	0.0295885	0.0173964	-0.0203055	-0.0247802	-0.0142676	0.0250662	-0.010448	0.024274	0.0240266	-0.0690698	-0.0117825
TRITD7Av1G211670	-0.0443111	-0.0284536	-0.0595567	0.0117754	0.0302735	0.00949549	0.00597705	-0.00847879	0.015085	-0.00548543	0.0134135	-0.0285375	-0.00408143	0.0128238	-0.0223674	0.0185815	-0.0217196	-0.0236259	0.0174925	-0.00533134	0.0350047	-0.00432871	-0.0147113	0.0337627
TRITD3Bv1G201140	-0.0351463	0.00403386	0.00367362	0.0648819	0.0175745	-0.0103975	0.0271453	0.0407395	0.0185565	-0.0481702	-0.0636987	0.0963763	-0.115752	-0.0579847	-0.0343441	0.00829564	0.0722755	-0.00622637	-0.0920819	0.0166271	0.0780514	-0.0400195	-0.0394513	0.00389794
TRITD6Bv1G190670	0.0170345	-0.0130693	0.0719293	0.0138544	-0.0488139	0.0271955	-0.0244859	-0.00465595	0.0244135	0.0149229	0.0410427	-0.0547509	0.0417909	0.0210527	0.0280598	0.0927746	-0.0470262	-0.0661366	-0.111341	-0.0600299	0.0428434	-0.0243466	-0.0138143	-0.0436787
[truncated: 1 more columns]

## Sheet: S19. DW_transcr_complete_allele
							D1D1	D1D2	D1D3	D1D5	D1D7	D1D8	D1F1	D1F3	D1F4	D1F5	D1F6	D1F8	D1R2	D1R3	D1R4	D1R5	D1R6	D1R8	D1S1	D1S3	D1S4	D1S5	D1S6	D1S8
							3ALb	3ALb	3ALb	3ALb	3ALb	3ALb	3ALa	3ALa	3ALa	3ALa	3ALa	3ALa	3ALb	3ALb	3ALb	3ALb	3ALb	3ALb	3ALa	3ALa	3ALa	3ALa	3ALa	3ALa
							59	59	59	59	59	59	59	59	59	59	59	59	59	59	59	59	59	59	59	59	59	59	59	59
gene_id	baseMean	log2FoldChange	lfcSE	stat	pvalue	padj	Pierce 59	Pierce 59	Pierce 49	Pierce 59	Pierce 49	Pierce 49	PI 41353 49	PI 41353 59	PI 41353 59	PI 41353 49	PI 41353 49	PI 41353 59	3ALb 59	3ALb 59	3ALb 59	3ALb 49	3ALb 49	3ALb 49	3ALa 59	3ALa 49	3ALa 59	3ALa 59	3ALa 49	3ALa 49	gene_name	gene_chr	gene_start	gene_end	gene_strand	gene_length	gene_biotype	gene_description	tf_family
TRITD1Av1G215320	1498.86	-28.8797	1.95155	-14.7983	1.5e-49	6.34e-45	4758	7858	12598	4862	5698	7611	0	0	0	0	0	0	3	5	0	3	0	0	0	0	0	0	0	0	-	1A	557020081	557020839	-	759	protein_coding	- && - && -	-
TRITD4Bv1G115660	48.8342	-5.6003	0.421746	-13.2788	3.07e-40	6.48e-36	93	95	236	113	93	72	4	2	0	0	2	1	113	102	148	85	37	121	8	4	0	0	1	0	-	4B	406933396	406933770	+	375	protein_coding	- && - && -	-
TRITD0Uv1G069680	229.195	-26.1514	2.0157	-12.9739	1.72e-38	2.42e-34	931	831	1935	1062	866	971	0	0	0	0	0	0	0	1	0	1	0	0	0	0	0	0	0	0	-	Un	179192813	179344989	+	1070	protein_coding	- && - && -	-
TRITD6Bv1G042840	469.722	28.1249	2.27155	12.3814	3.3e-35	3.48e-31	0	0	0	0	0	0	1645	2392	1741	1378	1139	2758	0	0	0	0	0	0	0	0	0	0	5	0	-	6B	124258975	124260341	+	1308	protein_coding	- && - && -	-
TRITD3Bv1G267140	340.417	-26.845	2.23787	-11.9957	3.74e-33	3.16e-29	1019	1489	3331	1305	1269	1672	0	0	0	0	0	0	0	0	0	9	0	0	0	0	0	0	0	0	-	3B	799481004	799486410	+	2154	protein_coding	- && P60839.1 RecName: Full=Probable disease resistance protein At1g12290 && PF00931:NB-ARC domain	NB-ARC
TRITD3Bv1G227890	160.119	-25.8016	2.15625	-11.9659	5.36e-33	3.77e-29	790	791	1010	676	375	803	0	0	0	0	0	0	0	0	0	6	0	0	0	0	0	0	0	0	-	3B	691939762	691965727	-	678	protein_coding	- && - && PF08246:Cathepsin propeptide inhibitor domain (I29)	-
TRITD6Bv1G221680	577.097	-27.5644	2.3289	-11.8358	2.55e-32	1.54e-28	2406	2270	5676	2110	2384	2133	0	0	0	0	0	0	0	0	0	2	0	0	0	0	0	0	0	0	-	6B	680878846	680880629	+	1506	protein_coding	- && - && -	-
TRITD7Bv1G035340	57.2603	6.23963	0.528554	11.8051	3.67e-32	1.94e-28	0	0	1	0	0	3	93	138	139	67	94	33	4	8	0	0	0	4	113	112	81	191	58	155	-	7B	98827038	98827334	+	297	protein_coding	- && - && -	-
TRITD7Bv1G200640	79.7982	25.6892	2.19322	11.713	1.09e-31	5.13e-28	0	0	0	0	0	0	1	296	1427	7	3	308	0	0	0	0	0	0	0	0	0	0	0	0	-	7B	627818933	627828645	+	1616	protein_coding	- && Q0VHD6.1 RecName: Full=(+)-germacrene D synthase && PF03936:Terpene synthase family, metal binding domain|PF01397:Terpene synthase, N-terminal domain	-
TRITD6Av1G210320	84.9716	25.8987	2.39856	10.7976	3.53e-27	1.44e-23	0	0	0	0	0	0	487	271	262	346	394	175	0	0	0	0	0	0	0	0	0	0	0	0	-	6A	582699349	582700689	-	1341	protein_coding	- && Q7XA39.1 RecName: Full=Putative disease resistance protein RGA4; AltName: Full=RGA4-blb && PF00931:NB-ARC domain	NB-ARC
TRITD6Bv1G047750	133.869	26.4131	2.44741	10.7922	3.75e-27	1.44e-23	0	0	0	0	0	0	368	818	1005	128	106	841	0	0	0	0	0	0	0	0	0	0	0	0	-	6B	135700933	135703105	-	966	protein_coding	- && Q9FGR9.1 RecName: Full=KDEL-tailed cysteine endopeptidase CEP1; AltName: Full=Cysteine proteinase CP56; Short=AtCP56; Flags: Precursor && PF00112:Papain family cysteine protease	Peptidase_C1
TRITD1Av1G161310	105.734	26.176	2.43424	10.7532	5.72e-27	1.6e-23	0	0	0	0	0	0	404	396	425	508	354	358	0	0	0	0	0	0	0	0	0	0	0	0	-	1A	436302782	436303199	-	258	protein_coding	- && - && -	-
TRITD2Av1G008560	154.33	26.703	2.48346	10.7523	5.78e-27	1.6e-23	0	0	0	0	0	0	622	553	355	984	493	511	0	0	0	0	0	0	0	0	0	0	0	0	-	2A	15608856	15609838	+	425	protein_coding	- && Q9LUV2.1 RecName: Full=Stress-response A/B barrel domain-containing protein HS1; AltName: Full=Pop3 family protein At3g17210; AltName: Full=Protein HEAT STABLE 1; Short=AtHS1 && PF07876:Stress responsive A/B Barrel Domain	-
TRITD4Av1G256300	152.584	26.6834	2.4826	10.7481	6.05e-27	1.6e-23	0	0	0	0	0	0	698	589	562	590	477	623	0	0	0	0	0	0	0	0	0	0	0	0	-	4A	718310678	718315291	+	961	protein_coding	- && - && -	-
TRITD6Bv1G047630	103.629	26.1442	2.43093	10.7548	5.63e-27	1.6e-23	0	0	0	0	0	0	442	410	397	440	464	227	0	0	0	0	0	0	0	0	0	0	0	0	-	6B	135646159	135646625	+	288	protein_coding	- && - && -	-
TRITD0Uv1G077820	304.004	27.6394	2.57108	10.7501	5.92e-27	1.6e-23	0	0	0	0	0	0	1280	945	1131	1868	709	1071	0	0	0	0	0	0	0	0	0	0	0	0	-	Un	210237975	210241475	+	2691	protein_coding	- && Q38834.2 RecName: Full=Disease resistance RPP13-like protein 4; AltName: Full=Disease resistance protein ZAR1; AltName: Full=Protein HOPZ-ACTIVATED RESISTANCE 1 && PF18052:Rx N-terminal domain|PF00931:NB-ARC domain	NB-ARC
TRITD3Av1G106360	78.5132	25.7241	2.39836	10.7257	7.71e-27	1.86e-23	0	0	0	0	0	0	315	385	308	327	328	147	0	0	0	0	0	0	0	0	0	0	0	0	-	3A	282093814	282095862	-	1269	protein_coding	- && - && PF02902:Ulp1 protease family, C-terminal catalytic domain	Peptidase_C48
TRITD5Av1G193740	199.195	26.9841	2.51646	10.723	7.94e-27	1.86e-23	0	0	0	0	0	0	793	813	837	643	708	849	0	0	0	0	0	0	0	0	0	0	0	0	-	5A	523212087	523216988	-	2586	protein_coding	- && - && PF13962:Domain of unknown function	-
TRITD4Av1G253500	41.0648	24.9284	2.38739	10.4417	1.6e-25	3.55e-22	0	0	0	0	0	0	618	52	180	31	54	6	0	0	0	0	0	0	0	0	0	0	0	0	-	4A	709186314	709190014	+	1935	protein_coding	- && C0LGP4.1 RecName: Full=Probable LRR receptor-like serine/threonine-protein kinase At3g47570; Flags: Precursor && PF08263:Leucine rich repeat N-terminal domain|PF00069:Protein kinase domain|PF13855:Leucine rich repeat	Pkinase
TRITD7Av1G274720	447.163	-27.2329	2.62956	-10.3564	3.91e-25	8.26e-22	1592	1786	4168	1342	1972	2247	0	0	0	0	0	0	0	0	0	0	0	0	0	0	0	0	0	0	-	7A	713310440	713318889	+	3865	protein_coding	- && P0DH86.1 RecName: Full=G-type lectin S-receptor-like serine/threonine-protein kinase SRK; Flags: Precursor && PF00069:Protein kinase domain|PF00635:MSP (Major sperm protein) domain|PF00400:WD domain, G-beta repeat	Pkinase
TRITD1Bv1G012590	372.057	-26.9792	2.60876	-10.3418	4.56e-25	9.08e-22	1449	2175	2265	1512	1118	1804	0	0	0	0	0	0	0	0	0	0	0	0	0	0	0	0	0	0	-	1B	31224609	31235484	+	2655	protein_coding	- && F4K5J1.2 RecName: Full=Myosin-17; AltName: Full=Myosin XI K; Short=AtXIK && PF00069:Protein kinase domain|PF01843:DIL domain	Pkinase
TRITD2Bv1G140400	111.509	-25.3	2.44729	-10.338	4.74e-25	9.08e-22	630	756	401	555	198	392	0	0	0	0	0	0	0	0	0	0	0	0	0	0	0	0	0	0	-	2B	414438030	414438572	-	543	protein_coding	- && - && -	-
TRITD0Uv1G077780	349.246	26.7237	2.586	10.334	4.95e-25	9.08e-22	0	0	0	0	0	0	1294	1346	1738	1397	905	1503	0	0	0	0	0	0	0	0	0	0	0	0	-	Un	210107980	210236946	-	2973	protein_coding	- && Q6L3Z7.1 RecName: Full=Putative late blight resistance protein homolog R1B-14 && PF00931:NB-ARC domain|PF18052:Rx N-terminal domain	NB-ARC
TRITD7Av1G004120	304.493	-26.6919	2.58434	-10.3283	5.25e-25	9.23e-22	1399	1274	2519	1272	1013	1256	0	0	0	0	0	0	0	0	0	0	0	0	0	0	0	0	0	0	-	7A	7000591	7002512	-	318	protein_coding	- && - && -	-
TRITD1Av1G201790	200.258	-26.1105	2.5309	-10.3167	5.92e-25	9.71e-22	816	1165	781	1181	490	898	0	0	0	0	0	0	0	0	0	0	0	0	0	0	0	0	0	0	-	1A	527122431	527123195	-	765	protein_coding	- && - && -	-
TRITD2Av1G294070	103.813	-25.1888	2.44983	-10.2818	8.51e-25	9.71e-22	430	346	989	399	440	437	0	0	0	0	0	0	0	0	0	0	0	0	0	0	0	0	0	0	-	2A	771228256	771232049	-	1437	protein_coding	- && - && -	-
TRITD2Av1G294080	166.906	-25.8503	2.51124	-10.2939	7.51e-25	9.71e-22	690	723	1565	562	697	638	0	0	0	0	0	0	0	0	0	0	0	0	0	0	0	0	0	0	-	2A	771235987	771238514	-	1680	protein_coding	- && - && -	-
TRITD2Bv1G001610	87.917	-24.953	2.42202	-10.3025	6.86e-25	9.71e-22	519	597	483	299	231	256	0	0	0	0	0	0	0	0	0	0	0	0	0	0	0	0	0	0	-	2B	2748608	2758853	+	669	protein_coding	- && Q8LBA0.2 RecName: Full=NEP1-interacting protein-like 2; AltName: Full=RING-H2 finger protein ATL24 && PF13639:Ring finger domain	-
TRITD2Bv1G000020	171.88	-25.9109	2.51351	-10.3087	6.44e-25	9.71e-22	1115	792	1444	755	285	524	0	0	0	0	0	0	0	0	0	0	0	0	0	0	0	0	0	0	-	2B	39274	40465	+	453	protein_coding	- && - && -	-
TRITD3Av1G230320	147.932	-25.6728	2.49619	-10.2848	8.25e-25	9.71e-22	485	624	1781	514	568	566	0	0	0	0	0	0	0	0	0	0	0	0	0	0	0	0	0	0	-	3A	629246723	629257095	+	720	protein_coding	- && - && -	-
TRITD3Bv1G277830	154.166	-25.7373	2.50286	-10.2832	8.39e-25	9.71e-22	498	757	776	914	441	824	0	0	0	0	0	0	0	0	0	0	0	0	0	0	0	0	0	0	-	3B	823935342	823947258	+	4635	protein_coding	- && Q9STE5.1 RecName: Full=Putative disease resistance RPP13-like protein 2 && PF00069:Protein kinase domain|PF00931:NB-ARC domain|PF00635:MSP (Major sperm protein) domain|PF18052:Rx N-terminal domain	Pkinase
TRITD3Bv1G266590	163.129	-25.8277	2.50745	-10.3004	7.02e-25	9.71e-22	562	767	1118	922	497	722	0	0	0	0	0	0	0	0	0	0	0	0	0	0	0	0	0	0	-	3B	797332158	797339427	+	810	protein_coding	- && Q8L7G3.1 RecName: Full=Cysteine-rich receptor-like protein kinase 7; Short=Cysteine-rich RLK7; Flags: Precursor && PF00069:Protein kinase domain	Pkinase
TRITD3Bv1G274460	189.342	-25.987	2.52687	-10.2843	8.29e-25	9.71e-22	664	698	1800	349	1183	840	0	0	0	0	0	0	0	0	0	0	0	0	0	0	0	0	0	0	-	3B	817098441	817109118	-	2970	protein_coding	- && Q9LSR9.1 RecName: Full=L-type lectin-domain containing receptor kinase I.8; Short=LecRK-I.8; Flags: Precursor && PF00069:Protein kinase domain|PF18052:Rx N-terminal domain|PF00635:MSP (Major sperm protein) domain	Pkinase
TRITD4Av1G190370	157.834	-25.8001	2.50149	-10.3139	6.1e-25	9.71e-22	730	728	892	812	539	611	0	0	0	0	0	0	0	0	0	0	0	0	0	0	0	0	0	0	-	4A	567277715	567278253	-	434	protein_coding	- && - && -	-
TRITD6Av1G006920	228.453	-26.2898	2.55244	-10.2998	7.06e-25	9.71e-22	892	1026	1323	745	1217	1053	0	0	0	0	0	0	0	0	0	0	0	0	0	0	0	0	0	0	-	6A	15635962	15690054	-	3505	protein_coding	- && Q9LMP1.1 RecName: Full=Wall-associated receptor kinase 2; Flags: Precursor && PF07714:Protein tyrosine kinase	Pkinase_Tyr
TRITD6Av1G003770	232.001	-26.2689	2.55194	-10.2937	7.52e-25	9.71e-22	943	906	1765	913	846	1230	0	0	0	0	0	0	0	0	0	0	0	0	0	0	0	0	0	0	-	6A	8755353	8762744	-	2376	protein_coding	- && Q41328.2 RecName: Full=Pto-interacting protein 1; Short=Pti1; AltName: Full=Pto kinase interactor 1 && PF00069:Protein kinase domain|PF07714:Protein tyrosine kinase	Pkinase
TRITD0Uv1G076050	147.619	-25.691	2.49759	-10.2863	8.12e-25	9.71e-22	462	591	1026	946	401	747	0	0	0	0	0	0	0	0	0	0	0	0	0	0	0	0	0	0	-	Un	202909917	202914539	-	585	protein_coding	- && - && -	-
TRITD2Av1G294940	161.135	-25.7299	2.50551	-10.2693	9.69e-25	1.05e-21	539	585	1383	617	654	898	0	0	0	0	0	0	0	0	0	0	0	0	0	0	0	0	0	0	-	2A	773381657	773456998	+	6405	protein_coding	- && Q8W3K0.1 RecName: Full=Probable disease resistance protein At1g58602 && PF00931:NB-ARC domain|PF18052:Rx N-terminal domain	NB-ARC
TRITD2Bv1G001340	85.6048	-24.9068	2.42521	-10.27	9.62e-25	1.05e-21	305	281	1161	262	388	284	0	0	0	0	0	0	0	0	0	0	0	0	0	0	0	0	0	0	-	2B	2370363	2372588	+	2121	protein_coding	- && Q43210.1 RecName: Full=Phenylalanine ammonia-lyase && PF00221:Aromatic amino acid lyase	-
TRITD1Bv1G008170	105.774	-25.2099	2.45989	-10.2484	1.2e-24	1.26e-21	398	364	395	404	631	597	0	0	0	0	0	0	0	0	0	0	0	0	0	0	0	0	0	0	-	1B	19262505	19266522	+	3268	protein_coding	- && Q7XA42.2 RecName: Full=Putative disease resistance protein RGA1; AltName: Full=RGA3-blb && PF00931:NB-ARC domain	NB-ARC
TRITD7Bv1G208300	86.9873	-24.8746	2.4275	-10.247	1.22e-24	1.26e-21	320	334	1056	266	389	297	0	0	0	0	0	0	0	0	0	0	0	0	0	0	0	0	0	0	-	7B	651593491	651596057	-	450	protein_coding	- && - && PF01250:Ribosomal protein S6	-
TRITD7Av1G001860	99.9289	-25.0961	2.45136	-10.2376	1.35e-24	1.35e-21	202	401	604	66	595	933	0	0	0	0	0	0	0	0	0	0	0	0	0	0	0	0	0	0	-	7A	3455736	3462377	-	3326	protein_coding	- && Q38834.2 RecName: Full=Disease resistance RPP13-like protein 4; AltName: Full=Disease resistance protein ZAR1; AltName: Full=Protein HOPZ-ACTIVATED RESISTANCE 1 && PF18052:Rx N-terminal domain|PF00931:NB-ARC domain	NB-ARC
TRITD3Av1G201290	412.204	1.2322	0.120479	10.2275	1.49e-24	1.43e-21	225	234	629	305	195	204	493	482	734	505	407	633	301	281	366	214	195	240	661	573	712	380	458	524	-	3A	557780947	557781591	+	645	protein_coding	- && O65421.1 RecName: Full=Vacuolar protein sorting-associated protein 28 homolog 1 && PF03997:VPS28 protein	-
TRITD0Uv1G066920	115.219	-25.203	2.464	-10.2285	1.48e-24	1.43e-21	427	531	832	401	551	502	0	0	0	0	0	0	0	0	0	0	0	0	0	0	0	0	0	0	-	Un	166732562	166741257	-	2340	protein_coding	- && O49564.2 RecName: Full=Cysteine-rich receptor-like protein kinase 27; Short=Cysteine-rich RLK27; Flags: Precursor && PF00635:MSP (Major sperm protein) domain|PF00069:Protein kinase domain|PF00400:WD domain, G-beta repeat	Pkinase
TRITD5Av1G018760	76.7677	-24.6138	2.41127	-10.2078	1.83e-24	1.72e-21	272	283	478	420	268	415	0	0	0	0	0	0	0	0	0	0	0	0	0	0	0	0	0	0	-	5A	41387802	41390401	-	1431	protein_coding	- && - && PF03017:TNP1/EN/SPM transposase|PF03004:Plant transposase (Ptta/En/Spm family)	-
TRITD7Av1G280690	170.4	-25.6254	2.51591	-10.1853	2.31e-24	2.12e-21	582	829	1084	455	863	927	0	0	0	0	0	0	0	0	0	0	0	0	0	0	0	0	0	0	-	7A	726423998	726432991	+	3994	protein_coding	- && Q9SXB4.1 RecName: Full=G-type lectin S-receptor-like serine/threonine-protein kinase At1g11300; Flags: Precursor && PF00635:MSP (Major sperm protein) domain|PF00069:Protein kinase domain	Pkinase
TRITD2Bv1G000110	121.57	-25.1326	2.47447	-10.1567	3.09e-24	2.78e-21	459	722	580	393	517	613	0	0	0	0	0	0	0	0	0	0	0	0	0	0	0	0	0	0	-	2B	86012	187109	-	6800	protein_coding	- && Q39214.1 RecName: Full=Disease resistance protein RPM1; AltName: Full=Resistance to Pseudomonas syringae protein 3 && PF00931:NB-ARC domain	NB-ARC
TRITD2Bv1G051850	157.096	-25.7729	2.63489	-9.7814	1.35e-22	1.19e-19	459	997	4	1313	24	1156	0	0	0	0	0	0	0	0	0	0	0	0	0	0	0	0	0	0	-	2B	132863918	132867390	-	1680	protein_coding	- && B1B1U3.1 RecName: Full=Alpha-humulene synthase && PF03936:Terpene synthase family, metal binding domain|PF01397:Terpene synthase, N-terminal domain	-
TRITD2Av1G263710	13.7009	23.4676	2.47161	9.49486	2.21e-21	1.9e-18	0	0	0	0	0	0	70	0	0	3	220	0	0	0	0	0	0	0	0	0	0	0	0	0	-	2A	710663364	710666798	-	1292	protein_coding	- && Q94CH6.1 RecName: Full=GDSL esterase/lipase EXL3; AltName: Full=Family II extracellular lipase 3; Short=Family II lipase EXL3; Flags: Precursor && PF00657:GDSL-like Lipase/Acylhydrolase	Lipase_GDSL
TRITD3Av1G188730	87.5754	2.04775	0.217855	9.39964	5.47e-21	4.62e-18	30	34	102	37	49	23	144	75	198	173	150	161	40	18	24	25	35	54	100	179	123	48	134	101	-	3A	524697848	524699212	-	743	protein_coding	- && Q93YV9.1 RecName: Full=F-box protein SKIP8; AltName: Full=SKP1-interacting partner 8 && PF13474:SnoaL-like domain|PF02151:UvrB/uvrC motif	UVR
TRITD5Bv1G251320	12.3135	23.3203	2.48907	9.36909	7.32e-21	6.06e-18	0	0	0	0	0	0	35	0	0	6	221	0	0	0	0	0	0	0	0	0	0	0	0	0	-	5B	695878993	695882517	+	1170	protein_coding	- && Q94CH8.1 RecName: Full=GDSL esterase/lipase EXL1; AltName: Full=Family II extracellular lipase 1; Short=Family II lipase EXL1; Flags: Precursor && PF00657:GDSL-like Lipase/Acylhydrolase	Lipase_GDSL
TRITD6Av1G225740	7.754	22.6613	2.46064	9.20952	3.28e-20	2.66e-17	0	0	0	0	0	0	0	0	0	0	145	1	0	0	0	0	0	0	7	0	0	0	12	0	-	6A	612532612	612536043	+	1524	protein_coding	- && Q5XEP9.2 RecName: Full=3-ketoacyl-CoA synthase 2; Short=KCS-2; AltName: Full=Docosanoic acid synthase; AltName: Full=Very long-chain fatty acid condensing enzyme 2; Short=VLCFA condensing enzyme 2 && PF08392:FAE1/Type III polyketide synthase-like protein|PF08541:3-Oxoacyl-[acyl-carrier-protein (ACP)] synthase III C terminal	-
TRITD3Bv1G178970	707.569	-0.680059	0.0758387	-8.96718	3.04e-19	2.42e-16	910	879	1585	1086	772	836	478	526	657	491	332	536	966	972	1126	827	857	803	577	454	715	529	437	465	-	3B	546789715	546790359	-	561	protein_coding	- && O65421.1 RecName: Full=Vacuolar protein sorting-associated protein 28 homolog 1 && PF03997:VPS28 protein	-
TRITD0Uv1G054820	12.2676	23.3175	2.62404	8.8861	6.33e-19	4.95e-16	0	0	0	0	0	0	65	0	3	0	195	0	0	0	0	0	0	0	0	0	0	0	0	0	-	Un	135745710	135783919	-	2291	protein_coding	- && O48958.1 RecName: Full=4-hydroxyphenylacetaldehyde oxime monooxygenase; AltName: Full=Cytochrome P450 71E1 && PF00067:Cytochrome P450	p450
TRITD0Uv1G051600	97.5494	26.1038	2.96697	8.79814	1.39e-18	1.07e-15	0	0	0	0	0	0	835	0	0	0	1264	4	0	0	0	0	0	0	0	0	0	0	0	0	-	Un	127704014	127705306	-	1293	protein_coding	- && - && PF13855:Leucine rich repeat	-
TRITD2Bv1G014240	69.5615	25.657	2.93148	8.75223	2.09e-18	1.58e-15	0	0	0	0	0	0	819	262	0	0	347	13	0	0	0	0	0	0	0	0	0	0	113	0	-	2B	29289402	29289623	-	222	protein_coding	- && - && -	-
TRITD1Bv1G053440	12.748	23.3705	2.68417	8.70679	3.13e-18	2.32e-15	0	0	0	0	0	0	30	0	6	0	236	0	0	0	0	0	0	0	0	0	0	0	0	0	-	1B	146189646	146193488	-	2651	protein_coding	- && Q84S18.1 RecName: Full=Probable mixed-linked glucan synthase 8; AltName: Full=1,3;1,4-beta-D-glucan synthase 8; AltName: Full=Cellulose synthase-like protein F8; AltName: Full=OsCslF8 && PF03552:Cellulose synthase	-
TRITD1Bv1G171410	48.5336	25.0703	2.93503	8.54178	1.32e-17	9.62e-15	0	0	0	0	0	0	222	451	301	1	0	208	0	0	0	0	0	0	0	0	0	0	0	0	-	1B	531260312	531261059	+	567	protein_coding	- && - && -	-
TRITD7Av1G230510	7.48541	22.7238	2.66438	8.52874	1.48e-17	1.06e-14	0	0	0	0	0	0	15	0	0	0	142	0	0	0	0	0	0	0	0	0	0	0	0	2	-	7A	616154765	616155961	+	1197	protein_coding	- && Q5EAE9.2 RecName: Full=RING-H2 finger protein ATL43; AltName: Full=RING-type E3 ubiquitin transferase ATL43; Flags: Precursor && PF13639:Ring finger domain	-
TRITD2Av1G015060	39.8316	24.9275	2.96269	8.4138	3.97e-17	2.79e-14	0	0	0	0	0	0	194	0	0	0	651	5	0	0	0	0	0	0	0	0	0	0	0	2	-	2A	29071579	29072447	+	774	protein_coding	- && Q7XWU8.2 RecName: Full=Expansin-A1; AltName: Full=Alpha-expansin-1; AltName: Full=OsEXP1; AltName: Full=OsEXPA1; AltName: Full=OsaEXPa1.16; AltName: Full=RiExA; Flags: Precursor && PF01357:Pollen allergen	-
TRITD2Bv1G047270	27.1584	24.3891	2.97375	8.20148	2.37e-16	1.64e-13	0	0	0	0	0	0	128	2	0	0	442	0	0	0	0	0	0	0	0	0	0	0	9	0	-	2B	118417703	118419235	+	1533	protein_coding	- && Q6F4N5.1 RecName: Full=Aspartyl protease 25; AltName: Full=Protein RICE ANTHER DOWN-REGULATED BY CHILLING 1; Flags: Precursor && PF14541:Xylanase inhibitor C-terminal|PF14543:Xylanase inhibitor N-terminal	-
TRITD6Av1G145390	24.5948	24.2691	2.97376	8.16108	3.32e-16	2.26e-13	0	0	0	0	0	0	369	0	0	0	167	0	0	0	0	0	0	0	0	0	0	0	0	2	-	6A	424155248	424156830	-	1583	protein_coding	- && Q6K9G1.1 RecName: Full=Ammonium transporter 1 member 2; Short=OsAMT1;2 && PF00909:Ammonium Transporter Family	Ammonium_transp
TRITD7Bv1G037740	736.112	-0.779273	0.0955966	-8.15168	3.59e-16	2.41e-13	944	992	1946	680	1017	1121	659	518	645	457	530	430	1345	744	901	1009	1055	841	523	346	606	526	458	463	-	7B	104389983	104395134	-	683	protein_coding	- && Q9S7V4.1 RecName: Full=HVA22-like protein a; Short=AtHVA22a && PF03134:TB2/DP1, HVA22 family	TB2_DP1_HVA22
TRITD2Av1G259620	22.0956	24.12	2.97378	8.11089	5.03e-16	3.32e-13	0	0	0	0	0	0	195	0	0	0	274	0	0	0	0	0	0	0	0	0	0	0	8	0	-	2A	701558238	701558489	+	252	protein_coding	- && - && -	-
TRITD2Bv1G006590	19.7347	23.8701	2.94662	8.10086	5.46e-16	3.54e-13	0	0	0	0	0	0	205	59	0	0	171	0	0	0	0	0	0	0	0	0	0	0	0	0	-	2B	13305904	13308322	-	1710	protein_coding	- && B3TPQ7.1 RecName: Full=Alpha-terpineol synthase, chloroplastic; Short=Mg17; Flags: Precursor [Magnolia grandiflora] && PF01397:Terpene synthase, N-terminal domain|PF03936:Terpene synthase family, metal binding domain	-
TRITD7Bv1G028060	8.06691	-6.34845	0.784554	-8.0918	5.88e-16	3.76e-13	32	11	33	19	11	26	0	0	0	0	0	0	3	11	5	38	9	16	0	0	0	0	0	0	-	7B	78122164	78124878	+	696	protein_coding	- && - && -	-
TRITD0Uv1G051680	16.529	23.6992	2.94656	8.043	8.77e-16	5.52e-13	0	0	0	0	0	0	40	5	63	0	256	0	0	0	0	0	0	0	0	0	0	0	0	0	-	Un	127794178	127798295	+	2864	protein_coding	- && C0LGG4.2 RecName: Full=Probable LRR receptor-like serine/threonine-protein kinase At1g51860; Flags: Precursor && PF12819:Malectin-like domain|PF13855:Leucine rich repeat|PF07714:Protein tyrosine kinase	Pkinase_Tyr
TRITD1Bv1G000940	1442.97	-5.72468	0.715284	-8.00337	1.21e-15	7.52e-13	5311	5458	8584	8179	4474	6976	39	58	71	43	46	48	32	47	51	33	51	43	58	43	68	59	50	29	-	1B	2038618	2039847	-	387	protein_coding	- && O49453.1 RecName: Full=Uncharacterized protein At4g28440 && -	-
TRITD6Av1G218090	103.121	9.16586	1.14568	8.00036	1.24e-15	7.59e-13	0	0	1	0	1	3	337	427	393	196	361	653	0	0	0	0	0	0	0	16	16	14	0	5	-	6A	597954695	597957514	-	2094	protein_coding	- && - && PF04578:Protein of unknown function, DUF594|PF13968:Domain of unknown function (DUF4220)	-
TRITD4Bv1G136730	16.8408	23.7459	2.97384	7.98491	1.41e-15	8.48e-13	0	0	0	0	0	0	21	0	0	8	328	0	0	0	0	0	0	0	0	0	0	0	0	0	-	4B	475799739	475801615	+	1326	protein_coding	- && Q9FHX5.1 RecName: Full=Glucan endo-1,3-beta-glucosidase 10; AltName: Full=(1->3)-beta-glucan endohydrolase 10; Short=(1->3)-beta-glucanase 10; AltName: Full=Beta-1,3-endoglucanase 10; Short=Beta-1,3-glucanase 10; AltName: Full=Putative plasmodesmal associated protein; Short=AtBG_ppap; Flags: Precursor && PF00332:Glycosyl hydrolases family 17	Glyco_hydro_17
TRITD2Bv1G001760	486.398	-5.61325	0.703665	-7.97717	1.5e-15	8.9e-13	1117	2137	2378	2636	2120	2395	21	19	34	3	3	25	14	37	34	53	22	32	11	8	13	38	33	21	-	2B	3181227	3212354	-	8541	protein_coding	- && - && -	-
TRITD3Bv1G152180	16.5436	23.5514	2.95415	7.97232	1.56e-15	9.13e-13	0	0	0	0	0	0	8	0	34	0	2	362	0	0	0	0	0	0	0	0	0	0	0	0	-	3B	469518923	469520458	-	1536	protein_coding	- && Q6VAA7.1 RecName: Full=UDP-glycosyltransferase 88B1 && PF00201:UDP-glucoronosyl and UDP-glucosyl transferase	UDPGT
TRITD0Uv1G040240	11.4038	23.3397	2.97396	7.84801	4.23e-15	2.44e-12	0	0	0	0	0	0	21	0	0	0	221	0	0	0	0	0	0	0	0	0	0	0	0	0	-	Un	96620366	96622080	+	1032	protein_coding	- && Q8LDS2.2 RecName: Full=Probable xyloglucan endotransglucosylase/hydrolase protein 27; Short=At-XTH27; Short=XTH-27; Flags: Precursor && PF00722:Glycosyl hydrolases family 16|PF06955:Xyloglucan endo-transglycosylase (XET) C-terminus	-
TRITD2Av1G277420	10.6466	23.1254	2.97399	7.7759	7.49e-15	4.27e-12	0	0	0	0	0	0	102	0	0	0	128	0	0	0	0	0	0	0	0	0	0	0	0	0	-	2A	739130896	739131528	-	633	protein_coding	- && - && -	-
TRITD2Bv1G134720	933.568	-10.8732	1.41454	-7.6867	1.51e-14	8.5e-12	2674	3326	9076	8075	2042	2344	0	0	3	0	0	0	3	8	4	6	1	1	0	0	0	0	1	9	-	2B	397619861	397622514	+	1183	protein_coding	- && Q10716.1 RecName: Full=Cysteine proteinase 1; Flags: Precursor && PF08246:Cathepsin propeptide inhibitor domain (I29)|PF00112:Papain family cysteine protease	Peptidase_C1
TRITD3Av1G187330	12.6429	7.21542	0.941652	7.66251	1.82e-14	1.01e-11	0	0	0	0	0	0	40	10	32	38	18	4	0	0	0	0	0	0	79	7	27	22	9	0	-	3A	519289660	519290169	+	333	protein_coding	- && - && -	-
TRITD7Av1G001090	520.91	-7.48451	0.980875	-7.63044	2.34e-14	1.28e-11	2774	2940	2223	1739	1818	2255	5	1	5	2	4	14	3	17	6	2	3	2	10	5	2	1	0	15	-	7A	2069009	2076272	-	2691	protein_coding	- && Q9LI00.1 RecName: Full=6-phosphogluconate dehydrogenase, decarboxylating 1; Short=OsG6PGH1 && PF03446:NAD binding domain of 6-phosphogluconate dehydrogenase|PF00393:6-phosphogluconate dehydrogenase, C-terminal domain	NAD_binding_2
TRITD4Av1G011620	987.269	-14.0365	1.87199	-7.49818	6.47e-14	3.5e-11	3697	997	20562	4002	4758	231	2	0	0	0	0	0	0	0	0	7	2	1	0	0	0	0	0	0	-	4A	25986215	25986832	+	618	protein_coding	- && Q9FWU1.2 RecName: Full=Putative ripening-related protein 4; Flags: Precursor && -	-
TRITD4Av1G002920	353.182	6.26251	0.841476	7.44229	9.9e-14	5.29e-11	9	6	20	6	11	6	783	1946	2109	349	812	2343	15	21	12	2	6	1	17	0	5	0	16	27	-	4A	5757900	5765874	-	2659	protein_coding	- && Q3UDE2.1 RecName: Full=Tubulin--tyrosine ligase-like protein 12 && PF03133:Tubulin-tyrosine ligase family	TTL
TRITD6Bv1G043890	8.67337	6.63399	0.905209	7.32868	2.32e-13	1.23e-10	0	0	0	0	0	0	17	20	5	45	14	22	0	0	0	0	0	0	4	3	23	0	24	20	-	6B	126313152	126313948	+	417	protein_coding	- && F4KBW6.1 RecName: Full=Nuclear pore complex protein NUP205; AltName: Full=Nucleoporin 205; AltName: Full=Protein EMBRYO DEFECTIVE 3142 && -	-
TRITD3Av1G264270	9.16959	-21.7545	2.97396	-7.31499	2.57e-13	1.34e-10	0	0	0	0	0	13	0	0	0	0	0	0	0	0	0	0	0	206	0	0	0	0	0	0	-	3A	702477737	702478828	-	1092	protein_coding	- && P49237.1 RecName: Full=Glucan endo-1,3-beta-glucosidase, acidic isoform; AltName: Full=(1->3)-beta-glucan endohydrolase; Short=(1->3)-beta-glucanase; AltName: Full=Beta-1,3-endoglucanase; Flags: Precursor && PF00332:Glycosyl hydrolases family 17	Glyco_hydro_17
TRITD1Bv1G006720	7.43364	-21.4986	2.94672	-7.29577	2.97e-13	1.53e-10	63	35	164	0	0	0	0	0	0	0	0	0	0	0	0	0	0	0	0	0	0	0	0	0	-	1B	15301587	15302732	-	687	protein_coding	- && - && -	-
TRITD4Bv1G014030	1042.37	-6.03397	0.828321	-7.28458	3.23e-13	1.64e-10	4526	5292	5706	4025	3596	4800	38	26	38	49	46	34	55	18	16	47	7	15	55	8	37	6	8	10	-	4B	33894988	33903757	+	1836	protein_coding	- && Q8LF21.2 RecName: Full=Dynamin-related protein 1C; AltName: Full=Dynamin-like protein 5; AltName: Full=Dynamin-like protein C; AltName: Full=Dynamin-like protein DLP1 && PF02212:Dynamin GTPase effector domain|PF01031:Dynamin central region|PF00350:Dynamin family	-
TRITD0Uv1G003510	97.0469	-5.48233	0.772766	-7.09442	1.3e-12	6.53e-10	265	269	780	357	569	394	5	1	11	0	4	16	15	16	12	7	6	20	6	0	3	10	2	0	-	Un	7262107	7264482	-	1485	protein_coding	- && Q84WN0.2 RecName: Full=Uncharacterized protein At4g37920, chloroplastic; Flags: Precursor && -	-
TRITD4Av1G249800	230.755	5.9312	0.843862	7.02864	2.09e-12	1.04e-09	0	0	5	0	33	26	1419	44	519	1371	682	161	0	3	2	23	0	76	30	520	42	0	14	90	-	4A	699859318	700208303	-	5133	protein_coding	- && Q9M175.1 RecName: Full=Protein NRT1/ PTR FAMILY 2.3; Short=AtNPF2.3; AltName: Full=Probable nitrate excretion transporter 3; AltName: Full=Protein NAXT1-like 2 && PF00854:POT family	-
TRITD7Av1G002900	901.162	-3.87057	0.554719	-6.97753	3e-12	1.47e-09	3121	4700	3751	3120	2967	4183	96	66	112	112	74	108	223	144	152	140	78	143	104	94	120	156	108	146	-	7A	5465706	5593463	-	7097	protein_coding	- && O23082.2 RecName: Full=Putative receptor-like protein kinase At4g00960 && PF00069:Protein kinase domain	Pkinase
TRITD6Av1G226950	284.873	4.18463	0.613679	6.81891	9.17e-12	4.45e-09	23	26	42	81	28	17	995	986	1310	982	776	1063	18	18	32	22	49	31	25	49	41	24	37	14	-	6A	614788126	614792665	-	1429	protein_coding	- && Q9XGM8.1 RecName: Full=Alpha-1,3-mannosyl-glycoprotein 2-beta-N-acetylglucosaminyltransferase; AltName: Full=N-acetylglucosaminyltransferase I; Short=GlcNAcT-I; AltName: Full=N-glycosyl-oligosaccharide-glycoprotein N-acetylglucosaminyltransferase I; AltName: Full=Protein COMPLEX GLYCAN LESS 1 && PF03071:GNT-I family	-
TRITD2Av1G295370	404.146	-7.34684	1.07883	-6.81001	9.76e-12	4.68e-09	1045	1398	4973	1619	1864	1448	1	7	7	0	4	0	4	2	1	3	6	16	5	3	0	0	12	21	-	2A	774320592	774353708	-	1647	protein_coding	- && Q9FR37.1 RecName: Full=Amidase 1; Short=AtAMI1; AltName: Full=Translocon at the outer membrane of chloroplasts 64-I; Short=AtTOC64-I && PF01425:Amidase	Amidase
TRITD7Av1G001350	269.325	-7.67941	1.1318	-6.78515	1.16e-11	5.5e-09	940	1197	2094	1364	798	1257	2	0	0	0	4	5	3	0	4	6	4	6	5	0	0	2	11	1	-	7A	2369913	2370730	+	321	protein_coding	- && Q9T096.2 RecName: Full=Protein yippee-like At4g27745 && PF03226:Yippee zinc-binding/DNA-binding /Mis18, centromere assembly	-
TRITD1Bv1G013050	7813.81	-3.40794	0.502628	-6.78026	1.2e-11	5.63e-09	32324	40226	33398	37590	18438	18055	1287	1306	1354	1068	381	1201	1969	1735	4652	1507	1053	1598	1675	465	921	2036	1173	1681	-	1B	32307767	32308685	+	807	protein_coding	- && Q4JL76.1 RecName: Full=Myb-related protein MYBAS2 && PF00249:Myb-like DNA-binding domain	Myb_DNA-binding
TRITD1Av1G147280	2480.46	1.11017	0.164233	6.75969	1.38e-11	6.4e-09	1436	1672	2160	1936	1458	2429	2385	3913	3874	3054	3280	1448	1637	1240	1227	2010	1963	1502	2420	3485	5138	3301	2735	3318	-	1A	395782250	395785775	+	1407	protein_coding	- && Q9LZI2.1 RecName: Full=UDP-glucuronic acid decarboxylase 2; AltName: Full=UDP-XYL synthase 2; AltName: Full=UDP-glucuronate decarboxylase 2; Short=UGD; Short=UXS-2; AltName: Full=dTDP-glucose 4-6-dehydratase homolog D18 && PF16363:GDP-mannose 4,6 dehydratase	-
TRITD2Bv1G228200	183.557	4.98125	0.737029	6.75855	1.39e-11	6.4e-09	31	9	40	16	0	0	449	1142	932	278	360	900	11	22	26	7	6	1	27	17	46	56	36	0	-	2B	689676656	689679345	-	2428	protein_coding	- && - && -	-
TRITD4Av1G218330	108.714	-5.01961	0.744975	-6.73797	1.61e-11	7.29e-09	433	522	545	498	377	410	8	5	6	10	7	3	22	9	11	0	27	5	10	7	0	2	8	9	-	4A	620508405	620515438	-	2367	protein_coding	- && Q9FYG2.1 RecName: Full=Calmodulin-binding transcription activator 4; AltName: Full=Ethylene-induced calmodulin-binding protein 4; Short=AtFIN21; Short=EICBP4; AltName: Full=Ethylene-induced calmodulin-binding protein d; Short=EICBP.d; AltName: Full=Signal-responsive protein 5 && PF03859:CG-1 domain|PF13637:Ankyrin repeats (many copies)	CG-1
TRITD0Uv1G003590	443.945	-4.76835	0.708523	-6.73	1.7e-11	7.62e-09	1884	1668	4050	1403	1719	1657	16	38	45	39	27	25	40	10	14	42	21	14	37	41	20	15	47	4	-	Un	7365296	7365838	-	543	protein_coding	- && - && -	-
TRITD7Bv1G037420	91.8029	-1.90714	0.284387	-6.70613	2e-11	8.88e-09	113	195	208	170	89	154	21	26	19	22	18	18	128	145	296	177	100	139	30	25	46	74	52	82	-	7B	103712870	103715645	-	1337	protein_coding	- && - && PF14360:PAP2 superfamily C-terminal	-
TRITD2Av1G179390	102.152	10.523	1.57196	6.6942	2.17e-11	9.54e-09	0	0	3	0	0	0	791	5	1	105	1285	6	0	0	0	0	0	0	0	0	1	0	6	0	-	2A	501291665	501292925	+	849	protein_coding	- && O04846.2 RecName: Full=Alpha carbonic anhydrase 1, chloroplastic; Short=AtaCA1; Short=AtalphaCA1; AltName: Full=Alpha carbonate dehydratase 1; Flags: Precursor && PF00194:Eukaryotic-type carbonic anhydrase	-
TRITD2Bv1G001450	23.1814	-7.41432	1.12032	-6.61801	3.64e-11	1.58e-08	86	87	132	71	70	179	0	0	2	0	0	0	4	4	2	3	4	0	0	0	0	0	0	0	-	2B	2542724	2547118	+	4395	protein_coding	- && Q7XA40.2 RecName: Full=Putative disease resistance protein RGA3; AltName: Full=Blight resistance protein B149; AltName: Full=RGA1-blb && PF00931:NB-ARC domain|PF18052:Rx N-terminal domain	NB-ARC
TRITD3Bv1G011580	294.027	-11.1516	1.68813	-6.60591	3.95e-11	1.7e-08	1045	1133	1666	1756	860	1649	0	0	0	0	0	0	1	1	0	0	0	0	1	0	0	1	1	0	-	3B	24990278	24990895	-	618	protein_coding	- && - && -	-
TRITD7Av1G265420	350.529	-6.65758	1.00858	-6.60092	4.09e-11	1.74e-08	2037	2363	1598	503	1628	913	0	10	32	7	0	52	54	6	0	25	2	16	9	0	8	24	1	2	-	7A	693814293	693823813	-	632	protein_coding	- && - && -	-
TRITD4Av1G256170	289.734	1.04853	0.159536	6.57233	4.95e-11	2.09e-08	201	326	246	221	144	160	431	447	461	449	461	401	228	186	209	221	179	169	293	257	267	409	197	343	-	4A	717564799	717568147	+	1005	protein_coding	- && Q84WV9.1 RecName: Full=Glutaminyl-peptide cyclotransferase; AltName: Full=Glutaminyl cyclase && PF05096:Glutamine cyclotransferase	-
TRITD3Av1G078430	147.69	-4.78685	0.728661	-6.56938	5.05e-11	2.11e-08	621	518	916	750	519	567	5	13	9	12	20	10	5	5	22	9	7	6	2	9	6	4	4	27	-	3A	188277601	188278520	+	315	protein_coding	- && - && -	-
TRITD0Uv1G076440	96.4565	3.32746	0.509569	6.52995	6.58e-11	2.72e-08	31	15	35	10	8	20	268	380	378	250	171	459	30	23	21	11	16	15	16	7	31	52	20	36	-	Un	204344265	204426347	+	1775	protein_coding	- && - && PF07762:Protein of unknown function (DUF1618)	-
TRITD0Uv1G100430	357.414	-3.83967	0.595346	-6.44947	1.12e-10	4.6e-08	1144	1149	3802	1112	1352	1193	58	106	49	20	40	78	21	57	43	98	88	52	44	22	38	7	46	32	-	Un	305638012	305641477	-	1382	protein_coding	- && Q54DA8.1 RecName: Full=Protein STIP1 homolog && PF12796:Ankyrin repeats (3 copies)	-
TRITD4Av1G204470	230.136	-7.87791	1.22383	-6.43711	1.22e-10	4.94e-08	899	1379	1454	1249	657	656	11	0	0	0	3	2	0	8	15	6	3	14	1	14	0	0	0	0	-	4A	594499737	594807560	+	4080	protein_coding	- && - && PF18052:Rx N-terminal domain	-
TRITD5Av1G215610	153.007	3.84893	0.599485	6.42039	1.36e-10	5.47e-08	15	19	22	13	11	23	537	563	512	378	675	508	27	16	15	40	47	14	13	27	42	10	10	26	-	5A	573029900	573031809	+	465	protein_coding	- && - && PF02221:ML domain	-
TRITD1Bv1G000980	876.384	-3.19739	0.49887	-6.40926	1.46e-10	5.82e-08	2645	2637	7498	3384	2592	3219	169	140	331	148	142	265	296	205	292	134	165	200	178	117	120	124	144	111	-	1B	2088104	2091220	+	1448	protein_coding	- && Q9FXT6.2 RecName: Full=Peroxisomal membrane protein PEX14; AltName: Full=Peroxin-14; Short=AtPEX14; AltName: Full=Peroxisome biogenesis protein 14; AltName: Full=Pex14p; AltName: Full=Protein PEROXISOME DEFECTIVE 2 && PF04695:Peroxisomal membrane anchor protein (Pex14p) conserved region	-
TRITD6Bv1G015870	95.6912	-6.50281	1.01735	-6.39193	1.64e-10	6.46e-08	292	432	603	393	356	517	2	3	0	4	3	0	4	22	0	18	7	0	6	0	0	0	6	0	-	6B	43756386	43790697	+	10993	protein_coding	- && Q9LRR4.1 RecName: Full=Putative disease resistance RPP13-like protein 1 && PF00931:NB-ARC domain|PF18052:Rx N-terminal domain	NB-ARC
TRITD5Av1G037430	163.035	-10.6064	1.6693	-6.35381	2.1e-10	8.21e-08	966	942	722	854	432	386	0	0	0	0	0	0	0	7	4	0	0	10	0	0	0	0	0	0	-	5A	86040767	86043182	-	777	protein_coding	- && P0C041.2 RecName: Full=Putative RING-H2 finger protein ATL53; AltName: Full=RING-type E3 ubiquitin transferase ATL53 && PF13639:Ring finger domain	-
TRITD2Bv1G089000	291.271	-13.0367	2.05677	-6.33844	2.32e-10	8.99e-08	945	1336	2018	1326	1103	1477	1	0	0	0	0	0	0	0	0	2	0	0	0	0	0	0	0	0	-	2B	237407794	237411857	+	1836	protein_coding	- && - && PF13365:Trypsin-like peptidase domain	-
TRITD7Bv1G104660	78.5539	6.96404	1.10075	6.32664	2.51e-10	9.62e-08	4	0	1	0	1	0	222	299	356	227	278	418	0	4	4	0	0	3	0	4	5	0	0	17	-	7B	325807405	325808314	+	443	protein_coding	- && O48670.1 RecName: Full=Protein RER1A; Short=AtRER1A && PF03248:Rer1 family	-
TRITD3Av1G186560	19.0118	4.33155	0.686339	6.3111	2.77e-10	1.05e-07	0	0	0	0	7	10	42	18	54	30	86	18	0	0	6	2	0	0	26	32	44	17	22	16	-	3A	517064735	517067829	-	1609	protein_coding	- && Q2KNB7.1 RecName: Full=Hexokinase-9; AltName: Full=Hexokinase-5 && PF00349:Hexokinase|PF03727:Hexokinase	-
TRITD7Bv1G233720	239.185	-10.3578	1.64229	-6.30692	2.85e-10	1.07e-07	1005	1179	1255	979	894	1181	1	0	2	0	0	0	0	0	0	0	12	1	0	0	2	0	0	0	-	7B	720184776	721692282	-	24392	protein_coding	- && Q9LRR4.1 RecName: Full=Putative disease resistance RPP13-like protein 1 && PF18052:Rx N-terminal domain|PF00931:NB-ARC domain	NB-ARC
TRITD5Av1G197630	704.37	0.618302	0.0982256	6.29472	3.08e-10	1.15e-07	451	474	1010	732	599	639	855	992	1063	929	848	813	680	584	539	599	639	483	701	717	811	730	569	653	-	5A	531758750	531764057	+	1404	protein_coding	- && Q8LB17.2 RecName: Full=Rhomboid-like protein 15; Short=AtRBL15 && PF00627:UBA/TS-N domain|PF01694:Rhomboid family	Rhomboid
TRITD4Av1G203850	696.98	-3.69482	0.589677	-6.26584	3.71e-10	1.37e-07	2250	2083	8033	1903	2629	2584	99	83	99	108	155	131	81	85	88	85	69	75	82	56	112	39	79	81	-	4A	592836911	592840370	+	390	protein_coding	- && Q9ZUX4.1 RecName: Full=Uncharacterized protein At2g27730, mitochondrial && -	-
TRITD7Av1G054040	381.661	-3.72371	0.595421	-6.25391	4e-10	1.47e-07	1478	1659	2258	1474	1405	1228	53	67	63	34	51	35	140	65	21	36	30	33	50	24	75	98	50	23	-	7A	121893713	121896672	+	947	protein_coding	- && O82796.2 RecName: Full=Phosphoserine phosphatase, chloroplastic; Short=PSP; Short=PSPase; AltName: Full=O-phosphoserine phosphohydrolase; Flags: Precursor && PF12710:haloacid dehalogenase-like hydrolase	-
TRITD4Av1G217190	107.483	-5.87694	0.943808	-6.22684	4.76e-10	1.73e-07	357	665	467	305	235	789	0	3	0	0	0	0	16	3	23	5	1	11	18	1	1	6	2	11	-	4A	618662038	618665844	-	1361	protein_coding	- && Q9FVS6.1 RecName: Full=Shaggy-related protein kinase delta; AltName: Full=ASK-delta && PF00069:Protein kinase domain	Pkinase
TRITD5Bv1G159140	750.379	3.1905	0.514113	6.20584	5.44e-10	1.96e-07	126	157	121	163	95	163	2383	2176	2914	2370	2221	2564	247	159	380	139	78	158	104	127	128	381	141	129	-	5B	472080384	472083840	-	698	protein_coding	- && Q9SE42.1 RecName: Full=Ribulose-phosphate 3-epimerase, cytoplasmic isoform; AltName: Full=Cyt-RPEase; AltName: Full=Pentose-5-phosphate 3-epimerase; Short=PPE; AltName: Full=RPEcyt; AltName: Full=Ribulose-5-phosphate-epimerase && PF00834:Ribulose-phosphate 3 epimerase family	-
TRITD6Av1G017150	111.925	-5.35579	0.864863	-6.19265	5.92e-10	2.1e-07	377	534	706	475	421	499	2	16	7	0	12	17	3	6	6	3	7	2	3	0	6	4	3	0	-	6A	37166177	37173324	-	1227	protein_coding	- && - && -	-
TRITD7Bv1G184650	953.778	3.11525	0.503011	6.1932	5.9e-10	2.1e-07	262	248	380	237	191	145	3148	1871	3507	3860	2459	3643	127	248	305	135	136	224	109	169	289	315	193	188	-	7B	577505968	577508634	-	1024	protein_coding	- && Q84MB6.1 RecName: Full=Probable 2-oxoglutarate-dependent dioxygenase At3g49630 && PF03171:2OG-Fe(II) oxygenase superfamily|PF14226:non-haem dioxygenase in morphine synthesis N-terminal	2OG-FeII_Oxy
TRITD6Bv1G226180	120.887	-6.57639	1.06331	-6.18484	6.22e-10	2.19e-07	473	464	826	514	479	567	0	4	9	0	3	0	12	8	12	0	0	0	6	2	3	0	4	0	-	6B	692044616	692045986	-	1371	protein_coding	- && - && -	-
TRITD7Bv1G224140	148.327	6.0227	0.979123	6.15112	7.69e-10	2.68e-07	2	6	1	8	4	9	665	700	547	464	547	438	0	10	2	4	0	10	12	0	0	10	3	0	-	7B	693521514	693525898	+	4139	protein_coding	- && Q7XA42.2 RecName: Full=Putative disease resistance protein RGA1; AltName: Full=RGA3-blb && PF00931:NB-ARC domain|PF18052:Rx N-terminal domain	NB-ARC
TRITD4Av1G261540	79.7558	3.0527	0.498202	6.12743	8.93e-10	3.09e-07	25	4	31	15	8	10	149	288	289	172	209	387	11	20	31	31	11	25	29	17	17	64	37	15	-	4A	731136600	731139104	-	1038	protein_coding	- && A2AIL4.1 RecName: Full=NADH dehydrogenase (ubiquinone) complex I, assembly factor 6; Flags: Precursor && PF00494:Squalene/phytoene synthase	-
TRITD7Av1G279270	161.702	-4.73145	0.772573	-6.12427	9.11e-10	3.13e-07	429	531	1753	207	655	1065	5	7	2	10	12	0	27	44	31	8	5	3	7	27	29	0	6	26	-	7A	723514431	723529636	+	5726	protein_coding	- && Q9STE5.1 RecName: Full=Putative disease resistance RPP13-like protein 2 && PF00931:NB-ARC domain|PF18052:Rx N-terminal domain	NB-ARC
TRITD7Bv1G231900	159.037	-2.64495	0.432657	-6.11327	9.76e-10	3.32e-07	547	486	978	569	419	461	38	70	50	19	38	41	66	73	86	67	57	48	58	22	64	24	60	24	-	7B	716644857	716648163	+	1269	protein_coding	- && - && -	-
TRITD0Uv1G106810	91.4005	-4.67507	0.764876	-6.1122	9.83e-10	3.32e-07	302	444	687	357	334	349	2	2	13	1	1	5	5	5	5	7	7	5	3	12	3	27	6	5	-	Un	325454705	325456721	-	1139	protein_coding	- && Q42093.2 RecName: Full=ABC transporter C family member 2; Short=ABC transporter ABCC.2; Short=AtABCC2; AltName: Full=ATP-energized glutathione S-conjugate pump 2; AltName: Full=Glutathione S-conjugate-transporting ATPase 2; AltName: Full=Multidrug resistance-associated protein 2 && PF00005:ABC transporter	ABC_tran
TRITD6Bv1G227000	668.493	-3.44824	0.564417	-6.10939	1e-09	3.35e-07	1928	2637	3671	3341	1598	2334	12	35	26	13	64	23	238	178	218	247	336	251	135	182	201	169	197	180	-	6B	693467314	693473192	+	3168	protein_coding	- && Q6K972.1 RecName: Full=Protein argonaute 1C; Short=OsAGO1c; AltName: Full=Protein argonaute 1; Short=OsAGO1 && PF08699:Argonaute linker 1 domain|PF02171:Piwi domain|PF16488:Argonaute linker 2 domain|PF16487:Mid domain of argonaute|PF16486:N-terminal domain of argonaute|PF02170:PAZ domain	Piwi
TRITD5Bv1G182790	3225.5	3.8694	0.63622	6.08185	1.19e-09	3.95e-07	574	669	1834	56	79	506	10231	9101	19070	11052	6288	12933	693	140	670	182	189	505	653	74	736	689	293	213	-	5B	528694078	528695419	+	588	protein_coding	- && - && -	-
TRITD2Bv1G261900	537.703	-3.93265	0.650312	-6.04733	1.47e-09	4.86e-07	1638	2116	4234	2399	2094	1678	48	25	54	129	64	25	34	38	27	54	57	54	21	123	58	62	77	116	-	2B	778536951	778537981	-	697	protein_coding	- && Q6YTI3.1 RecName: Full=Thioredoxin-like 4, chloroplastic; AltName: Full=Lilium-type thioredoxin 3; Flags: Precursor && PF00085:Thioredoxin	-
TRITD5Bv1G246220	36.2784	8.50315	1.40838	6.03755	1.56e-09	5.12e-07	0	0	0	0	0	0	190	128	83	133	150	135	1	0	0	0	0	0	3	6	0	0	0	0	-	5B	684126440	684127657	+	825	protein_coding	- && O80713.1 RecName: Full=Short-chain dehydrogenase reductase 3a; Short=AtSDR3a && PF13561:Enoyl-(Acyl carrier protein) reductase	-
TRITD6Av1G006880	237.27	-3.48084	0.578053	-6.02167	1.73e-09	5.61e-07	437	549	3073	789	866	1044	31	28	44	36	21	47	43	31	14	26	46	52	30	35	57	28	42	27	-	6A	15515139	15519663	-	1131	protein_coding	- && Q9SAV3.1 RecName: Full=2-oxoisovalerate dehydrogenase subunit beta 1, mitochondrial; AltName: Full=Branched-chain alpha-keto acid dehydrogenase E1 component beta chain; Short=BCKDE1B; Short=BCKDH E1-beta; Flags: Precursor && PF02779:Transketolase, pyrimidine binding domain|PF02780:Transketolase, C-terminal domain	-
TRITD7Av1G030030	42.5247	6.9006	1.15297	5.98509	2.16e-09	6.97e-07	0	0	5	0	0	0	167	66	232	136	168	196	1	0	0	4	0	5	1	0	0	1	4	8	-	7A	60892323	60895006	+	1113	protein_coding	- && Q00834.1 RecName: Full=Cysteine synthase; AltName: Full=CSase A; AltName: Full=O-acetylserine (thiol)-lyase; Short=OAS-TL A; AltName: Full=O-acetylserine sulfhydrylase && PF00291:Pyridoxal-phosphate dependent enzyme	PALP
TRITD1Av1G005920	326.224	6.59055	1.10316	5.97423	2.31e-09	7.39e-07	0	2	20	9	18	11	1262	966	1027	773	2397	903	12	6	0	16	3	0	0	5	4	3	4	0	-	1A	12003227	12356535	-	17288	protein_coding	- && Q9STE7.1 RecName: Full=Putative disease resistance RPP13-like protein 3 && PF18052:Rx N-terminal domain|PF00931:NB-ARC domain	NB-ARC
TRITD2Bv1G221710	220.287	0.847568	0.14198	5.96965	2.38e-09	7.55e-07	139	136	330	162	179	86	225	327	377	225	241	315	192	230	142	125	197	193	213	276	279	301	244	201	-	2B	667153946	667155011	-	567	protein_coding	- && - && -	-
TRITD0Uv1G073730	26.4822	-7.35173	1.23533	-5.95122	2.66e-09	8.39e-07	80	98	253	104	111	122	0	0	0	2	0	0	1	0	6	1	1	0	0	0	0	1	0	0	-	Un	195476684	195477627	+	535	protein_coding	- && - && -	-
TRITD7Av1G279150	130.738	-5.1134	0.859679	-5.94803	2.71e-09	8.49e-07	473	513	989	589	498	493	21	17	6	4	9	14	10	10	19	17	0	6	8	0	3	0	3	0	-	7A	723146274	723148667	-	576	protein_coding	- && Q8WUD4.1 RecName: Full=Coiled-coil domain-containing protein 12 && PF08315:cwf18 pre-mRNA splicing factor	-
TRITD7Bv1G233930	89.5889	-3.54374	0.59813	-5.92469	3.13e-09	9.71e-07	313	333	463	341	274	357	11	1	8	13	5	2	88	16	12	51	12	16	22	25	14	35	11	8	-	7B	720646391	720650603	-	2937	protein_coding	- && Q39214.1 RecName: Full=Disease resistance protein RPM1; AltName: Full=Resistance to Pseudomonas syringae protein 3 && PF18052:Rx N-terminal domain|PF00931:NB-ARC domain	NB-ARC
TRITD4Bv1G019990	46.3691	-8.65323	1.46573	-5.90369	3.55e-09	1.1e-06	112	202	402	235	200	190	0	0	0	0	0	0	0	2	0	0	0	2	1	0	0	0	0	0	-	4B	51247552	51249933	-	1595	protein_coding	- && - && -	-
TRITD1Av1G176370	183.727	-7.10339	1.20643	-5.88794	3.91e-09	1.2e-06	101	92	4227	1149	359	745	1	0	12	1	2	0	0	13	3	4	0	8	3	0	2	0	8	0	-	1A	474648230	474649099	+	870	protein_coding	- && Q9SLP4.1 RecName: Full=Chitinase 1; AltName: Full=Tulip bulb chitinase-1; Short=TBC-1; Flags: Precursor && PF00704:Glycosyl hydrolases family 18	-
TRITD1Av1G209880	97.0836	9.92971	1.69375	5.86256	4.56e-09	1.38e-06	0	0	1	0	0	0	369	420	408	319	190	572	0	0	0	0	0	0	4	0	0	0	5	0	-	1A	547234501	547237509	+	3009	protein_coding	- && - && PF13968:Domain of unknown function (DUF4220)|PF04578:Protein of unknown function, DUF594	-
TRITD3Av1G174790	59.5764	4.05681	0.69249	5.85829	4.68e-09	1.41e-06	5	5	21	6	9	4	260	206	261	204	151	174	15	9	10	0	4	8	7	0	18	14	3	11	-	3A	488162307	488165319	+	411	protein_coding	- && - && -	-
TRITD2Bv1G260720	74.6542	-4.78449	0.819707	-5.83683	5.32e-09	1.59e-06	225	358	501	288	215	399	9	2	19	2	7	0	11	13	6	10	6	7	5	10	0	0	0	6	-	2B	776284304	776306952	-	4775	protein_coding	- && Q38834.2 RecName: Full=Disease resistance RPP13-like protein 4; AltName: Full=Disease resistance protein ZAR1; AltName: Full=Protein HOPZ-ACTIVATED RESISTANCE 1 && PF00931:NB-ARC domain|PF18052:Rx N-terminal domain	NB-ARC
TRITD0Uv1G022320	941.717	-2.2579	0.387407	-5.82825	5.6e-09	1.67e-06	2390	2127	8281	2612	2653	2188	176	203	249	270	187	219	343	585	698	390	599	432	236	219	536	344	637	427	-	Un	51438869	51442706	+	1920	protein_coding	- && Q657X6.1 RecName: Full=Protein EXECUTER 2, chloroplastic; Short=OsEX2; Flags: Precursor && PF12014:Domain of unknown function (DUF3506)	-
TRITD7Bv1G014910	426.246	2.97409	0.513097	5.79635	6.78e-09	2e-06	172	102	231	104	106	101	1294	1447	1255	1131	1917	1123	112	84	75	91	49	75	80	109	56	114	70	79	-	7B	40667284	40667747	+	225	protein_coding	- && P46269.2 RecName: Full=Cytochrome b-c1 complex subunit 8; AltName: Full=Complex III subunit 8; AltName: Full=Complex III subunit VII; AltName: Full=Ubiquinol-cytochrome c reductase complex 8.2 kDa protein; AltName: Full=Ubiquinol-cytochrome c reductase complex ubiquinone-binding protein QP-C && PF10890:Cytochrome b-c1 complex subunit 8	-
TRITD1Bv1G218730	109.953	-3.18321	0.550785	-5.77941	7.5e-09	2.2e-06	349	461	883	402	292	296	13	19	29	2	14	46	19	37	35	44	15	39	38	11	5	30	28	22	-	1B	657573059	657578563	-	1296	protein_coding	- && - && -	-
TRITD2Bv1G052590	432.283	-3.69506	0.643225	-5.74458	9.21e-09	2.67e-06	1826	2053	2759	1465	1690	1114	40	15	34	84	76	44	55	31	37	36	44	52	17	26	136	64	73	99	-	2B	135330443	135336873	-	2022	protein_coding	- && Q9LUH2.1 RecName: Full=Protein DETOXIFICATION 19; Short=AtDTX19; AltName: Full=Multidrug and toxic compound extrusion protein 19; Short=MATE protein 19; AltName: Full=Protein ABERRANT LATERAL ROOT FORMATION 5 && PF01554:MatE	MatE
TRITD6Bv1G159590	37.3184	6.53861	1.13825	5.74446	9.22e-09	2.67e-06	0	0	1	0	4	0	128	182	100	129	155	128	4	0	0	0	0	2	11	7	0	0	0	9	-	6B	515112066	515115083	-	1104	protein_coding	- && O65679.2 RecName: Full=Probable pinoresinol-lariciresinol reductase 3; Short=AtPLR3; AltName: Full=lariciresinol reductase && PF05368:NmrA-like family	NmrA
TRITD3Bv1G204670	171.561	5.54505	0.966056	5.73988	9.47e-09	2.72e-06	2	12	0	0	1	9	628	692	712	632	509	683	10	0	24	15	18	0	9	7	2	12	28	0	-	3B	625793894	625797792	+	1960	protein_coding	- && Q5XET5.1 RecName: Full=Protein HESO1; AltName: Full=HEN1 suppressor 1; AltName: Full=RNA uridylyltransferase && -	-
TRITD7Av1G144880	98.5684	-8.79176	1.5355	-5.72565	1.03e-08	2.94e-06	307	373	918	469	470	333	0	0	0	1	0	1	1	0	0	0	0	0	1	0	1	2	0	0	-	7A	384338165	384339623	+	663	protein_coding	- && - && -	-
TRITD2Bv1G044130	33.2055	4.71363	0.825184	5.71221	1.12e-08	3.16e-06	0	0	20	0	2	16	71	2	14	16	334	8	0	0	0	12	13	13	84	72	5	0	17	27	-	2B	110282053	110283801	+	1749	protein_coding	- && Q9FKU8.1 RecName: Full=Berberine bridge enzyme-like 26; Short=AtBBE-like 26; Flags: Precursor && PF08031:Berberine and berberine like|PF01565:FAD binding domain	FAD_binding_4
TRITD7Av1G057290	177.012	5.46064	0.956975	5.70615	1.16e-08	3.25e-06	0	0	66	0	47	12	840	1	474	728	449	36	3	0	4	3	6	148	8	123	1017	0	61	69	-	7A	129613522	129614493	+	972	protein_coding	- && Q9C6E4.1 RecName: Full=Protein EXORDIUM-like 1; AltName: Full=PHOSPHATE-INDUCED 1; Flags: Precursor && PF04674:Phosphate-induced protein 1 conserved region	-
TRITD7Av1G124190	1837.46	0.751511	0.131812	5.70137	1.19e-08	3.32e-06	858	967	2979	843	1281	1243	1969	2123	2472	2490	2620	2197	2059	1704	1713	1548	1900	1511	1786	2184	2371	2095	1801	1907	-	7A	311249344	311262233	+	1305	protein_coding	- && - && -	-
TRITD7Bv1G200400	92.238	3.89811	0.685553	5.68608	1.3e-08	3.61e-06	22	13	25	1	4	29	253	496	483	140	282	340	10	6	13	9	17	4	11	11	8	15	12	1	-	7B	627258684	627260501	+	399	protein_coding	- && Q9M0E0.1 RecName: Full=40S ribosomal protein S15a-5 && PF00410:Ribosomal protein S8	-
TRITD0Uv1G020750	163.029	-10.2058	1.79612	-5.68216	1.33e-08	3.67e-06	703	853	1133	747	502	626	0	0	0	0	0	0	0	0	0	3	3	0	2	0	0	0	0	0	-	Un	48373256	48375702	-	1524	protein_coding	- && - && PF00646:F-box domain	F-box
TRITD6Bv1G047950	280.051	2.25417	0.396856	5.68007	1.35e-08	3.69e-06	72	107	214	70	55	85	1006	788	766	841	754	495	128	126	106	125	87	132	111	70	132	125	106	126	-	6B	136115260	136117803	+	1792	protein_coding	- && Q9FNJ4.1 RecName: Full=Putative F-box/FBD/LRR-repeat protein At5g22670 && PF00646:F-box domain|PF08387:FBD	F-box
TRITD1Bv1G000830	75.1237	-4.15334	0.731933	-5.67448	1.39e-08	3.79e-06	259	281	559	228	239	389	12	12	16	6	3	10	12	1	6	23	30	10	0	11	1	0	17	5	-	1B	1843765	2577204	+	3066	protein_coding	- && - && -	-
TRITD0Uv1G017220	660.868	-2.50007	0.44077	-5.67204	1.41e-08	3.82e-06	962	1359	5661	2385	1050	2097	110	138	53	318	168	47	185	326	585	586	383	919	206	107	181	35	245	859	-	Un	40946424	40953633	-	4497	protein_coding	- && Q9XID0.1 RecName: Full=Putative 1-phosphatidylinositol-3-phosphate 5-kinase FAB1D; Short=Phosphatidylinositol 3-phosphate 5-kinase; AltName: Full=Phosphatidylinositol 3-phosphate 5-kinase type III; Short=PIPkin-III; Short=Type III PIP kinase; AltName: Full=Protein FORMS APLOID AND BINUCLEATE CELLS 1D && PF01504:Phosphatidylinositol-4-phosphate 5-Kinase|PF00118:TCP-1/cpn60 chaperonin family	PIP5K
TRITD1Av1G176520	11.9195	-6.8661	1.21335	-5.65879	1.52e-08	4.1e-06	61	20	275	4	9	41	0	0	0	0	0	0	7	0	4	0	7	5	0	0	0	0	0	0	-	1A	475121392	475121841	+	450	protein_coding	- && Q943L2.1 RecName: Full=Histone H2B.11 >A2WWU2.1 RecName: Full=Histone H2B.11 && PF00125:Core histone H2A/H2B/H3/H4	Histone
TRITD4Av1G257000	445.907	2.56458	0.453513	5.65493	1.56e-08	4.17e-06	258	252	92	157	129	102	748	1084	1411	2593	975	761	58	98	100	132	146	98	267	136	305	155	86	193	-	4A	720900701	720901546	-	752	protein_coding	- && Q9ZVJ5.2 RecName: Full=Haloacid dehalogenase-like hydrolase domain-containing protein Sgpp; AltName: Full=Subclass I phosphosugar phosphatase; Short=AtSgpp && PF13419:Haloacid dehalogenase-like hydrolase	-
TRITD5Bv1G234300	198.466	1.96057	0.348642	5.62345	1.87e-08	4.97e-06	57	65	175	134	104	34	1002	216	540	165	89	289	107	81	43	102	103	69	134	470	180	153	239	99	-	5B	656989384	656991249	-	1779	protein_coding	- && Q9M331.2 RecName: Full=Protein NRT1/ PTR FAMILY 5.7; Short=AtNPF5.7 && PF00854:POT family	-
TRITD7Av1G001740	98.9304	-3.44066	0.612942	-5.61336	1.98e-08	5.24e-06	330	503	126	167	455	502	18	16	2	46	8	14	22	22	33	33	39	43	23	30	10	0	11	17	-	7A	3198717	3207225	-	2827	protein_coding	- && - && PF18052:Rx N-terminal domain|PF00931:NB-ARC domain	NB-ARC
TRITD0Uv1G062310	78.7177	-7.23404	1.29921	-5.56802	2.58e-08	6.76e-06	261	243	513	378	359	376	1	0	0	4	0	0	0	0	0	0	4	17	0	19	0	0	3	6	-	Un	153198861	153199582	-	672	protein_coding	- && Q38806.1 RecName: Full=22.0 kDa heat shock protein; Short=AtHsp22.0; Flags: Precursor && PF00011:Hsp20/alpha crystallin family	-
TRITD4Bv1G037210	218.716	3.63552	0.654534	5.55436	2.79e-08	7.26e-06	6	10	10	26	27	47	152	40	27	907	877	3	12	38	37	96	17	30	22	1047	921	79	12	285	-	4B	105271915	105272742	-	828	protein_coding	- && - && -	-
TRITD0Uv1G018230	150.836	-2.95855	0.534151	-5.53878	3.05e-08	7.89e-06	569	786	631	547	386	501	16	25	60	26	27	21	24	42	32	35	37	16	48	24	37	45	26	33	-	Un	42866408	42873707	-	2483	protein_coding	- && - && -	-
TRITD4Bv1G074380	42.7778	-8.07949	1.46118	-5.52944	3.21e-08	8.27e-06	103	242	366	146	178	196	0	0	0	0	0	0	4	0	5	0	0	0	3	0	0	0	0	0	-	4B	238276700	238277658	-	720	protein_coding	- && - && -	-
TRITD2Bv1G038020	159.93	-12.3541	2.23539	-5.52659	3.27e-08	8.36e-06	826	569	983	731	551	747	0	0	1	0	0	0	0	0	0	0	0	0	0	0	0	0	0	0	-	2B	94320555	94322738	-	1986	protein_coding	- && Q42434.1 RecName: Full=Luminal-binding protein; Short=BiP; AltName: Full=78 kDa glucose-regulated protein homolog; Short=GRP-78; Flags: Precursor && PF00012:Hsp70 protein|PF10712:NAD-specific glutamate dehydrogenase	HSP70
TRITD5Av1G197900	89.5165	4.83509	0.87684	5.51423	3.5e-08	8.91e-06	0	0	4	1	9	60	446	150	38	259	572	40	0	0	0	7	5	156	0	19	98	8	95	38	-	5A	532220386	532227324	-	587	protein_coding	- && Q10FZ7.1 RecName: Full=Protein YABBY 2; AltName: Full=OsYABBY2; Short=OsYAB2; AltName: Full=Protein FILAMENTOUS FLOWER 2 && PF04690:YABBY protein	YABBY
TRITD6Av1G152140	10.5604	4.00652	0.727422	5.50784	3.63e-08	9.18e-06	0	0	3	0	0	8	25	33	25	28	40	30	0	2	0	4	0	4	11	8	4	14	2	3	-	6A	442448918	442454893	-	802	protein_coding	- && Q25AG5.1 RecName: Full=Elicitor-responsive protein 3; AltName: Full=16 kDa phloem protein; AltName: Full=RPP16 >Q0JBH9.1 RecName: Full=Elicitor-responsive protein 3; Short=OsERG3; AltName: Full=16 kDa phloem protein; AltName: Full=RPP16 && PF00168:C2 domain	C2
TRITD5Bv1G153960	28.1757	-0.895498	0.162891	-5.49753	3.85e-08	9.68e-06	32	41	56	52	32	35	11	18	22	18	10	19	54	40	40	33	37	34	29	15	20	24	17	21	-	5B	456580230	456581842	-	315	protein_coding	- && Q9LUQ6.1 RecName: Full=60S ribosomal protein L19-2 && PF01280:Ribosomal protein L19e	-
TRITD0Uv1G032460	59.9355	5.4067	0.983761	5.49595	3.89e-08	9.71e-06	0	0	18	0	7	11	75	136	128	154	605	12	6	0	0	12	0	0	0	66	87	0	7	15	-	Un	77480053	77481948	+	1512	protein_coding	- && Q8S9J6.1 RecName: Full=Aspartyl protease family protein At5g10770; Flags: Precursor && PF14541:Xylanase inhibitor C-terminal|PF14543:Xylanase inhibitor N-terminal	-
TRITD7Av1G279800	272.432	-2.65128	0.482835	-5.49108	3.99e-08	9.92e-06	936	1042	1257	915	801	967	72	94	64	59	65	57	78	115	116	80	51	56	95	45	28	63	65	135	-	7A	724447535	724451937	+	825	protein_coding	- && Q84TH4.1 RecName: Full=Serine/arginine-rich splicing factor SR45a; Short=At-SR45A; Short=AtSR45a; AltName: Full=Protein TRANSFORMER2-like; Short=atTra2 && PF00076:RNA recognition motif. (a.k.a. RRM, RBD, or RNP domain)	RRM_1
TRITD3Bv1G253690	106.567	-3.41846	0.623923	-5.47897	4.28e-08	1.06e-05	346	344	978	376	318	380	19	14	32	36	12	42	28	11	33	19	40	20	16	4	5	0	9	21	-	3B	765086547	765095927	-	2666	protein_coding	- && Q336R3.1 RecName: Full=E3 ubiquitin-protein ligase BRE1-like 2; AltName: Full=RING-type E3 ubiquitin transferase BRE1-like 2 >A2ZAC2.2 RecName: Full=E3 ubiquitin-protein ligase BRE1-like 2; AltName: Full=RING-type E3 ubiquitin transferase BRE1-like 2 && PF13920:Zinc finger, C3HC4 type (RING finger)	-
TRITD3Bv1G283140	106.966	-4.18115	0.769059	-5.43671	5.43e-08	1.32e-05	407	444	992	398	357	326	14	13	26	12	0	6	2	15	14	14	4	9	8	2	16	10	25	0	-	3B	836143220	836143917	-	543	protein_coding	- && Q9LIB5.1 RecName: Full=GATA transcription factor 17 && PF00320:GATA zinc finger	GATA
TRITD7Av1G127020	749.465	-2.66347	0.489818	-5.43768	5.4e-08	1.32e-05	1865	2279	5851	2233	2767	2734	167	167	126	172	98	94	180	179	158	236	234	194	161	207	278	345	211	257	-	7A	321786251	321796730	-	1246	protein_coding	- && O95714.2 RecName: Full=E3 ubiquitin-protein ligase HERC2; AltName: Full=HECT domain and RCC1-like domain-containing protein 2; AltName: Full=HECT-type E3 ubiquitin transferase HERC2 && PF00415:Regulator of chromosome condensation (RCC1) repeat	-
TRITD7Av1G001190	64.9144	-4.35006	0.801163	-5.42969	5.65e-08	1.37e-05	224	225	513	224	260	305	3	11	2	1	9	3	8	12	6	0	3	0	12	1	7	11	5	6	-	7A	2180391	2191490	+	4403	protein_coding	- && F4K1G2.1 RecName: Full=Putative acyl-activating enzyme 19 && PF13193:AMP-binding enzyme C-terminal domain|PF13360:PQQ-like domain|PF00501:AMP-binding enzyme	AMP-binding
TRITD1Bv1G121880	448.762	-2.19492	0.404761	-5.42276	5.87e-08	1.42e-05	1389	1389	2321	1665	1223	1087	126	169	220	145	95	174	263	179	108	186	156	219	238	118	246	144	97	99	-	1B	367633693	367635258	-	1566	protein_coding	- && Q55BF2.1 RecName: Full=60S ribosomal export protein NMD3 && PF04981:NMD3 family	-
TRITD6Bv1G015780	60.6684	-3.42949	0.632722	-5.42021	5.95e-08	1.43e-05	147	234	548	232	213	200	7	20	8	10	12	10	19	5	2	15	10	21	12	7	10	0	10	11	-	6B	43582566	43585150	+	1156	protein_coding	- && P27450.2 RecName: Full=Probable serine/threonine-protein kinase Cx32, chloroplastic; Flags: Precursor && PF00069:Protein kinase domain	Pkinase
TRITD2Bv1G210610	57.4268	-7.33762	1.35514	-5.41464	6.14e-08	1.44e-05	274	380	301	194	112	287	0	0	0	0	0	0	3	5	0	0	0	0	2	0	6	5	0	0	-	2B	628425113	628426985	-	294	protein_coding	- && - && -	-
TRITD2Bv1G261720	163.347	-2.76883	0.5113	-5.41528	6.12e-08	1.44e-05	534	327	1693	348	578	477	33	49	52	18	19	65	58	86	92	79	22	45	28	4	52	71	86	17	-	2B	778384838	778387678	+	654	protein_coding	- && O48556.1 RecName: Full=Soluble inorganic pyrophosphatase; AltName: Full=Pyrophosphate phospho-hydrolase; Short=PPase && PF00719:Inorganic pyrophosphatase	Pyrophosphatase
TRITD3Bv1G275600	160.331	-2.71735	0.501784	-5.41538	6.12e-08	1.44e-05	438	498	1438	383	628	494	28	65	72	22	41	72	51	55	31	44	38	41	43	24	37	22	44	24	-	3B	819619375	819622950	-	1773	protein_coding	- && F4JKB6.1 RecName: Full=Proteinaceous RNase P 3 && PF16953:Protein-only RNase P|PF17177:Pentacotripeptide-repeat region of PRORP	-
TRITD6Av1G099030	57.6092	7.70451	1.42205	5.4179	6.03e-08	1.44e-05	0	0	5	0	0	0	223	217	182	296	197	194	0	4	0	0	0	0	0	0	0	0	3	6	-	6A	265017551	265019388	+	510	protein_coding	- && - && -	-
TRITD3Av1G287390	108.662	-10.0923	1.8669	-5.40594	6.45e-08	1.5e-05	268	325	1388	442	411	551	0	0	0	0	0	0	0	0	4	3	0	0	0	0	0	0	0	0	-	3A	746254919	746259223	+	1496	protein_coding	- && Q9LYW9.1 RecName: Full=DnaJ protein P58IPK homolog; Short=AtP58IPK; AltName: Full=Chaperone protein dnaJ 36; Short=AtDjA36; Short=AtJ36; Flags: Precursor && PF00226:DnaJ domain	DnaJ
TRITD3Av1G030270	233.009	-3.02841	0.562646	-5.38245	7.35e-08	1.7e-05	1122	1390	479	857	490	522	16	36	108	3	10	33	143	182	68	24	25	20	76	35	31	164	55	19	-	3A	60487431	60488093	+	663	protein_coding	- && - && -	-
TRITD2Av1G112610	33.8826	8.64671	1.6069	5.38099	7.41e-08	1.71e-05	0	0	0	0	0	0	145	127	117	134	145	97	0	0	0	0	0	0	0	0	15	0	0	0	-	2A	302696668	302700785	+	714	protein_coding	- && - && -	-
TRITD7Av1G269160	174.393	1.84643	0.343641	5.37313	7.74e-08	1.78e-05	52	60	65	108	118	62	122	516	912	282	51	292	143	86	37	56	80	28	399	91	92	318	131	98	-	7A	700793602	700794855	+	672	protein_coding	- && Q688L5.1 RecName: Full=Germin-like protein 5-1; Flags: Precursor && PF00190:Cupin	-
TRITD5Bv1G191180	100.057	5.15938	0.960598	5.371	7.83e-08	1.79e-05	0	0	8	0	7	60	504	214	17	240	704	18	0	0	0	16	14	166	0	45	49	0	75	90	-	5B	548330538	548338501	-	780	protein_coding	- && Q10FZ7.1 RecName: Full=Protein YABBY 2; AltName: Full=OsYABBY2; Short=OsYAB2; AltName: Full=Protein FILAMENTOUS FLOWER 2 && PF04690:YABBY protein	YABBY
TRITD7Av1G107140	37.6032	-8.13104	1.51436	-5.3693	7.9e-08	1.79e-05	157	231	281	96	126	173	0	0	0	1	1	0	0	0	0	0	1	0	0	0	0	0	0	0	-	7A	261068731	261070525	+	492	protein_coding	- && - && -	-
TRITD6Av1G007920	46080.5	-1.80356	0.335988	-5.36794	7.96e-08	1.8e-05	84775	95940	226454	157607	99063	101373	16203	8558	36577	16387	11808	30106	12565	45285	57285	17279	56139	40276	20358	14678	28956	8140	30836	13978	-	6A	19325072	19327064	+	1626	protein_coding	- && P55308.1 RecName: Full=Catalase isozyme 2 && PF06628:Catalase-related immune-responsive|PF00199:Catalase	Catalase
TRITD7Bv1G204660	402.58	-2.97684	0.55514	-5.36234	8.22e-08	1.85e-05	885	1039	4014	1487	1620	1020	80	38	91	215	114	57	19	89	100	54	240	134	44	122	122	9	84	95	-	7B	639134135	639134968	+	653	protein_coding	- && Q9SCY2.2 RecName: Full=Peptidyl-prolyl cis-trans isomerase FKBP13, chloroplastic; Short=PPIase FKBP13; AltName: Full=FK506-binding protein 1; AltName: Full=FK506-binding protein 13; Short=AtFKBP13; AltName: Full=Immunophilin FKBP13; AltName: Full=Rotamase; Flags: Precursor && PF00254:FKBP-type peptidyl-prolyl cis-trans isomerase	FKBP_C
TRITD4Bv1G129230	360.067	2.07004	0.387316	5.34458	9.06e-08	2.02e-05	101	98	51	98	253	511	431	289	592	710	1355	280	129	125	80	161	134	63	180	652	1305	234	193	269	-	4B	453818520	453823522	-	1374	protein_coding	- && - && PF04788:Protein of unknown function (DUF620)	-
TRITD3Av1G174220	1271.87	-0.424503	0.0795747	-5.33465	9.57e-08	2.11e-05	1228	1513	3488	1478	1264	1589	1012	1021	1058	1029	934	944	1748	1641	2086	1312	1347	1253	993	766	1142	1186	1199	1028	-	3A	486568515	486575622	-	2474	protein_coding	- && Q38861.3 RecName: Full=DNA repair helicase XPB1; AltName: Full=ERCC3 homolog 1; AltName: Full=Protein araXPB; AltName: Full=RAD25 homolog 1; Short=AtXPB1; AltName: Full=XPB homolog 1 && PF04851:Type III restriction enzyme, res subunit|PF16203:ERCC3/RAD25/XPB C-terminal helicase|PF13625:Helicase conserved C-terminal domain	-
TRITD4Av1G204650	240.018	-7.09032	1.32916	-5.33443	9.58e-08	2.11e-05	1127	869	1083	981	1493	709	0	0	3	2	11	0	0	0	5	0	24	5	9	7	0	0	0	10	-	4A	594905700	594906863	-	1164	protein_coding	- && Q84MB3.1 RecName: Full=1-aminocyclopropane-1-carboxylate oxidase homolog 1 && PF14226:non-haem dioxygenase in morphine synthesis N-terminal|PF03171:2OG-Fe(II) oxygenase superfamily	2OG-FeII_Oxy
TRITD7Av1G189740	101.948	3.05305	0.57216	5.33601	9.5e-08	2.11e-05	6	13	3	20	12	4	638	73	31	393	628	68	5	18	11	73	19	20	69	35	38	33	17	27	-	7A	512498559	512916733	-	3138	protein_coding	- && Q9FLC0.1 RecName: Full=Peroxidase 52; Short=Atperox P52; AltName: Full=ATP49; Flags: Precursor && PF00141:Peroxidase	-
TRITD7Bv1G001970	832.522	2.41739	0.453305	5.3328	9.67e-08	2.12e-05	335	435	369	293	203	201	2246	2506	2295	2532	1827	3435	241	218	201	268	323	338	141	202	279	374	166	274	-	7B	3720134	3724818	+	1080	protein_coding	- && Q9SYM2.2 RecName: Full=B-box zinc finger protein 22; AltName: Full=Protein DOUBLE B-BOX 3; AltName: Full=Protein LIGHT-REGULATED ZINC FINGER PROTEIN 1; AltName: Full=Protein SALT TOLERANCE HOMOLOG 3 && PF00643:B-box zinc finger	zf-B_box
TRITD6Bv1G014220	60.5626	-6.52165	1.22348	-5.3304	9.8e-08	2.13e-05	239	79	848	181	122	438	2	0	0	0	3	0	6	0	5	0	0	3	6	0	0	0	3	0	-	6B	39861822	39864053	+	1399	protein_coding	- && Q94CD8.1 RecName: Full=Glucan endo-1,3-beta-glucosidase 4; AltName: Full=(1->3)-beta-glucan endohydrolase 4; Short=(1->3)-beta-glucanase 4; AltName: Full=Beta-1,3-endoglucanase 4; Short=Beta-1,3-glucanase 4; Flags: Precursor && PF07983:X8 domain|PF00332:Glycosyl hydrolases family 17	Glyco_hydro_17
TRITD5Bv1G228110	155.996	2.49836	0.469149	5.3253	1.01e-07	2.18e-05	15	36	36	57	19	10	337	764	719	191	255	532	77	122	64	60	67	33	66	43	60	43	53	94	-	5B	644018374	644019735	+	1362	protein_coding	- && - && PF07762:Protein of unknown function (DUF1618)	-
TRITD0Uv1G073160	75.0582	2.21797	0.41727	5.31544	1.06e-07	2.29e-05	21	9	40	29	11	78	57	107	62	193	409	37	9	37	10	34	49	19	24	49	212	56	112	68	-	Un	193573197	193609515	-	5271	protein_coding	- && Q9SHJ3.3 RecName: Full=Callose synthase 7; AltName: Full=1,3-beta-glucan synthase; AltName: Full=Protein GLUCAN SYNTHASE-LIKE 7 && PF02364:1,3-beta-glucan synthase component|PF14288:1,3-beta-glucan synthase subunit FKS1, domain-1	-
TRITD7Av1G061100	1488.32	2.07248	0.390017	5.31383	1.07e-07	2.3e-05	177	440	1021	605	371	781	9262	2386	322	4438	4250	361	184	346	108	555	619	1084	385	1765	760	584	2246	802	-	7A	140065620	140068729	+	960	protein_coding	- && Q67WJ8.1 RecName: Full=Aquaporin NIP2-2; AltName: Full=NOD26-like intrinsic protein 2-2; AltName: Full=OsNIP2;2 && PF00230:Major intrinsic protein	-
TRITD2Bv1G245870	105.062	11.6267	2.18913	5.31111	1.09e-07	2.32e-05	1	0	0	0	0	0	962	231	293	351	110	477	0	0	0	0	0	0	0	0	0	0	0	0	-	2B	740043333	740043605	+	273	protein_coding	- && - && PF12609:Wound-induced protein	-
TRITD5Bv1G193480	42.1388	7.48531	1.41033	5.3075	1.11e-07	2.36e-05	0	0	2	5	0	0	142	124	125	229	170	155	0	0	0	0	0	0	2	0	0	0	0	11	-	5B	554001816	554002976	-	1161	protein_coding	- && - && PF02536:mTERF	-
TRITD4Av1G262980	313.689	12.4076	2.34238	5.29702	1.18e-07	2.48e-05	0	0	5	0	0	0	1348	1114	1175	1390	1161	1042	0	0	0	0	0	0	0	0	0	0	0	0	-	4A	734001442	734012710	+	4254	protein_coding	- && Q9STE7.1 RecName: Full=Putative disease resistance RPP13-like protein 3 && PF00635:MSP (Major sperm protein) domain|PF00931:NB-ARC domain|PF18052:Rx N-terminal domain|PF00069:Protein kinase domain	Pkinase
TRITD6Bv1G020290	309.076	-1.34228	0.253639	-5.29211	1.21e-07	2.54e-05	514	773	1352	686	475	802	150	150	187	188	158	207	356	297	299	299	226	135	276	164	122	103	153	111	-	6B	56147302	56261279	-	2314	protein_coding	- && - && -	-
TRITD5Bv1G005210	41.0937	2.73463	0.517894	5.28029	1.29e-07	2.7e-05	0	0	15	20	15	17	260	31	72	89	126	54	13	22	5	11	10	6	23	18	77	18	24	23	-	5B	12725346	12726791	+	1087	protein_coding	- && Q9LI65.1 RecName: Full=WAT1-related protein At3g30340 && PF00892:EamA-like transporter family	DUF6
TRITD4Bv1G010120	107.988	-5.53107	1.04836	-5.27591	1.32e-07	2.75e-05	435	435	918	384	411	451	2	4	8	6	10	2	3	2	0	0	0	4	0	13	0	0	1	15	-	4B	24854066	24855145	+	1080	protein_coding	- && - && PF07893:Protein of unknown function (DUF1668)	-
TRITD4Bv1G175340	576.955	0.538746	0.102138	5.27469	1.33e-07	2.75e-05	361	550	1009	365	415	570	680	820	656	661	694	573	731	464	396	545	570	430	661	461	752	709	626	467	-	4B	594768288	594776658	+	2263	protein_coding	- && Q8N5D0.2 RecName: Full=WD and tetratricopeptide repeats protein 1 && PF00400:WD domain, G-beta repeat	WD40
TRITD7Av1G224480	27.5052	5.97471	1.1344	5.26683	1.39e-07	2.84e-05	0	0	0	0	0	0	172	41	31	177	63	96	0	0	2	0	2	8	2	0	2	15	0	9	-	7A	602687660	602689998	-	1773	protein_coding	- && - && PF04937:Protein of unknown function (DUF 659)	DUF659
TRITD7Av1G231980	443.785	1.25788	0.238829	5.26685	1.39e-07	2.84e-05	269	279	343	228	168	305	860	1006	934	823	594	1040	432	313	329	285	224	286	315	255	289	533	230	324	-	7A	619972648	619976666	-	1512	protein_coding	- && - && PF00646:F-box domain	F-box
TRITD4Av1G037300	86.3105	-7.78345	1.47845	-5.2646	1.4e-07	2.85e-05	406	356	872	282	306	310	3	0	7	0	0	0	0	1	3	3	0	1	0	0	0	0	0	0	-	4A	88088361	88091280	-	662	protein_coding	- && - && -	-
TRITD7Av1G265680	63.2599	-3.64772	0.692793	-5.26524	1.4e-07	2.85e-05	211	251	691	134	273	156	3	21	2	0	8	6	22	9	7	3	17	8	8	3	4	10	18	23	-	7A	694180994	694183737	-	1261	protein_coding	- && Q0WPT7.1 RecName: Full=Uncharacterized methyltransferase At2g41040, chloroplastic; Flags: Precursor && PF08241:Methyltransferase domain	Methyltransf_11
TRITD3Av1G267280	74.4618	4.80845	0.916851	5.24452	1.57e-07	3.17e-05	0	0	9	0	8	1	207	497	284	70	80	567	13	5	4	12	7	3	4	0	11	0	14	4	-	3A	708345418	708346512	-	1095	protein_coding	- && - && PF07893:Protein of unknown function (DUF1668)	-
TRITD3Av1G202240	355.476	1.15382	0.220772	5.22629	1.73e-07	3.46e-05	142	129	326	184	116	196	446	635	444	455	914	312	325	296	278	291	356	272	367	400	488	459	381	225	-	3A	559219081	559228829	-	2675	protein_coding	- && O81905.1 RecName: Full=Receptor-like serine/threonine-protein kinase SD1-8; AltName: Full=Arabidopsis thaliana receptor kinase 3; AltName: Full=S-domain-1 (SD1) receptor kinase 8; Short=SD1-8; Flags: Precursor && PF01453:D-mannose binding lectin|PF07714:Protein tyrosine kinase|PF00954:S-locus glycoprotein domain|PF08276:PAN-like domain|PF11883:Domain of unknown function (DUF3403)	Pkinase_Tyr
TRITD6Av1G016830	41.4415	-3.99147	0.763702	-5.22647	1.73e-07	3.46e-05	142	160	358	139	124	143	0	0	0	3	2	4	7	11	12	17	3	19	11	14	4	0	2	16	-	6A	36582349	36584162	-	378	protein_coding	- && - && -	-
TRITD4Av1G198850	1081.34	0.441542	0.0846113	5.21848	1.8e-07	3.59e-05	972	795	1859	1028	866	1148	1069	1297	1287	1163	1383	1391	1255	944	1087	903	774	764	996	1075	1413	1187	1017	844	-	4A	583506278	583506565	-	288	protein_coding	- && - && PF17250:NADH-ubiquinone oxidoreductase 11 kDa subunit	-
TRITD3Av1G260200	25.0881	7.39931	1.41836	5.2168	1.82e-07	3.61e-05	0	0	2	0	1	0	87	84	122	102	58	132	0	0	0	0	0	1	1	0	0	0	0	0	-	3A	693019632	693020300	+	537	protein_coding	- && K7VCB9.1 RecName: Full=Hydroxyethylthiazole kinase; AltName: Full=4-methyl-5-beta-hydroxyethylthiazole kinase; Short=TH kinase; Short=Thz kinase && PF02110:Hydroxyethylthiazole kinase family	-
TRITD4Bv1G150240	62.9997	-4.68966	0.901323	-5.20308	1.96e-07	3.87e-05	209	237	430	236	237	331	0	9	8	0	11	13	1	1	1	7	0	17	4	0	7	5	2	2	-	4B	518983915	518988471	-	795	protein_coding	- && B9F655.1 RecName: Full=Plant intracellular Ras-group-related LRR protein 7; AltName: Full=Intracellular Ras-group-related LRR protein 7; Short=OsIRL7 && -	-
TRITD0Uv1G009730	107.969	-0.879228	0.169031	-5.2016	1.98e-07	3.88e-05	159	158	147	134	112	145	80	48	56	74	77	57	198	155	137	188	130	153	97	56	88	61	106	57	-	Un	23771119	23773176	-	1179	protein_coding	- && - && PF12937:F-box-like	-
TRITD2Bv1G223370	53.3348	1.73802	0.334503	5.19582	2.04e-07	3.97e-05	16	14	49	11	35	16	127	123	110	111	158	94	30	23	35	56	18	28	34	37	37	24	30	47	-	2B	673724510	673736451	+	4594	protein_coding	- && Q7XBQ9.1 RecName: Full=Disease resistance protein RGA2; AltName: Full=Blight resistance protein RPI; AltName: Full=RGA2-blb && PF18052:Rx N-terminal domain|PF00931:NB-ARC domain	NB-ARC
TRITD7Bv1G232910	95.8998	-7.2197	1.38931	-5.19662	2.03e-07	3.97e-05	380	430	708	442	308	398	0	0	6	0	0	2	0	1	2	0	0	11	1	0	0	22	1	0	-	7B	718779123	718928983	+	779	protein_coding	- && Q8WUD4.1 RecName: Full=Coiled-coil domain-containing protein 12 && PF08315:cwf18 pre-mRNA splicing factor	-
TRITD2Av1G011100	516.895	7.37148	1.42324	5.17938	2.23e-07	4.31e-05	9	38	3	11	0	0	2332	5566	3	0	1057	995	74	5	18	3	0	5	0	0	0	61	1894	0	-	2A	19953430	19955173	+	339	protein_coding	- && - && -	-
TRITD7Bv1G233770	767.824	-2.10124	0.405788	-5.17816	2.24e-07	4.32e-05	2124	2620	4497	2340	1836	2440	319	233	294	304	178	304	322	280	366	306	221	290	332	231	241	371	234	240	-	7B	720234397	720237808	-	1788	protein_coding	- && Q0DWA9.1 RecName: Full=Signal peptide peptidase-like 4; Short=OsSPPL4; Flags: Precursor && PF04258:Signal peptide peptidase|PF02225:PA domain	-
TRITD3Bv1G008230	66.0248	3.70591	0.717067	5.16815	2.36e-07	4.54e-05	0	10	27	0	5	6	215	193	12	45	64	19	0	7	0	96	26	2	112	326	90	11	138	56	-	3B	17435891	17450602	+	2904	protein_coding	- && - && PF18052:Rx N-terminal domain	-
TRITD2Bv1G040520	247.839	2.67408	0.517543	5.16688	2.38e-07	4.55e-05	31	45	33	50	58	268	262	143	22	849	779	18	25	43	29	92	152	42	109	835	877	251	30	458	-	2B	100517800	100518907	+	396	protein_coding	- && - && -	-
TRITD5Bv1G131360	551.48	4.79323	0.929111	5.15894	2.48e-07	4.72e-05	0	3	61	23	2	10	1354	5022	1515	801	1546	739	24	35	0	73	478	30	5	393	25	25	614	131	-	5B	392721146	392722147	+	1002	protein_coding	- && - && -	-
TRITD6Bv1G020380	66.7725	-5.39326	1.04575	-5.15729	2.51e-07	4.74e-05	335	276	430	214	210	315	4	9	0	10	0	0	16	0	7	12	0	2	4	0	1	0	8	0	-	6B	56558386	56563009	-	1565	protein_coding	- && - && -	-
TRITD0Uv1G020190	59.4488	-4.68694	0.909505	-5.15329	2.56e-07	4.82e-05	208	376	157	313	163	208	3	0	0	0	1	4	12	17	14	20	0	4	2	7	0	16	0	13	-	Un	47278098	47280658	-	360	protein_coding	- && - && -	-
TRITD1Bv1G000960	101.296	-2.08797	0.405292	-5.15177	2.58e-07	4.84e-05	258	300	495	404	243	265	29	32	45	43	38	20	65	86	65	29	28	35	28	49	35	31	34	48	-	1B	2043614	2050105	-	2498	protein_coding	- && - && -	-
TRITD6Bv1G189150	39.5119	3.15972	0.613452	5.15073	2.59e-07	4.85e-05	2	5	8	0	8	27	188	91	132	72	115	137	3	20	2	9	7	19	14	19	21	3	6	16	-	6B	596084056	596087952	+	2377	protein_coding	- && Q9FG35.1 RecName: Full=Protein trichome birefringence && PF14416:PMR5 N terminal Domain|PF13839:GDSL/SGNH-like Acyl-Esterase family found in Pmr5 and Cas1p	-
TRITD3Av1G277450	28.5392	-6.00817	1.16748	-5.14626	2.66e-07	4.94e-05	102	71	231	197	125	64	3	0	2	0	0	4	0	8	1	0	0	1	1	0	1	0	0	0	-	3A	727023019	727023584	-	561	protein_coding	- && - && PF02496:ABA/WDS induced protein	-
TRITD3Av1G248980	149.25	1.58777	0.309005	5.13833	2.77e-07	5.13e-05	47	66	139	51	123	146	129	152	64	250	455	211	123	48	31	101	82	37	90	408	281	150	65	209	-	3A	672839977	672843018	-	1221	protein_coding	- && Q0WQK2.1 RecName: Full=Probable protein S-acyltransferase 7; AltName: Full=Probable palmitoyltransferase At3g26935; AltName: Full=Zinc finger DHHC domain-containing protein At3g26935 && PF01529:DHHC palmitoyltransferase	-
TRITD3Bv1G007450	72.5883	-5.73606	1.11908	-5.12568	2.96e-07	5.47e-05	245	326	575	404	240	232	3	3	0	13	1	0	0	0	8	1	0	5	0	0	1	5	7	0	-	3B	15227191	15233305	+	2160	protein_coding	- && P93604.1 RecName: Full=Rust resistance kinase Lr10; AltName: Full=Probable receptor-like serine/threonine-protein kinase LRK10; Flags: Precursor && PF00069:Protein kinase domain	Pkinase
TRITD6Av1G017550	74.2858	-9.57101	1.86895	-5.12108	3.04e-07	5.58e-05	230	447	455	304	212	424	0	0	0	0	0	0	2	0	0	1	0	0	0	0	0	0	0	0	-	6A	37862768	37864591	+	1187	protein_coding	- && Q9LY82.1 RecName: Full=Probable glucuronokinase 2 && PF00288:GHMP kinases N terminal domain	GHMP_kinases
TRITD2Bv1G096390	204.391	-2.98037	0.582991	-5.11221	3.18e-07	5.82e-05	334	648	1228	946	693	912	13	30	30	53	95	10	44	26	30	24	101	105	83	17	31	8	55	110	-	2B	259548156	259552655	-	2385	protein_coding	- && Q9MA92.2 RecName: Full=Filament-like plant protein 3; Short=AtFPP3 && PF05911:Filament-like plant protein, long coiled-coil	-
TRITD1Bv1G001560	44.1265	-3.07006	0.601473	-5.10423	3.32e-07	6.04e-05	152	130	318	116	154	166	1	5	7	1	7	5	13	4	34	10	14	16	18	10	3	7	12	30	-	1B	3831940	3868824	+	3018	protein_coding	- && Q3EC97.1 RecName: Full=F-box/LRR-repeat protein 14 && -	-
TRITD1Bv1G011180	10.1604	-6.39851	1.2547	-5.09965	3.4e-07	6.17e-05	31	30	40	26	49	81	0	0	0	0	1	0	0	0	1	10	3	0	0	0	0	0	0	0	-	1B	27339406	27399127	+	2275	protein_coding	- && Q9M667.2 RecName: Full=Disease resistance protein RPP13; AltName: Full=Resistance to Peronospora parasitica protein 13 && PF18052:Rx N-terminal domain|PF00931:NB-ARC domain	NB-ARC
TRITD2Bv1G149430	25.9067	-4.40558	0.864416	-5.09659	3.46e-07	6.24e-05	138	76	184	55	85	91	14	0	0	1	0	1	2	1	12	13	6	19	3	6	0	0	11	0	-	2B	442534032	442536822	+	765	protein_coding	- && Q0JDA2.1 RecName: Full=Succinate dehydrogenase subunit 5, mitochondrial; Flags: Precursor && PF14290:Domain of unknown function (DUF4370)	-
TRITD7Bv1G040550	815.368	-0.732484	0.144202	-5.07956	3.78e-07	6.8e-05	932	866	3671	1075	1008	1035	394	511	617	360	651	776	938	774	989	1151	1013	1057	417	472	742	511	866	622	-	7B	111621609	111624646	+	1620	protein_coding	- && Q9LSG3.1 RecName: Full=Galacturonosyltransferase 8; AltName: Full=Glycosyltransferase QUASIMODO1 && PF01501:Glycosyl transferase family 8	Glyco_transf_8
TRITD3Av1G256050	116.91	-2.13164	0.420442	-5.07	3.98e-07	7.12e-05	297	289	506	357	215	208	4	18	41	16	1	47	272	189	118	70	53	47	102	30	58	85	40	63	-	3A	685614581	685616736	+	966	protein_coding	- && Q9FKS5.1 RecName: Full=Cytochrome c1 2, heme protein, mitochondrial; AltName: Full=Complex III subunit 4-2; AltName: Full=Complex III subunit IV-2; AltName: Full=Cytochrome b-c1 complex subunit 4-2; AltName: Full=Ubiquinol-cytochrome-c reductase complex cytochrome c1 subunit 2; Short=Cytochrome c-1 2; Flags: Precursor && PF02167:Cytochrome C1 family	-
TRITD3Av1G287400	149.997	-9.38998	1.85356	-5.06591	4.06e-07	7.24e-05	314	210	1186	521	1508	472	0	0	0	0	0	0	0	2	0	2	0	0	0	0	0	0	5	0	-	3A	746260040	746261599	+	1560	protein_coding	- && Q93ZS9.1 RecName: Full=Zinc finger CCCH domain-containing protein 47; Short=AtC3H47; AltName: Full=AtSZF1 && -	-
TRITD7Bv1G207050	84.1299	-2.92232	0.577324	-5.06183	4.15e-07	7.37e-05	254	328	305	417	265	300	24	9	34	17	18	9	37	24	7	20	20	11	34	31	11	12	13	4	-	7B	647335632	647336450	+	819	protein_coding	- && - && -	-
TRITD3Av1G271240	36.0501	5.02929	0.994393	5.05765	4.24e-07	7.5e-05	2	0	0	0	11	5	264	17	119	59	200	38	4	0	0	5	0	0	14	55	3	0	0	8	-	3A	716260113	716264272	-	2418	protein_coding	- && Q9M0X5.1 RecName: Full=Cysteine-rich receptor-like protein kinase 25; Short=Cysteine-rich RLK25; Flags: Precursor && PF01657:Salt stress response/antifungal|PF07714:Protein tyrosine kinase	Pkinase_Tyr
TRITD0Uv1G013140	409.995	10.3213	2.04386	5.04989	4.42e-07	7.78e-05	0	0	0	0	0	0	1458	1662	1512	913	2080	1887	0	5	0	0	2	1	0	0	0	0	0	0	-	Un	31701583	31713972	-	861	protein_coding	- && Q58629.1 RecName: Full=Uncharacterized protein MJ1232 && PF00571:CBS domain	CBS
TRITD7Av1G264780	28.2529	-4.81692	0.955085	-5.04345	4.57e-07	7.98e-05	189	112	123	95	120	57	4	2	0	0	1	0	0	4	15	2	0	1	7	0	1	1	4	1	-	7A	691046974	691274170	+	4188	protein_coding	- && Q5RBU7.1 RecName: Full=Lysosomal Pro-X carboxypeptidase; AltName: Full=Proline carboxypeptidase; AltName: Full=Prolylcarboxypeptidase; Short=PRCP; Flags: Precursor && PF05577:Serine carboxypeptidase S28	Peptidase_S28
TRITD7Av1G000290	1567.09	-1.92781	0.382214	-5.0438	4.56e-07	7.98e-05	3941	4464	8808	4170	3702	5773	641	646	948	632	592	753	968	673	776	750	637	539	844	709	467	414	374	363	-	7A	474987	479722	+	2068	protein_coding	- && O65202.1 RecName: Full=Peroxisomal acyl-coenzyme A oxidase 1; Short=AOX 1; AltName: Full=Long-chain acyl-CoA oxidase; Short=AtCX1 && PF01756:Acyl-CoA oxidase|PF02770:Acyl-CoA dehydrogenase, middle domain|PF14749:Acyl-coenzyme A oxidase N-terminal	-
TRITD6Bv1G047470	372.883	7.25533	1.43913	5.04148	4.62e-07	8.03e-05	3	0	9	11	0	1	1236	2127	1491	740	1464	1518	98	0	2	0	0	3	4	0	69	0	0	0	-	6B	134916877	134918407	-	600	protein_coding	- && - && -	-
TRITD4Bv1G002690	38.3563	-3.62035	0.718373	-5.03965	4.66e-07	8.05e-05	103	125	411	85	165	158	5	13	3	2	0	2	2	11	10	1	3	8	3	8	9	4	13	2	-	4B	7036060	7037730	-	1139	protein_coding	- && - && PF07762:Protein of unknown function (DUF1618)	-
TRITD7Bv1G219490	38.6962	7.73566	1.53506	5.03932	4.67e-07	8.05e-05	0	0	4	0	0	0	154	175	170	128	125	148	0	1	0	1	0	0	0	0	0	0	0	0	-	7B	683437177	683439348	-	1460	protein_coding	- && - && PF08387:FBD	-
TRITD4Av1G263220	146.68	7.17568	1.42444	5.03753	4.72e-07	8.09e-05	0	0	0	0	0	18	527	277	1213	479	155	748	5	0	1	0	0	9	41	0	40	0	0	6	-	4A	734521286	734524403	+	1089	protein_coding	- && Q84MB3.1 RecName: Full=1-aminocyclopropane-1-carboxylate oxidase homolog 1 && PF03171:2OG-Fe(II) oxygenase superfamily|PF14226:non-haem dioxygenase in morphine synthesis N-terminal	2OG-FeII_Oxy
TRITD5Bv1G245470	265.571	2.48475	0.494571	5.02404	5.06e-07	8.65e-05	27	63	108	62	64	155	987	425	436	1332	802	566	66	137	202	47	40	35	100	176	93	64	84	39	-	5B	682313905	682315476	-	1113	protein_coding	- && Q9SEE4.1 RecName: Full=Pirin-like protein && PF02678:Pirin|PF05726:Pirin C-terminal cupin domain	-
TRITD3Av1G217470	43.4716	5.52031	1.10044	5.01648	5.26e-07	8.96e-05	5	0	0	0	5	3	128	198	241	33	156	238	4	0	1	0	4	0	0	0	11	8	1	0	-	3A	598337696	598338867	+	462	protein_coding	- && C1EV67.1 RecName: Full=Bifunctional purine biosynthesis protein PurH; Includes: RecName: Full=Phosphoribosylaminoimidazolecarboxamide formyltransferase; AltName: Full=AICAR transformylase; Includes: RecName: Full=IMP cyclohydrolase; AltName: Full=ATIC; AltName: Full=IMP synthase; AltName: Full=Inosinicase && PF01808:AICARFT/IMPCHase bienzyme	-
TRITD6Av1G226210	172.845	2.96227	0.590646	5.0153	5.3e-07	8.98e-05	66	62	78	46	26	23	513	610	523	596	507	611	76	52	41	35	20	29	62	44	26	4	9	14	-	6A	613275839	613277017	-	1179	protein_coding	- && - && -	-
TRITD5Bv1G227340	2080.01	-0.293603	0.0586138	-5.0091	5.47e-07	9.24e-05	1927	2332	4738	2389	2237	2305	1668	1976	2285	1439	1374	2223	2924	2460	2511	2418	2382	2224	2046	1230	1975	2079	1704	1448	-	5B	642136481	642141935	-	2043	protein_coding	- && Q8RXF8.1 RecName: Full=Mitochondrial Rho GTPase 1; Short=AtMIRO1; AltName: Full=Miro-related GTPase 1 && PF08355:EF hand associated|PF00071:Ras family|PF08356:EF hand associated	Ras
TRITD2Bv1G245880	230.009	10.5491	2.10952	5.00073	5.71e-07	9.61e-05	0	0	0	0	0	0	1758	544	467	933	568	984	0	3	0	1	0	0	0	0	0	0	0	0	-	2B	740046731	740046997	+	267	protein_coding	- && - && PF12609:Wound-induced protein	-
TRITD4Av1G015890	63.7068	3.74725	0.74993	4.99681	5.83e-07	9.77e-05	7	7	19	1	7	10	227	476	2	216	106	5	20	2	11	2	12	20	16	2	24	0	250	31	-	4A	35663890	35673930	-	4074	protein_coding	- && Q9MAX3.1 RecName: Full=Sulfate transporter 1.2 && PF00916:Sulfate permease family|PF01740:STAS domain	Sulfate_transp
TRITD3Av1G021050	218.799	3.50833	0.704023	4.98326	6.25e-07	0.000104339	13	35	33	21	30	69	24	16	44	804	1453	15	18	13	16	1	8	26	122	1129	251	0	19	462	-	3A	43059623	43060033	+	291	protein_coding	- && A2WKP3.1 RecName: Full=Histone H2B.3 && PF00125:Core histone H2A/H2B/H3/H4	Histone
TRITD4Av1G261920	320.126	1.73374	0.347967	4.98248	6.28e-07	0.000104347	82	172	293	158	128	156	725	580	849	873	889	850	182	156	140	208	163	153	174	121	183	113	142	152	-	4A	731830230	731835121	+	1677	protein_coding	- && Q53P98.1 RecName: Full=Signal peptide peptidase-like 2; Short=OsSPPL2; Flags: Precursor && PF04258:Signal peptide peptidase|PF02225:PA domain	-
TRITD3Bv1G275580	111.916	-2.14746	0.431829	-4.97294	6.59e-07	0.000108748	328	280	944	323	266	309	41	41	52	30	35	51	20	46	41	61	39	62	36	20	32	31	58	44	-	3B	819614827	819618614	+	1557	protein_coding	- && B9RAJ0.2 RecName: Full=Probable aspartyl aminopeptidase && PF02127:Aminopeptidase I zinc metalloprotease (M18)	Peptidase_M18
TRITD7Av1G273640	30.3351	-8.27854	1.66521	-4.97146	6.65e-07	0.000108748	69	153	86	123	94	277	0	0	0	0	0	0	0	4	0	0	0	0	0	0	0	0	0	0	-	7A	710368519	710370957	-	1191	protein_coding	- && Q9LSL5.1 RecName: Full=L-type lectin-domain containing receptor kinase IX.2; Short=LecRK-IX.2; Flags: Precursor && PF00069:Protein kinase domain	Pkinase
TRITD7Av1G015310	78.7416	2.75709	0.554517	4.97206	6.62e-07	0.000108748	32	35	8	82	7	24	396	355	220	76	55	183	54	14	11	14	0	18	44	12	14	105	81	28	-	7A	27576597	27579454	+	909	protein_coding	- && A2RVM0.1 RecName: Full=Short-chain dehydrogenase TIC 32, chloroplastic; AltName: Full=Translocon at the inner envelope membrane of chloroplasts 32; Short=AtTIC32 && PF00106:short chain dehydrogenase	adh_short
TRITD7Av1G003090	152.808	-1.66647	0.335201	-4.97155	6.64e-07	0.000108748	340	326	869	342	365	425	57	47	38	72	108	68	88	126	102	98	113	107	101	28	72	60	137	40	-	7A	5734260	5740704	-	2534	protein_coding	- && A2Y8B9.3 RecName: Full=Protein arginine N-methyltransferase 7 && -	-
TRITD3Av1G058460	1085.56	2.18393	0.439511	4.96901	6.73e-07	0.000109703	96	189	161	266	167	115	2140	766	838	6650	4849	839	139	398	244	442	1101	577	494	1476	368	220	369	1167	-	3A	134432835	134437322	-	1916	protein_coding	- && O04130.2 RecName: Full=D-3-phosphoglycerate dehydrogenase 2, chloroplastic; Short=PGDH; Flags: Precursor && PF01842:ACT domain|PF00389:D-isomer specific 2-hydroxyacid dehydrogenase, catalytic domain|PF02826:D-isomer specific 2-hydroxyacid dehydrogenase, NAD binding domain	2-Hacid_dh_C
TRITD1Av1G092640	421.592	0.654356	0.13171	4.96818	6.76e-07	0.000109754	271	373	603	295	367	521	447	637	419	606	651	357	378	311	237	411	328	303	440	484	506	520	359	362	-	1A	253153579	253157605	-	2212	protein_coding	- && - && -	-
TRITD1Bv1G059160	63.5278	-3.66271	0.737967	-4.96324	6.93e-07	0.000112151	248	219	534	131	218	321	2	10	9	0	28	15	11	9	12	5	5	8	4	4	16	0	13	5	-	1B	162305728	162320330	+	4378	protein_coding	- && F4JXF9.1 RecName: Full=DNA-directed RNA polymerase III subunit 1; AltName: Full=DNA-directed RNA polymerase III subunit RPC1; Short=DNA polymerase I subunit C1; AltName: Full=Nuclear RNA polymerase C1 && PF05000:RNA polymerase Rpb1, domain 4|PF04997:RNA polymerase Rpb1, domain 1|PF00623:RNA polymerase Rpb1, domain 2|PF04983:RNA polymerase Rpb1, domain 3|PF04998:RNA polymerase Rpb1, domain 5	-
TRITD4Av1G024890	33.515	4.63969	0.935299	4.96065	7.03e-07	0.000113223	0	0	16	2	2	10	72	63	168	60	6	229	8	3	0	0	0	0	16	0	15	22	0	117	-	4A	59778178	59778841	-	579	protein_coding	- && P14895.1 RecName: Full=High molecular mass early light-inducible protein HV58, chloroplastic; Short=ELIP; Flags: Precursor && PF00504:Chlorophyll A-B binding protein	-
TRITD2Av1G008250	137.366	3.11285	0.628714	4.95115	7.38e-07	0.000118443	24	13	61	45	28	57	250	508	502	205	370	961	71	17	14	17	3	27	28	11	42	1	29	30	-	2A	15075093	15081919	+	1472	protein_coding	- && Q8S4Y1.1 RecName: Full=Acetyl-CoA acetyltransferase, cytosolic 1; AltName: Full=Cytosolic acetoacetyl-CoA thiolase 1; Short=Thiolase 1; AltName: Full=Protein EMBRYO DEFECTIVE 1276 && PF02803:Thiolase, C-terminal domain|PF00108:Thiolase, N-terminal domain	Thiolase_N
TRITD3Av1G185730	107.995	-6.74906	1.36616	-4.94015	7.81e-07	0.000124846	0	3	376	15	4	0	0	0	0	0	0	0	0	27	41	239	925	1124	0	0	0	0	9	7	-	3A	514867652	514868023	+	372	protein_coding	- && - && PF04520:Senescence regulator	-
TRITD1Av1G202430	721.878	-0.607118	0.122921	-4.9391	7.85e-07	0.000125048	745	1016	2250	867	880	939	485	638	442	519	406	411	905	776	993	968	835	776	497	388	570	516	669	953	-	1A	528191911	528198616	-	2975	protein_coding	- && Q0WVX5.1 RecName: Full=Probable starch synthase 4, chloroplastic/amyloplastic; Short=AtSS4; AltName: Full=Soluble starch synthase IV; Flags: Precursor && PF08323:Starch synthase catalytic domain|PF00534:Glycosyl transferases group 1	Glycos_transf_1
TRITD7Bv1G224270	90.7256	5.37504	1.08907	4.93546	8e-07	0.000126926	9	5	1	10	0	1	364	289	287	465	427	171	0	14	0	4	7	3	5	0	5	0	0	0	-	7B	693873329	693875610	+	732	protein_coding	- && Q8GT74.1 RecName: Full=NEP1-interacting protein 2; AltName: Full=RING-H2 finger protein ATL25 && PF13639:Ring finger domain	-
TRITD4Av1G249850	72.6831	4.44308	0.90188	4.92647	8.37e-07	0.000132404	0	0	0	0	17	11	832	9	12	51	490	2	3	1	0	0	4	13	0	75	16	0	27	20	-	4A	700324829	700332495	-	1736	protein_coding	- && Q9M175.1 RecName: Full=Protein NRT1/ PTR FAMILY 2.3; Short=AtNPF2.3; AltName: Full=Probable nitrate excretion transporter 3; AltName: Full=Protein NAXT1-like 2 && PF00854:POT family	-
TRITD1Bv1G008950	27.7136	-8.0773	1.63998	-4.92525	8.43e-07	0.000132736	62	87	349	75	134	151	0	0	0	0	0	0	0	0	0	4	0	0	0	0	0	0	0	0	-	1B	21400260	21401640	-	1077	protein_coding	- && - && -	-
TRITD2Bv1G257970	90.9752	-2.97958	0.605243	-4.92295	8.53e-07	0.000133808	295	288	669	247	243	434	20	19	9	5	13	17	21	47	36	28	9	12	43	28	18	45	17	0	-	2B	769291714	769345228	-	2034	protein_coding	- && - && -	-
TRITD2Av1G274050	5188.39	1.10619	0.22492	4.91816	8.74e-07	0.000136613	3826	3390	5063	2370	3770	5286	4217	8428	6266	9545	6429	7385	4743	2504	1947	3737	4473	2418	3684	12969	7971	3815	3412	4793	-	2A	732446023	732448760	-	1930	protein_coding	- && O49485.1 RecName: Full=D-3-phosphoglycerate dehydrogenase 1, chloroplastic; AltName: Full=Protein EMBRYO SAC DEVELOPMENT ARREST 9; Flags: Precursor && PF01842:ACT domain|PF02826:D-isomer specific 2-hydroxyacid dehydrogenase, NAD binding domain|PF00389:D-isomer specific 2-hydroxyacid dehydrogenase, catalytic domain	2-Hacid_dh_C
TRITD1Bv1G118820	114.636	1.4589	0.296738	4.91646	8.81e-07	0.00013703	26	20	46	39	38	89	249	156	271	154	126	256	78	136	68	67	68	113	89	77	107	184	135	129	-	1B	354862857	354863222	-	366	protein_coding	- && O22150.1 RecName: Full=Auxin-responsive protein SAUR36; AltName: Full=Protein RESPONSE TO AUXINS AND GIBBERELLINS 1; AltName: Full=Protein SENESCENCE-ASSOCIATED GENE 201; AltName: Full=Protein SMALL AUXIN UP RNA 36 && PF02519:Auxin responsive protein	Auxin_inducible
TRITD7Av1G238980	157.12	-0.648188	0.13185	-4.91612	8.83e-07	0.00013703	165	155	477	200	184	189	85	173	152	71	108	135	188	251	297	163	152	199	114	101	124	98	126	113	-	7A	635529481	635533477	+	1059	protein_coding	- && O80990.2 RecName: Full=Protein CIA1; AltName: Full=Cytosolic iron-sulfur protein assembly 1; AltName: Full=Protein EMBRYO DEFECTIVE 1345 && PF00400:WD domain, G-beta repeat	WD40
TRITD6Bv1G004790	60.0377	-2.18578	0.445144	-4.91029	9.09e-07	0.000140651	191	242	337	225	92	133	31	27	22	11	21	13	13	27	52	20	29	24	20	22	18	15	29	10	-	6B	14520656	14524254	+	517	protein_coding	- && Q6VAK3.1 RecName: Full=Histidine-containing phosphotransfer protein 1; AltName: Full=OsAHP1; AltName: Full=OsHP1; AltName: Full=OsHP2; AltName: Full=OsHPt1; AltName: Full=OsHpt2 && PF01627:Hpt domain	Hpt
TRITD7Bv1G232580	52.7105	-1.76614	0.359765	-4.90914	9.15e-07	0.000140961	182	111	97	236	115	41	32	39	18	11	17	27	70	48	50	36	38	32	18	5	13	53	9	23	-	7B	718316330	718318408	-	1242	protein_coding	- && Q6DHN0.1 RecName: Full=Transmembrane protein 53 && PF05705:Eukaryotic protein of unknown function (DUF829)	-
TRITD2Bv1G000040	29.6495	-6.17235	1.25811	-4.90605	9.29e-07	0.000142675	122	167	120	107	120	139	0	0	2	1	1	5	0	0	2	0	1	0	0	0	0	0	1	0	-	2B	59574	63017	+	3027	protein_coding	- && Q6L406.2 PUTATIVE PSEUDOGENE: RecName: Full=Putative late blight resistance protein homolog R1B-19 && PF00931:NB-ARC domain|PF18052:Rx N-terminal domain	NB-ARC
TRITD3Av1G278240	436.228	-1.91345	0.390651	-4.89811	9.68e-07	0.00014803	1235	1487	2566	1293	874	1091	264	223	259	191	186	233	260	192	174	241	195	196	183	66	148	77	174	90	-	3A	728362611	728563147	-	4305	protein_coding	- && - && -	-
TRITD0Uv1G132890	20.1056	7.42479	1.51786	4.89161	1e-06	0.000152445	0	0	0	0	0	0	250	149	2	0	7	19	0	0	2	0	0	0	4	0	7	0	23	0	-	Un	413871998	413872893	-	730	protein_coding	- && Q6YZY5.1 RecName: Full=Germin-like protein 8-11; Flags: Precursor && PF00190:Cupin	-
TRITD1Av1G155240	262.343	0.728547	0.14908	4.88695	1.02e-06	0.000155541	160	245	325	222	166	256	411	344	408	429	320	397	301	156	218	156	230	205	218	182	247	333	222	217	-	1A	419032612	419036256	-	1254	protein_coding	- && F4I562.1 RecName: Full=AP-3 complex subunit mu; AltName: Full=Adaptor protein complex AP-3 subunit mu; AltName: Full=Adaptor protein-3 mu-adaptin; AltName: Full=Adaptor-related protein complex 3 subunit mu; AltName: Full=At-muD-Ad; AltName: Full=Mu3-adaptin; AltName: Full=Protein ZIG SUPPRESSOR 4 && PF00928:Adaptor complexes medium subunit family	Adap_comp_sub
TRITD1Bv1G186900	218.736	-2.39349	0.49005	-4.88418	1.04e-06	0.000157172	611	553	1290	1093	623	639	56	64	35	67	44	90	97	104	47	52	33	35	64	47	90	107	59	69	-	1B	575311826	575312624	+	573	protein_coding	- && O04147.1 RecName: Full=Cyclic phosphodiesterase; Short=CPDase && PF07823:Cyclic phosphodiesterase-like protein	-
TRITD2Av1G001500	123.945	3.14246	0.644538	4.87553	1.09e-06	0.000163129	8	24	40	14	3	51	414	324	413	586	346	340	68	44	44	23	25	4	24	12	1	41	17	36	-	2A	2747438	2811225	-	11940	protein_coding	- && - && -	-
TRITD3Bv1G274940	204.166	-2.20364	0.451988	-4.87544	1.09e-06	0.000163129	624	570	1355	563	569	603	31	123	150	44	77	138	101	76	80	106	64	77	38	14	75	45	98	43	-	3B	818197098	818200161	-	1401	protein_coding	- && - && PF13855:Leucine rich repeat	-
TRITD0Uv1G018180	609.503	-1.96471	0.403615	-4.86777	1.13e-06	0.000168982	1305	1675	3993	1898	1922	1529	134	206	356	193	281	466	169	348	264	258	296	257	243	136	326	129	238	176	-	Un	42755232	42757822	+	1233	protein_coding	- && - && PF12527:Protein of unknown function (DUF3727)	-
TRITD4Av1G263110	72.6408	2.25871	0.464271	4.86507	1.14e-06	0.000170702	29	74	50	11	35	38	178	134	152	133	331	139	26	28	4	4	15	20	25	45	71	72	9	75	-	4A	734312224	734318597	+	3480	protein_coding	- && Q7XMJ2.2 RecName: Full=Kinesin-like protein KIN-10B && PF00225:Kinesin motor domain|PF12836:Helix-hairpin-helix motif	Kinesin
TRITD1Bv1G001010	241.923	-3.96926	0.816778	-4.85965	1.18e-06	0.000174822	524	570	2252	1113	1387	749	11	10	29	66	25	10	0	16	39	2	20	22	13	25	82	0	13	46	-	1B	2095425	2096089	-	402	protein_coding	- && O22795.2 RecName: Full=50S ribosomal protein L28, chloroplastic; AltName: Full=CL28; Flags: Precursor && PF00830:Ribosomal L28 family	-
TRITD2Bv1G065220	183.818	1.5953	0.328512	4.85615	1.2e-06	0.000177322	52	96	224	73	159	104	385	431	602	319	458	399	86	84	127	90	78	79	86	117	122	85	98	85	-	2B	168375827	168380836	+	1686	protein_coding	- && P34106.1 RecName: Full=Alanine aminotransferase 2; Short=ALAAT-2; AltName: Full=Glutamate pyruvate transaminase 2; Short=GPT; AltName: Full=Glutamic--alanine transaminase 2; AltName: Full=Glutamic--pyruvic transaminase 2 && PF00155:Aminotransferase class I and II	Aminotran_1_2
TRITD4Av1G024940	118.163	1.82057	0.375691	4.84591	1.26e-06	0.000185412	59	74	87	36	38	173	287	152	181	100	339	74	69	49	7	27	61	26	88	117	187	367	131	52	-	4A	59969014	59988854	+	2647	protein_coding	- && P04146.3 RecName: Full=Copia protein; AltName: Full=Gag-int-pol protein; Contains: RecName: Full=Copia VLP protein; Contains: RecName: Full=Copia protease && -	-
TRITD7Av1G030100	248.386	1.57265	0.324492	4.8465	1.26e-06	0.000185412	94	176	260	140	121	141	532	923	893	399	396	430	174	116	86	113	121	137	122	84	145	158	153	132	-	7A	61129606	61131693	-	710	protein_coding	- && - && -	-
TRITD3Av1G278230	285.994	-0.937033	0.193588	-4.84035	1.3e-06	0.000189567	520	626	934	446	432	487	220	235	174	151	283	272	284	264	330	294	256	249	179	86	170	160	137	167	-	3A	728354711	728358434	-	1953	protein_coding	- && P58223.1 RecName: Full=KH domain-containing protein At4g18375 && PF00013:KH domain	KH_1
TRITD7Bv1G048770	6140.01	-0.51257	0.1059	-4.84013	1.3e-06	0.000189567	7018	8745	15011	11386	5557	7495	3945	5264	6891	5141	3577	6547	8241	9172	7557	4935	6270	6050	6687	3034	4495	5208	3150	4006	-	7B	135374766	135379277	+	1735	protein_coding	- && Q8S528.2 RecName: Full=Aldehyde dehydrogenase family 2 member B7, mitochondrial; Short=ALDH2b; Flags: Precursor && PF00171:Aldehyde dehydrogenase family	Aldedh
TRITD1Av1G180370	715.233	-1.19262	0.246646	-4.83535	1.33e-06	0.000193511	1392	1386	4367	870	1186	1535	291	711	443	306	318	426	567	666	808	496	549	684	300	190	469	498	430	622	-	1A	482921927	482937179	-	2304	protein_coding	- && Q01899.1 RecName: Full=Heat shock 70 kDa protein, mitochondrial; Flags: Precursor && PF00012:Hsp70 protein|PF10712:NAD-specific glutamate dehydrogenase	HSP70
TRITD1Bv1G218740	1217.04	-1.50411	0.311226	-4.83285	1.35e-06	0.000195283	3052	3742	5251	3112	2183	3176	749	597	480	704	474	572	793	792	890	773	472	696	791	457	569	664	563	504	-	1B	657587452	657588446	+	410	protein_coding	- && Q8LHP0.1 RecName: Full=Transcription elongation factor 1 homolog && PF05129:Transcription elongation factor Elf1 like	-
TRITD2Bv1G089360	84.5075	2.25007	0.467493	4.81305	1.49e-06	0.000214934	17	39	10	34	39	52	53	41	100	148	694	67	25	23	6	22	51	20	50	124	127	73	15	62	-	2B	238699096	238699776	-	408	protein_coding	- && Q6ZL43.1 RecName: Full=Probable histone H2A.1 >A2YMC5.2 RecName: Full=Probable histone H2A.1 && PF16211:C-terminus of histone H2A|PF00125:Core histone H2A/H2B/H3/H4	Histone
TRITD5Bv1G200930	506.727	-0.768542	0.159734	-4.81138	1.5e-06	0.000216	612	683	1171	630	580	691	271	266	403	200	196	225	996	727	741	687	498	571	464	394	543	487	472	321	-	5B	571891109	571900313	+	2235	protein_coding	- && Q54VX4.1 RecName: Full=Mitochondrial substrate carrier family protein J && PF00153:Mitochondrial carrier protein	Mito_carr
TRITD2Bv1G254690	27.473	-7.64827	1.59136	-4.80613	1.54e-06	0.000220989	56	92	28	223	96	197	0	2	0	0	0	0	0	0	0	0	5	0	0	0	0	0	0	0	-	2B	761061701	761063482	+	1698	protein_coding	- && Q9FFE6.1 RecName: Full=Probable acyl-activating enzyme 5, peroxisomal; AltName: Full=AMP-binding protein 5; Short=AtAMPBP5 && PF13193:AMP-binding enzyme C-terminal domain|PF00501:AMP-binding enzyme	AMP-binding
TRITD1Bv1G068400	42.181	5.2999	1.10394	4.80088	1.58e-06	0.000226093	0	0	2	9	7	2	2	90	3	1	644	108	0	1	0	0	2	0	1	5	10	25	14	0	-	1B	192725697	192731871	-	2552	protein_coding	- && Q6F353.1 RecName: Full=DNA replication licensing factor MCM6; AltName: Full=Minichromosome maintenance protein 6; Short=OsMCM6 && PF14551:MCM N-terminal domain|PF00493:MCM P-loop domain|PF17855:MCM AAA-lid domain|PF17207:MCM OB domain	MCM
TRITD2Bv1G060290	86.5993	-3.21186	0.669511	-4.79732	1.61e-06	0.000229367	320	453	197	413	177	330	14	13	11	29	19	11	0	22	34	0	53	24	11	18	11	14	24	11	-	2B	156652313	156659738	-	3225	protein_coding	- && Q7XA42.2 RecName: Full=Putative disease resistance protein RGA1; AltName: Full=RGA3-blb && PF00931:NB-ARC domain|PF18052:Rx N-terminal domain	NB-ARC
TRITD3Bv1G247660	261.903	-1.54721	0.322566	-4.79655	1.61e-06	0.000229482	532	714	884	567	632	766	121	93	204	108	72	87	169	130	126	270	258	192	174	86	117	298	86	99	-	3B	748670509	748671618	-	1110	protein_coding	- && O04133.1 RecName: Full=Protein SRC2; AltName: Full=Protein SOYBEAN GENE REGULATED BY COLD 2 && PF00168:C2 domain	C2
TRITD2Bv1G261030	293.96	-1.08109	0.225574	-4.79263	1.65e-06	0.000233225	574	579	1178	606	560	586	217	205	174	148	157	258	223	283	279	231	237	184	172	175	140	179	140	170	-	2B	776814672	776818202	-	624	protein_coding	- && Q8GXS3.1 RecName: Full=Pre-mRNA cleavage factor Im 25 kDa subunit 2 && PF13869:Nucleotide hydrolase	-
TRITD3Av1G271230	113.046	1.34931	0.281589	4.79177	1.65e-06	0.000233251	78	67	141	48	124	81	258	121	356	131	187	209	62	27	35	73	86	48	40	102	169	103	83	102	-	3A	716255108	716352334	+	9020	protein_coding	- && Q0D5R3.1 RecName: Full=Cysteine-rich receptor-like protein kinase 6; Short=Cysteine-rich RLK6; Flags: Precursor && PF07714:Protein tyrosine kinase|PF01657:Salt stress response/antifungal	Pkinase_Tyr
TRITD3Bv1G023390	97.6145	10.1649	2.12155	4.79127	1.66e-06	0.000233251	0	0	0	0	0	0	277	468	436	244	341	532	0	0	0	0	0	0	0	0	1	0	0	0	-	3B	60441735	60444509	-	1443	protein_coding	- && - && PF07762:Protein of unknown function (DUF1618)	-
TRITD1Bv1G217060	11.9482	-6.93378	1.44766	-4.78965	1.67e-06	0.000234352	34	40	89	56	36	77	0	0	0	0	0	0	0	5	0	5	0	0	0	0	0	0	0	0	-	1B	653471579	653472355	+	777	protein_coding	- && - && PF02536:mTERF	-
TRITD3Bv1G225200	961.606	2.89422	0.605086	4.78316	1.73e-06	0.00024125	62	144	19	0	373	477	7816	461	1283	1459	2262	879	754	253	84	190	22	184	907	1311	1032	304	847	638	-	3B	684024558	684281802	-	4721	protein_coding	- && Q39134.2 RecName: Full=Amino acid permease 3; AltName: Full=Amino acid transporter AAP3 && PF01490:Transmembrane amino acid transporter protein	Aa_trans
TRITD5Bv1G117100	62.422	6.07177	1.26974	4.7819	1.74e-06	0.000241968	3	0	0	0	23	6	0	3	8	313	121	0	0	0	0	0	2	0	6	96	827	10	5	19	-	5B	344732254	344737625	-	1923	protein_coding	- && P14133.1 RecName: Full=L-ascorbate oxidase; Short=ASO; Short=Ascorbase; Flags: Precursor && PF07731:Multicopper oxidase|PF00394:Multicopper oxidase|PF07732:Multicopper oxidase	-
TRITD1Av1G200550	115.761	-3.94705	0.8257	-4.78025	1.75e-06	0.00024316	274	224	1853	444	286	413	0	21	15	0	15	14	3	18	16	33	16	41	0	3	11	0	50	36	-	1A	525205787	525208329	-	400	protein_coding	- && - && PF16455:Ubiquitin-binding domain	-
TRITD2Bv1G246090	27.6427	7.6884	1.60973	4.77621	1.79e-06	0.000247288	0	0	0	0	0	0	77	144	114	125	130	43	0	3	0	0	0	0	0	1	0	0	0	0	-	2B	740573319	740583575	+	637	protein_coding	- && Q9SSD2.1 RecName: Full=Pre-mRNA-processing-splicing factor 8A; AltName: Full=PRP8 homolog A; Short=AtPRP8A; AltName: Full=Protein ABNORMAL SUSPENSOR 2; AltName: Full=Protein EMBRYO DEFECTIVE 14; AltName: Full=Protein EMBRYO DEFECTIVE 177; AltName: Full=Protein EMBRYO DEFECTIVE 33; AltName: Full=Protein SUPPRESSOR OF OVEREXPRESSED FCA 81 && -	-
TRITD1Bv1G215640	173.312	-1.41134	0.295636	-4.77389	1.81e-06	0.000249331	335	570	732	257	322	381	91	109	65	61	63	128	351	167	171	102	56	92	125	32	80	100	97	124	-	1B	649836786	649849120	-	4979	protein_coding	- && Q42093.2 RecName: Full=ABC transporter C family member 2; Short=ABC transporter ABCC.2; Short=AtABCC2; AltName: Full=ATP-energized glutathione S-conjugate pump 2; AltName: Full=Glutathione S-conjugate-transporting ATPase 2; AltName: Full=Multidrug resistance-associated protein 2 && -	-
TRITD5Av1G080330	28.7369	-7.68434	1.61231	-4.76605	1.88e-06	0.000257547	139	73	181	206	106	83	0	0	0	0	0	0	0	0	0	0	0	0	0	0	1	1	0	0	-	5A	227002242	227002922	-	330	protein_coding	- && Q9FPR3.1 RecName: Full=Serine/threonine-protein kinase EDR1; AltName: Full=MAPKK kinase EDR1; AltName: Full=Protein ENHANCED DISEASE RESISTANCE 1; Short=AtEDR1; AltName: Full=Serine/threonine/tyrosine-protein kinase 10 && -	-
TRITD6Av1G006960	77.1324	-5.22881	1.09708	-4.76614	1.88e-06	0.000257547	160	160	603	319	315	594	1	0	15	0	0	11	0	6	12	2	9	1	0	5	0	0	0	13	-	6A	15735654	15739743	-	2228	protein_coding	- && C0LGH2.2 RecName: Full=Probable LRR receptor-like serine/threonine-protein kinase At1g56130; Flags: Precursor && PF07714:Protein tyrosine kinase|PF00069:Protein kinase domain	Pkinase_Tyr
TRITD7Bv1G231760	734.334	-1.21603	0.255325	-4.76269	1.91e-06	0.000261026	923	1284	3334	1760	1529	1182	361	347	664	420	428	465	485	977	1263	580	425	622	242	129	548	336	606	541	-	7B	716220544	716221050	-	507	protein_coding	- && Q9M8R9.1 RecName: Full=Putative 4-hydroxy-4-methyl-2-oxoglutarate aldolase 1; Short=HMG aldolase 1; AltName: Full=Oxaloacetate decarboxylase; Short=OAA decarboxylase; AltName: Full=Regulator of ribonuclease activity homolog 1; AltName: Full=RraA-like protein 1 && PF03737:Aldolase/RraA	-
TRITD6Bv1G015920	105.261	-2.21005	0.464126	-4.76173	1.92e-06	0.000261421	310	440	483	319	359	245	43	32	31	27	29	34	51	55	27	21	31	27	39	46	26	50	28	31	-	6B	43829440	43832685	-	1372	protein_coding	- && P27450.2 RecName: Full=Probable serine/threonine-protein kinase Cx32, chloroplastic; Flags: Precursor && PF00069:Protein kinase domain	Pkinase
TRITD2Bv1G266000	7.44821	5.80455	1.21967	4.75912	1.94e-06	0.00026398	0	0	0	0	0	0	27	13	0	15	15	9	0	0	0	0	0	1	0	29	7	0	46	0	-	2B	788607488	788610753	+	3159	protein_coding	- && Q7XA42.2 RecName: Full=Putative disease resistance protein RGA1; AltName: Full=RGA3-blb && PF00931:NB-ARC domain	NB-ARC
TRITD1Av1G192990	26.4515	7.42502	1.5608	4.75718	1.96e-06	0.000265012	0	0	0	0	1	0	147	1	5	0	407	0	0	0	0	2	1	0	0	0	0	0	4	0	-	1A	510172339	510177125	+	3024	protein_coding	- && Q8RXD4.1 RecName: Full=Protein BREAST CANCER SUSCEPTIBILITY 1 homolog; Short=AtBRCA1 && PF16589:BRCT domain, a BRCA1 C-terminus domain|PF13771:PHD-like zinc-binding domain|PF00533:BRCA1 C Terminus (BRCT) domain|PF13639:Ring finger domain	BRCT
TRITD2Av1G054000	847.148	-0.624281	0.131233	-4.75703	1.96e-06	0.000265012	1164	1272	2223	1027	832	1019	496	547	525	411	360	700	1438	1215	1242	967	719	853	882	491	704	963	752	714	-	2A	120425775	120428562	-	1217	protein_coding	- && B8B8K5.2 RecName: Full=Peroxisomal (S)-2-hydroxy-acid oxidase GLO4; AltName: Full=Glycolate oxidase 4; Short=GOX 4; Short=OsGLO4; AltName: Full=Short chain alpha-hydroxy acid oxidase GLO4 && PF01070:FMN-dependent dehydrogenase	FMN_dh
TRITD2Av1G108500	233.061	9.37207	1.97049	4.7562	1.97e-06	0.000265257	0	0	4	0	0	0	803	551	730	1594	849	771	0	2	0	0	0	6	0	0	0	0	0	0	-	2A	285857891	285859297	-	843	protein_coding	- && Q9S726.1 RecName: Full=Probable ribose-5-phosphate isomerase 3, chloroplastic; AltName: Full=Phosphoriboisomerase 3; AltName: Full=Protein EMBRYO DEFECTIVE 3119; Flags: Precursor && PF06026:Ribose 5-phosphate isomerase A (phosphoriboisomerase A)	Rib_5-P_isom_A
TRITD3Av1G008620	112.36	-1.59338	0.335602	-4.74784	2.06e-06	0.000275581	207	268	584	267	241	203	21	21	45	15	38	32	96	110	122	104	76	94	141	44	70	73	67	69	-	3A	16683841	16689744	-	1651	protein_coding	- && Q9AXQ9.1 RecName: Full=Deoxyhypusine synthase && PF01916:Deoxyhypusine synthase	-
TRITD1Bv1G226320	154.562	1.07948	0.227482	4.74535	2.08e-06	0.000278116	90	78	149	145	58	102	240	289	337	183	280	329	141	176	89	101	82	108	169	79	208	92	135	81	-	1B	672567602	672569179	+	396	protein_coding	- && - && -	-
TRITD1Bv1G000990	22.2815	-7.83504	1.65156	-4.74402	2.1e-06	0.000278186	78	90	151	117	63	126	0	0	0	0	0	0	0	0	3	0	0	0	0	0	0	0	0	0	-	1B	2092312	2093541	-	1230	protein_coding	- && - && -	-
TRITD0Uv1G023990	480.568	3.6842	0.776589	4.74408	2.09e-06	0.000278186	1	0	148	2	2	4	407	2291	916	411	857	1506	45	59	21	240	630	319	164	1293	1081	104	588	69	-	Un	54412018	54487921	-	1056	protein_coding	- && P12810.1 RecName: Full=16.9 kDa class I heat shock protein 1; AltName: Full=HSP 16.9; AltName: Full=Heat shock protein 16.9A; AltName: Full=Heat shock protein 17; AltName: Full=Low molecular weight heat shock protein && PF00011:Hsp20/alpha crystallin family	-
TRITD3Bv1G134190	316.347	5.05579	1.06589	4.74325	2.1e-06	0.000278375	0	0	0	0	5	20	1011	4	19	1225	2965	2	1	0	0	34	290	5	0	695	72	0	37	349	-	3B	418807145	418813224	+	1682	protein_coding	- && Q42456.2 RecName: Full=Aspartic proteinase oryzasin-1; Flags: Precursor && PF00026:Eukaryotic aspartyl protease|PF03489:Saposin-like type B, region 2	Asp
TRITD3Bv1G228430	20.0572	-3.77104	0.795454	-4.74074	2.13e-06	0.000280965	58	109	129	59	58	83	0	2	2	0	5	3	4	7	8	3	3	5	5	11	0	0	2	0	-	3B	693962102	694459813	+	10631	protein_coding	- && - && PF13855:Leucine rich repeat	-
TRITD5Av1G234910	891.823	2.25534	0.476261	4.73552	2.18e-06	0.000286502	212	305	893	485	593	122	5386	820	1870	383	218	535	202	200	157	184	330	173	985	4158	380	179	1248	198	-	5A	615035343	615226721	+	3744	protein_coding	- && Q9M331.2 RecName: Full=Protein NRT1/ PTR FAMILY 5.7; Short=AtNPF5.7 && PF00854:POT family	-
TRITD7Bv1G059290	246.064	4.22997	0.893202	4.73574	2.18e-06	0.000286502	6	10	62	0	4	11	2733	673	715	556	192	428	48	57	5	48	77	0	11	13	26	0	15	21	-	7B	167230639	167231252	+	489	protein_coding	- && Q6Z7V2.1 RecName: Full=24.1 kDa heat shock protein, mitochondrial; Short=OsHsp24.1; Flags: Precursor && -	-
TRITD3Bv1G205740	34.8882	2.54577	0.537944	4.73241	2.22e-06	0.000289262	3	12	35	7	41	10	64	52	183	97	87	108	3	10	2	14	8	9	2	24	13	21	13	18	-	3B	629545957	629546631	-	675	protein_coding	- && Q9SR77.1 RecName: Full=Heme-binding-like protein At3g10130, chloroplastic; Flags: Precursor && PF04832:SOUL heme-binding protein	-
TRITD6Bv1G222290	3383.03	-2.23077	0.47139	-4.73232	2.22e-06	0.000289262	10602	10643	21620	11096	8190	10732	1291	1587	2272	1503	1144	2124	1602	1313	1082	1145	922	642	1255	661	580	412	528	411	-	6B	682076269	682084120	+	3018	protein_coding	- && Q6YZX6.1 RecName: Full=Putative aconitate hydratase, cytoplasmic; Short=Aconitase; AltName: Full=Citrate hydro-lyase && PF00694:Aconitase C-terminal domain|PF00330:Aconitase family (aconitate hydratase)	Aconitase
TRITD7Bv1G221280	176.33	2.04774	0.433218	4.72681	2.28e-06	0.000296305	74	74	151	43	68	42	305	703	981	258	332	475	78	57	87	69	92	61	59	49	37	61	67	78	-	7B	687870851	687874243	-	849	protein_coding	- && - && PF00168:C2 domain	C2
TRITD0Uv1G020220	693.768	1.50128	0.31783	4.72353	2.32e-06	0.000300193	232	220	233	231	200	314	653	546	343	2051	1442	401	423	520	282	484	766	425	565	2097	872	942	393	1025	-	Un	47447049	47448102	-	840	protein_coding	- && Q9FUS9.1 RecName: Full=Glutathione S-transferase U18; Short=AtGSTU18; AltName: Full=GST class-tau member 18; AltName: Full=Glutathione S-transferase 29 && PF13417:Glutathione S-transferase, N-terminal domain	-
TRITD5Bv1G104090	2286.31	2.10149	0.445083	4.72157	2.34e-06	0.00030218	368	455	1276	412	272	546	4620	5140	4897	4449	4328	4963	534	361	480	4806	2811	545	456	4146	365	599	2659	3681	-	5B	307759673	307768946	-	2466	protein_coding	- && Q9SJD4.1 RecName: Full=Long chain acyl-CoA synthetase 8 && PF00501:AMP-binding enzyme	AMP-binding
TRITD3Av1G223350	172.778	-1.16086	0.245929	-4.72028	2.36e-06	0.000302248	250	373	803	291	352	401	86	79	84	117	90	91	237	114	122	129	98	208	78	64	172	78	123	153	-	3A	612210023	612213270	+	1595	protein_coding	- && Q8W0H5.1 RecName: Full=Probable anion transporter 3, chloroplastic; AltName: Full=Phosphate transporter 4;3; Flags: Precursor && PF07690:Major Facilitator Superfamily	MFS_1
TRITD3Bv1G194780	112.91	3.74615	0.793531	4.72086	2.35e-06	0.000302248	1	2	11	2	14	81	281	3	0	298	731	0	2	0	0	8	7	3	6	801	31	3	3	45	-	3B	593900694	593901819	+	756	protein_coding	- && Q40636.2 RecName: Full=Expansin-A2; AltName: Full=Alpha-expansin-2; AltName: Full=OsEXP2; AltName: Full=OsEXPA2; AltName: Full=OsaEXPa1.23; AltName: Full=RiExB; AltName: Full=RiExC; Flags: Precursor && PF01357:Pollen allergen|PF03330:Lytic transglycolase	-
TRITD1Av1G115640	496.58	4.95441	1.05011	4.71798	2.38e-06	0.000302988	20	6	124	13	30	67	4179	936	37	51	4755	145	5	16	19	1	7	0	2	13	8	0	552	0	-	1A	313995544	313999131	+	903	protein_coding	- && Q0IWF3.2 RecName: Full=Aquaporin NIP3-1; AltName: Full=NOD26-like intrinsic protein 3-1; AltName: Full=OsNIP3;1 && PF00230:Major intrinsic protein	-
TRITD6Bv1G014060	479.425	-1.43412	0.303966	-4.71801	2.38e-06	0.000302988	1118	1059	2287	1249	1061	1201	308	207	251	255	218	235	324	330	385	272	236	266	408	148	256	242	191	217	-	6B	39293780	39294331	+	420	protein_coding	- && O48890.1 RecName: Full=DNA-directed RNA polymerase II subunit 4; AltName: Full=15.9 kDa subunit of RNA polymerase II; AltName: Full=DNA-directed RNA polymerase II subunit D && PF03874:RNA polymerase Rpb4	RNA_pol_Rpb4
TRITD7Bv1G078430	526.048	1.66312	0.35251	4.71794	2.38e-06	0.000302988	192	267	402	344	193	339	1566	953	1138	1683	1329	1028	286	257	265	323	172	252	186	208	320	179	202	369	-	7B	227813123	227816393	-	1387	protein_coding	- && Q0WQK2.1 RecName: Full=Probable protein S-acyltransferase 7; AltName: Full=Probable palmitoyltransferase At3g26935; AltName: Full=Zinc finger DHHC domain-containing protein At3g26935 && PF01529:DHHC palmitoyltransferase	-
TRITD1Av1G022060	201.423	0.676761	0.143651	4.71115	2.46e-06	0.00031232	107	147	285	172	149	186	310	294	299	259	271	322	200	128	212	203	151	140	141	140	176	167	235	214	-	1A	47234786	47236651	-	1866	protein_coding	- && - && PF02536:mTERF	-
TRITD2Bv1G011380	153.167	1.29581	0.275102	4.71029	2.47e-06	0.000312492	90	80	214	54	80	95	189	374	304	86	291	587	149	65	83	128	58	99	128	85	138	147	128	99	-	2B	24042087	24047060	+	1206	protein_coding	- && Q8S4Y1.1 RecName: Full=Acetyl-CoA acetyltransferase, cytosolic 1; AltName: Full=Cytosolic acetoacetyl-CoA thiolase 1; Short=Thiolase 1; AltName: Full=Protein EMBRYO DEFECTIVE 1276 && PF00108:Thiolase, N-terminal domain|PF02803:Thiolase, C-terminal domain	Thiolase_N
TRITD3Av1G169780	87.6941	7.5259	1.59792	4.70982	2.48e-06	0.000312492	0	0	0	0	0	0	860	538	0	29	202	37	0	0	0	2	8	16	0	0	10	0	281	12	-	3A	477069017	477069729	-	216	protein_coding	- && - && -	-
TRITD3Bv1G247260	189.689	-2.05832	0.437221	-4.70773	2.5e-06	0.000314767	324	628	685	557	555	903	100	59	54	71	143	111	136	116	64	93	37	65	65	33	57	60	41	38	-	3B	747754691	747759443	-	4287	protein_coding	- && Q7XBQ9.1 RecName: Full=Disease resistance protein RGA2; AltName: Full=Blight resistance protein RPI; AltName: Full=RGA2-blb && PF18052:Rx N-terminal domain|PF00931:NB-ARC domain	NB-ARC
TRITD3Av1G161840	301.742	3.37372	0.716843	4.70636	2.52e-06	0.000315948	10	18	76	3	59	89	1139	17	19	29	4541	81	50	8	13	25	14	2	92	50	99	7	75	48	-	3A	456415421	456417441	+	1278	protein_coding	- && Q0JKM9.2 RecName: Full=Mannan endo-1,4-beta-mannosidase 1; AltName: Full=Beta-mannanase 1; AltName: Full=Endo-beta-1,4-mannanase 1; AltName: Full=OsMAN1; Flags: Precursor && PF00150:Cellulase (glycosyl hydrolase family 5)	-
TRITD4Av1G218210	10.1	-4.92999	1.04771	-4.70548	2.53e-06	0.000316369	32	28	30	23	63	43	0	0	0	0	0	0	0	7	2	14	7	3	7	0	0	0	1	0	-	4A	620303887	620304606	-	720	protein_coding	- && O80983.2 RecName: Full=ATP-dependent zinc metalloprotease FTSH 4, mitochondrial; Short=AtFTSH4; Flags: Precursor && PF17862:AAA+ lid domain|PF01434:Peptidase family M41	-
TRITD7Av1G279940	970.689	-1.33711	0.284212	-4.70464	2.54e-06	0.000316746	2021	2271	3972	2492	1642	2883	681	398	641	615	515	623	850	704	718	708	525	507	688	462	490	370	401	336	-	7A	724566478	724571279	+	1712	protein_coding	- && Q0DWA9.1 RecName: Full=Signal peptide peptidase-like 4; Short=OsSPPL4; Flags: Precursor && PF04258:Signal peptide peptidase|PF02225:PA domain	-
TRITD7Bv1G033930	284.616	4.9536	1.05451	4.69756	2.63e-06	0.000326961	1	7	20	13	53	108	1260	0	72	1275	1113	4	2	1	4	0	0	105	10	829	1301	0	17	57	-	7B	94917425	94918396	-	972	protein_coding	- && Q9FE06.1 RecName: Full=Protein EXORDIUM-like 2; Flags: Precursor && PF04674:Phosphate-induced protein 1 conserved region	-
TRITD7Av1G081300	283.247	0.679705	0.144813	4.69366	2.68e-06	0.000332271	183	178	442	146	319	340	240	301	351	408	388	345	198	158	182	263	289	270	194	350	457	335	278	247	-	7A	193323259	193328838	+	1138	protein_coding	- && Q69PS6.2 RecName: Full=Thioredoxin reductase NTRA; AltName: Full=NADPH-dependent thioredoxin reductase A; Short=OsNTRA && PF07992:Pyridine nucleotide-disulphide oxidoreductase	Pyr_redox_2
TRITD4Av1G031450	36.6303	3.54561	0.756537	4.68664	2.78e-06	0.000342648	7	0	22	0	9	12	86	305	24	7	7	2	11	0	1	21	9	3	10	16	65	50	198	7	-	4A	75157099	75158092	-	806	protein_coding	- && - && -	-
TRITD4Av1G050600	641.523	2.56127	0.546559	4.68618	2.78e-06	0.000342648	78	194	44	178	468	767	841	348	341	1384	1963	93	135	164	20	199	198	75	308	1181	3069	2116	71	397	-	4A	122319154	122322640	+	1135	protein_coding	- && Q10N05.1 RecName: Full=Probable glucuronosyltransferase Os03g0287800 && PF03360:Glycosyltransferase family 43	-
TRITD6Bv1G224560	1064.72	-0.871778	0.186086	-4.68481	2.8e-06	0.000343933	1690	1788	4250	1600	1648	1827	736	1031	887	633	764	1111	1296	1091	1274	1041	869	861	736	294	701	353	766	646	-	6B	688485226	688490648	+	1879	protein_coding	- && Q13435.2 RecName: Full=Splicing factor 3B subunit 2; AltName: Full=Pre-mRNA-splicing factor SF3b 145 kDa subunit; Short=SF3b145; AltName: Full=SF3b150; AltName: Full=Spliceosome-associated protein 145; Short=SAP 145 && PF04046:PSP|PF04037:Domain of unknown function (DUF382)	-
TRITD2Bv1G255380	64.4588	-4.03654	0.86365	-4.67382	2.96e-06	0.000361287	257	253	324	430	177	191	8	10	17	5	7	14	2	9	0	3	2	3	15	0	1	0	1	8	-	2B	762984919	762986701	-	1131	protein_coding	- && - && -	-
TRITD2Bv1G260830	731.512	-1.59555	0.341401	-4.67353	2.96e-06	0.000361287	1599	2194	3940	1616	1448	2565	332	358	492	334	372	488	492	314	353	422	352	351	253	199	389	327	316	312	-	2B	776451687	776460949	-	3564	protein_coding	- && O65272.2 RecName: Full=K(+) efflux antiporter 2, chloroplastic; Short=AtKEA2; Flags: Precursor && PF02254:TrkA-N domain|PF00999:Sodium/hydrogen exchanger family	Na_H_Exchanger
TRITD7Bv1G233310	32.6405	-5.33592	1.14345	-4.66652	3.06e-06	0.000372753	91	170	269	113	98	153	2	7	1	0	0	10	13	3	5	0	0	0	10	0	0	0	0	0	-	7B	719649251	719650498	+	1248	protein_coding	- && - && -	-
TRITD7Bv1G232630	28.8077	5.74926	1.23276	4.66372	3.11e-06	0.000376775	0	1	0	1	0	0	17	0	10	43	302	5	0	7	0	0	0	2	0	85	100	0	1	46	-	7B	718368742	718369891	+	1035	protein_coding	- && Q7XWK5.2 RecName: Full=Senescence-specific cysteine protease SAG39; AltName: Full=Cysteine proteinase SAG39; AltName: Full=Protein SENESCENCE-ASSOCIATED GENE 39; Flags: Precursor && PF00112:Papain family cysteine protease|PF08246:Cathepsin propeptide inhibitor domain (I29)	Peptidase_C1
TRITD0Uv1G038800	586.706	-1.50219	0.322222	-4.66196	3.13e-06	0.000378928	998	1179	1967	1307	1780	927	152	364	214	151	177	296	253	604	1077	578	307	616	238	254	446	93	444	667	-	Un	93510628	93512414	-	1287	protein_coding	- && Q6ERW7.2 RecName: Full=Probable cinnamyl alcohol dehydrogenase 8C; Short=OsCAD8C && PF00107:Zinc-binding dehydrogenase|PF08240:Alcohol dehydrogenase GroES-like domain	ADH_N
TRITD1Av1G200210	225.549	-1.58176	0.339536	-4.65859	3.18e-06	0.000380158	455	554	1353	595	476	542	97	122	43	108	76	99	236	141	106	153	98	164	186	57	96	171	76	147	-	1A	524692213	524693295	-	1083	protein_coding	- && Q4R1I9.1 RecName: Full=Anthocyanidin 5,3-O-glucosyltransferase; AltName: Full=UDP-glucose: anthocyanidin 5,3-O-glucosyltransferase && PF00201:UDP-glucoronosyl and UDP-glucosyl transferase	UDPGT
TRITD1Bv1G119210	675.74	3.55796	0.763623	4.65932	3.17e-06	0.000380158	80	84	113	27	40	49	5823	2213	54	12	4061	231	264	165	242	74	15	70	18	67	86	76	1369	25	-	1B	357597257	357600945	-	899	protein_coding	- && Q0IWF3.2 RecName: Full=Aquaporin NIP3-1; AltName: Full=NOD26-like intrinsic protein 3-1; AltName: Full=OsNIP3;1 && PF00230:Major intrinsic protein	-
TRITD3Av1G227030	41.8701	-3.80908	0.817633	-4.65866	3.18e-06	0.000380158	122	208	245	271	113	58	3	4	15	14	0	17	0	16	20	17	7	2	7	0	5	0	2	0	-	3A	622273496	622277354	+	1218	protein_coding	- && Q8S1N1.1 RecName: Full=Magnesium transporter MRS2-E >A2WXD3.1 RecName: Full=Magnesium transporter MRS2-E && -	-
TRITD3Av1G185910	77.9188	5.45059	1.17007	4.65836	3.19e-06	0.000380158	0	0	1	0	2	4	455	355	3	130	465	42	49	0	0	2	0	0	0	7	103	0	71	74	-	3A	515984571	515986644	+	653	protein_coding	- && Q8S151.1 RecName: Full=MADS-box transcription factor 32; AltName: Full=OsMADS32 && PF01486:K-box region|PF00319:SRF-type transcription factor (DNA-binding and dimerisation domain)	SRF-TF
TRITD5Bv1G181300	38.7012	4.27472	0.917473	4.65924	3.17e-06	0.000380158	5	0	4	0	4	15	125	85	138	183	166	19	13	2	6	0	0	1	2	26	93	0	2	0	-	5B	525660456	525661025	+	468	protein_coding	- && B7F8P5.1 RecName: Full=Auxin-responsive protein SAUR36; AltName: Full=Protein SMALL AUXIN UP RNA 36 && PF02519:Auxin responsive protein	Auxin_inducible
TRITD1Bv1G216660	22.0864	-6.00913	1.29077	-4.65546	3.23e-06	0.000384475	137	89	135	40	83	90	0	0	0	0	0	0	5	10	0	0	3	0	4	0	0	8	0	0	-	1B	652509115	652510718	+	1395	protein_coding	- && Q9LXR4.1 RecName: Full=Putative F-box/LRR-repeat protein At3g58880 && PF08387:FBD	-
TRITD7Bv1G092680	491.818	0.658183	0.141442	4.65338	3.27e-06	0.000387279	266	440	494	378	245	426	508	714	854	505	552	829	676	391	460	434	528	311	467	405	432	597	475	551	-	7B	276838632	276883253	+	1778	protein_coding	- && Q9LJK1.1 RecName: Full=Glycoprotein 3-alpha-L-fucosyltransferase A; AltName: Full=Core alpha-(1,3)-fucosyltransferase; AltName: Full=Fuc-T C3; AltName: Full=FucT1; AltName: Full=FucTA; AltName: Full=Fucosyltransferase 11; Short=AtFUT11 && PF00852:Glycosyltransferase family 10 (fucosyltransferase) C-term	-
TRITD4Bv1G145160	150.674	1.74216	0.374503	4.65193	3.29e-06	0.000388922	21	12	114	53	119	348	332	260	109	176	430	78	76	54	20	105	42	52	60	300	334	140	189	103	-	4B	502949970	502951881	-	1608	protein_coding	- && - && -	-
TRITD7Bv1G125470	542.225	0.460435	0.099031	4.6494	3.33e-06	0.000392626	454	393	1034	496	380	706	672	666	683	480	572	625	614	449	483	424	340	457	584	458	563	816	535	487	-	7B	395268224	395269848	+	426	protein_coding	- && Q6ZCC4.1 RecName: Full=Succinate dehydrogenase subunit 6, mitochondrial && -	-
TRITD4Av1G262650	195.612	1.14921	0.247447	4.64426	3.41e-06	0.000401403	103	120	195	146	116	138	428	306	497	418	237	405	146	100	125	137	175	110	112	152	111	148	147	132	-	4A	733371423	733373178	-	1404	protein_coding	- && Q5VRH9.1 RecName: Full=U-box domain-containing protein 12; AltName: Full=Plant U-box protein 12; Short=OsPUB12 && PF04564:U-box domain|PF00514:Armadillo/beta-catenin-like repeat	U-box
TRITD5Av1G210350	134.757	0.933164	0.201028	4.64196	3.45e-06	0.000404774	100	114	119	43	123	108	248	146	135	189	158	93	83	49	43	189	93	132	110	199	105	164	171	256	-	5A	562239198	562240719	-	568	protein_coding	- && - && PF06364:Protein of unknown function (DUF1068)	-
TRITD3Bv1G150460	1260.72	-0.432499	0.0933294	-4.63412	3.58e-06	0.000419256	1263	1426	3073	1526	1241	1400	886	1393	1442	771	733	1395	1966	1836	2071	1252	1163	1307	1499	649	1183	915	927	648	-	3B	465684702	465688577	-	1643	protein_coding	- && - && PF07762:Protein of unknown function (DUF1618)	-
TRITD6Av1G013040	45.0326	5.50099	1.18765	4.63184	3.62e-06	0.000422725	1	0	9	0	0	0	78	76	80	71	531	111	2	10	8	0	0	0	5	0	0	0	2	23	-	6A	30234864	30235175	-	312	protein_coding	- && P59259.2 RecName: Full=Histone H4 >Q6LAF3.3 RecName: Full=Histone H4 >Q6PMI5.3 RecName: Full=Histone H4 >Q6WZ83.3 RecName: Full=Histone H4 >Q76H85.3 RecName: Full=Histone H4 >P62788.2 RecName: Full=Histone H4 >P62787.2 RecName: Full=Histone H4 >P62887.2 RecName: Full=Histone H4 >P62785.2 RecName: Full=Histone H4 variant TH011 >P0CG89.1 RecName: Full=Histone H4 && PF15511:Centromere kinetocho…	-
TRITD6Av1G212160	22.4052	8.01471	1.73065	4.63104	3.64e-06	0.000423197	0	0	5	0	0	0	0	17	0	0	409	14	0	0	0	0	0	0	0	9	0	6	21	0	-	6A	586438928	586443821	-	2236	protein_coding	- && Q6KAJ4.1 RecName: Full=DNA replication licensing factor MCM5; AltName: Full=Minichromosome maintenance protein 5; Short=OsMCM5 && PF14551:MCM N-terminal domain|PF17207:MCM OB domain|PF00493:MCM P-loop domain|PF17855:MCM AAA-lid domain	MCM
TRITD4Av1G155460	174.841	1.22662	0.264939	4.62983	3.66e-06	0.00042451	38	54	260	66	208	134	235	190	321	372	204	132	39	99	99	124	244	119	144	396	292	98	127	155	-	4A	481078823	481084082	+	1095	protein_coding	- && Q8VYR0.1 RecName: Full=Calcium uniporter protein 5, mitochondrial; Flags: Precursor && PF04678:Mitochondrial calcium uniporter	-
TRITD4Av1G252560	10.0349	5.9995	1.29661	4.62708	3.71e-06	0.000427829	0	0	0	2	1	0	49	16	41	62	38	8	0	0	0	0	0	0	0	7	0	0	0	2	-	4A	707341890	707348531	+	4254	protein_coding	- && Q9LRR5.1 RecName: Full=Putative disease resistance protein At3g14460 && PF00931:NB-ARC domain|PF18052:Rx N-terminal domain|PF13359:DDE superfamily endonuclease	NB-ARC
TRITD7Av1G251700	116.182	-6.64756	1.43664	-4.62716	3.71e-06	0.000427829	413	513	780	624	353	526	1	4	0	0	13	0	0	1	7	0	0	1	0	0	0	1	0	17	-	7A	663921953	663928283	+	896	protein_coding	- && Q6K9U2.1 RecName: Full=Replication protein A 32 kDa subunit A; Short=OsRPA32A; AltName: Full=OsRPA32-1; AltName: Full=Replication factor A protein 2A; AltName: Full=Replication protein A 2A && PF01336:OB-fold nucleic acid binding domain	tRNA_anti
TRITD7Av1G001120	55.4615	-8.21879	1.77749	-4.62381	3.77e-06	0.00043345	314	260	230	206	202	252	0	0	1	0	0	3	0	0	1	0	0	0	0	0	0	0	0	0	-	7A	2085589	2089468	+	2341	protein_coding	- && Q9C516.1 RecName: Full=Extra-large guanine nucleotide-binding protein 3; AltName: Full=Extra-large GTP-binding protein 3; Short=Extra-large G-protein 3 && PF00503:G-protein alpha subunit	G-alpha
TRITD1Av1G146400	27.775	7.81396	1.69016	4.62321	3.78e-06	0.000433518	1	0	0	0	0	0	64	28	41	46	387	41	0	0	0	0	0	0	0	0	0	0	0	0	-	1A	393694288	393694746	+	459	protein_coding	- && Q6ZBP3.1 RecName: Full=Histone H2B.2 >A2YWI3.1 RecName: Full=Histone H2B.2 && PF00125:Core histone H2A/H2B/H3/H4	Histone
TRITD1Bv1G176010	120.499	-1.30584	0.282496	-4.62251	3.79e-06	0.000433814	234	215	638	223	224	261	33	87	51	55	74	31	170	103	121	110	56	101	75	30	69	101	124	58	-	1B	542350716	542351158	+	400	protein_coding	- && - && -	-
TRITD1Bv1G213330	1015.91	0.967105	0.209254	4.62167	3.81e-06	0.000434381	636	672	1065	801	463	575	1558	2272	2171	1351	1361	1796	904	998	1157	526	693	667	676	332	810	1476	922	791	-	1B	644194612	644195595	+	984	protein_coding	- && Q6AUG0.1 RecName: Full=Splicing factor U2af small subunit B; AltName: Full=U2 auxiliary factor 35 kDa subunit B; AltName: Full=U2 small nuclear ribonucleoprotein auxiliary factor small subunit B; Short=U2 snRNP auxiliary factor small subunit B; AltName: Full=Zinc finger CCCH domain-containing protein 38; Short=OsC3H38 && PF00642:Zinc finger C-x8-C-x5-C-x3-H type (and similar)	zf-CCCH
TRITD1Bv1G017710	191.785	2.76871	0.599395	4.61918	3.85e-06	0.000438455	1	9	85	3	4	318	933	77	74	726	320	91	17	31	0	10	8	299	86	353	131	55	98	594	-	1B	45983093	45983444	+	249	protein_coding	- && P84964.1 RecName: Full=Defensin Tm-AMP-D1.2 && PF00304:Gamma-thionin family	-
TRITD0Uv1G129700	20.2289	7.87591	1.70577	4.61722	3.89e-06	0.000441417	0	0	0	0	0	0	248	145	17	0	10	13	0	0	0	0	0	0	6	0	0	0	27	0	-	Un	399211192	399212109	+	789	protein_coding	- && Q6YZA6.1 RecName: Full=Germin-like protein 8-5; Flags: Precursor && PF00190:Cupin	-
TRITD2Bv1G266450	69.6679	-6.96966	1.51064	-4.6137	3.96e-06	0.000447751	326	278	408	350	36	467	0	0	7	0	0	37	0	17	2	0	8	3	0	0	0	0	0	0	-	2B	790121695	790123200	-	1506	protein_coding	- && P54768.1 RecName: Full=Tyrosine/DOPA decarboxylase 1; Includes: RecName: Full=DOPA decarboxylase; Short=DDC; Includes: RecName: Full=Tyrosine decarboxylase [Papaver somniferum] && PF00282:Pyridoxal-dependent decarboxylase conserved domain	-
TRITD3Av1G003810	16.8698	3.53683	0.767538	4.60802	4.07e-06	0.0004565	2	0	29	0	5	10	62	50	47	43	80	19	3	0	0	2	0	8	2	8	4	0	5	22	-	3A	6438925	6441811	-	1827	protein_coding	- && Q9FFN2.2 RecName: Full=Probable glycosyltransferase At5g03795 && PF03016:Exostosin family	-
TRITD3Bv1G163520	57.1945	2.73938	0.594362	4.60895	4.05e-06	0.0004565	9	2	5	18	7	6	151	69	184	153	159	94	13	0	2	104	45	2	12	58	35	22	61	105	-	3B	502285928	502298528	+	4712	protein_coding	- && Q8GU89.1 RecName: Full=ABC transporter G family member 37; Short=OsABCG37; AltName: Full=Pleiotropic drug resistance protein 8; Short=OsPDR8 && PF01061:ABC-2 type transporter|PF08370:Plant PDR ABC transporter associated|PF00005:ABC transporter|PF14510:ABC-transporter N-terminal	ABC2_membrane
TRITD4Bv1G201870	54.0824	-8.65999	1.87913	-4.60851	4.06e-06	0.0004565	220	182	486	341	163	174	0	0	0	0	0	0	0	0	2	0	0	0	0	0	0	0	2	0	-	4B	661634964	661636874	+	1230	protein_coding	- && A2ZC67.2 RecName: Full=Aspartic proteinase Asp1; Short=OSAP1; Short=OsAsp1; AltName: Full=Nucellin-like protein; Flags: Precursor && PF14543:Xylanase inhibitor N-terminal|PF14541:Xylanase inhibitor C-terminal	-
TRITD7Bv1G040310	102.249	0.883322	0.191828	4.60477	4.13e-06	0.000462454	109	60	93	95	80	55	180	144	95	115	75	105	116	65	43	60	62	102	109	110	166	132	117	151	-	7B	111099604	111105934	-	3613	protein_coding	- && Q7XA40.2 RecName: Full=Putative disease resistance protein RGA3; AltName: Full=Blight resistance protein B149; AltName: Full=RGA1-blb && PF18052:Rx N-terminal domain|PF00931:NB-ARC domain	NB-ARC
TRITD3Bv1G274480	287.485	-2.31516	0.502864	-4.60395	4.15e-06	0.000462483	976	975	2199	704	690	950	40	102	133	43	31	154	63	86	118	69	65	95	71	35	75	123	219	95	-	3B	817148036	817151498	+	1243	protein_coding	- && Q2JS42.1 RecName: Full=Uridylate kinase; Short=UK; AltName: Full=Uridine monophosphate kinase; Short=UMP kinase; Short=UMPK && PF00696:Amino acid kinase family	AA_kinase
TRITD7Av1G159430	46.2492	-1.05685	0.229567	-4.60365	4.15e-06	0.000462483	40	76	108	70	41	70	19	24	23	7	31	38	56	63	109	66	64	69	37	12	43	32	47	31	-	7A	429979160	429981187	-	2028	protein_coding	- && Q9FK33.1 RecName: Full=Pentatricopeptide repeat-containing protein At5g50390, chloroplastic; Flags: Precursor && PF13041:PPR repeat family|PF14432:DYW family of nucleic acid deaminases	-
TRITD3Av1G235540	947.901	2.57199	0.558971	4.60129	4.2e-06	0.000466535	23	44	75	69	164	586	8585	1241	963	517	2321	988	308	175	581	362	38	599	795	1115	296	110	1325	221	-	3A	642695009	643032594	+	4329	protein_coding	- && Q39134.2 RecName: Full=Amino acid permease 3; AltName: Full=Amino acid transporter AAP3 && PF01490:Transmembrane amino acid transporter protein	Aa_trans
TRITD4Bv1G107280	388.808	-1.28833	0.280573	-4.59179	4.39e-06	0.000487002	328	519	561	774	165	268	113	388	205	114	140	303	797	1298	1429	533	299	419	135	96	226	178	140	394	-	4B	380265686	380270634	+	1721	protein_coding	- && Q0DS59.2 RecName: Full=Cytochrome P450 714B2; AltName: Full=GA 13-oxidase 2; AltName: Full=Gibberellin 13 oxidase 2 && PF00067:Cytochrome P450	p450
TRITD4Av1G062160	1017	-1.76251	0.384353	-4.58565	4.53e-06	0.000500237	2244	2588	5205	2941	3601	2319	246	425	384	364	201	408	560	274	391	749	569	465	321	601	767	480	493	531	-	4A	155681917	155688425	-	3168	protein_coding	- && Q10MJ1.1 RecName: Full=Probable glutamyl endopeptidase, chloroplastic; Flags: Precursor && PF00326:Prolyl oligopeptidase family	-
TRITD7Bv1G176520	113.701	1.05707	0.230727	4.58146	4.62e-06	0.000509021	35	39	115	69	72	149	155	141	197	194	296	124	71	104	68	128	75	55	91	133	92	110	76	116	-	7B	557775622	557777179	-	1455	protein_coding	- && Q9ZUV0.1 RecName: Full=UDP-glycosyltransferase 86A2 && PF00201:UDP-glucoronosyl and UDP-glucosyl transferase	UDPGT
TRITD6Bv1G128050	2374.46	-0.433979	0.0948381	-4.576	4.74e-06	0.000521128	2356	3072	6647	2648	2736	3807	2057	2126	2454	1666	1694	2470	3628	2421	2932	2566	1945	2742	1926	1289	2173	1306	2123	1807	-	6B	414492230	414498305	-	2371	protein_coding	- && Q6K8J4.1 RecName: Full=4-hydroxy-3-methylbut-2-en-1-yl diphosphate synthase (ferredoxin), chloroplastic; AltName: Full=1-hydroxy-2-methyl-2-(E)-butenyl 4-diphosphate synthase; Flags: Precursor && PF04551:GcpE protein	-
TRITD5Bv1G234710	79.5449	-3.42246	0.748056	-4.57514	4.76e-06	0.000521908	350	291	687	229	230	257	13	8	9	0	15	37	21	11	23	12	4	14	12	0	14	0	36	13	-	5B	658535841	658538444	-	342	protein_coding	- && - && -	-
TRITD6Bv1G005160	962.371	0.797265	0.174328	4.57335	4.8e-06	0.000523666	724	780	766	641	487	589	1163	901	981	764	1710	955	1155	869	800	999	698	691	1023	1041	1212	1780	1344	843	-	6B	15600419	15602886	-	1907	protein_coding	- && Q9SZX8.1 RecName: Full=Probable methyltransferase PMT17 && PF03141:Putative S-adenosyl-L-methionine-dependent methyltransferase	-
TRITD7Bv1G207480	80.7206	-4.34634	0.950307	-4.57362	4.79e-06	0.000523666	272	355	379	450	297	308	17	8	8	3	2	22	0	0	7	3	0	10	2	0	0	8	8	9	-	7B	648687422	648689994	+	320	protein_coding	- && Q5E975.1 RecName: Full=Transmembrane protein 230 && PF05915:Eukaryotic protein of unknown function (DUF872)	-
TRITD2Bv1G069570	26.9494	4.38041	0.958012	4.57239	4.82e-06	0.000524714	2	0	11	0	1	0	54	184	43	6	47	91	26	2	1	1	0	0	0	2	47	11	118	0	-	2B	179259639	179261313	-	1557	protein_coding	- && Q9LMX7.1 RecName: Full=Cytochrome P450 78A5; AltName: Full=Protein KLUH && PF00067:Cytochrome P450	p450
TRITD1Bv1G001050	86.3999	-3.82625	0.837178	-4.57042	4.87e-06	0.000528317	351	637	222	181	281	361	17	5	7	24	3	28	32	12	1	9	16	0	18	5	0	0	2	17	-	1B	2409899	2412917	+	2871	protein_coding	- && Q9STE7.1 RecName: Full=Putative disease resistance RPP13-like protein 3 && PF18052:Rx N-terminal domain|PF00931:NB-ARC domain	NB-ARC
TRITD3Av1G183900	58.6507	1.92985	0.422388	4.56889	4.9e-06	0.000530821	12	3	37	6	15	16	35	124	68	52	137	109	16	23	47	102	51	5	72	98	99	49	118	75	-	3A	510835008	510841103	-	1603	protein_coding	- && Q84JE8.1 RecName: Full=Polynucleotide 3'-phosphatase ZDP; AltName: Full=DNA nick sensor protein && PF00645:Poly(ADP-ribose) polymerase and DNA-Ligase Zn-finger region|PF08645:Polynucleotide kinase 3 phosphatase	-
TRITD2Bv1G211540	44.7136	-9.91848	2.17144	-4.56769	4.93e-06	0.000532495	31	8	257	812	90	32	0	0	0	0	1	0	0	0	0	0	0	0	0	0	0	0	0	0	-	2B	631826224	631828296	-	1398	protein_coding	- && Q5SMM8.1 RecName: Full=Putrescine hydroxycinnamoyltransferase 1; Short=OsPHT1; AltName: Full=BAHD-like hydroxycinnamoyl transferase HCT3; AltName: Full=Hydroxycinnamoyltransferase 3; Short=OsHCT3 && PF02458:Transferase family	-
TRITD3Av1G048550	8.0466	-3.12626	0.684602	-4.56654	4.96e-06	0.000532711	27	53	8	17	18	4	1	1	0	2	0	2	10	14	15	8	0	8	8	0	0	2	2	0	-	3A	108008631	108011945	-	793	protein_coding	- && Q5QMN5.2 RecName: Full=Probable RNA-dependent RNA polymerase 3; Short=OsRDR3 && PF05183:RNA dependent RNA polymerase	-
TRITD6Bv1G031470	64.9808	-4.02633	0.881639	-4.56687	4.95e-06	0.000532711	213	235	392	274	190	310	0	0	0	0	0	0	14	5	33	16	7	17	14	17	7	9	29	10	-	6B	87493588	87497958	-	1281	protein_coding	- && - && PF03017:TNP1/EN/SPM transposase	-
TRITD3Bv1G276260	27.0875	-4.43877	0.974122	-4.55669	5.2e-06	0.000555471	86	180	138	41	75	174	0	7	4	3	6	0	7	4	1	9	0	0	1	0	0	6	0	1	-	3B	821207799	821271835	+	6849	protein_coding	- && Q7XA39.1 RecName: Full=Putative disease resistance protein RGA4; AltName: Full=RGA4-blb && PF00931:NB-ARC domain|PF18052:Rx N-terminal domain	NB-ARC
TRITD7Av1G031850	57.5771	2.80893	0.616382	4.55712	5.19e-06	0.000555471	3	7	18	0	0	2	186	175	136	182	207	81	34	25	21	14	15	48	21	10	46	37	14	57	-	7A	65504186	65505300	+	489	protein_coding	- && - && -	-
TRITD5Av1G074140	252.48	-0.698891	0.153417	-4.55551	5.23e-06	0.000557181	267	284	926	375	275	252	148	160	192	112	161	285	291	293	312	353	350	361	148	110	224	182	303	175	-	5A	208303652	208310070	-	4225	protein_coding	- && Q9C9I3.1 RecName: Full=Pentatricopeptide repeat-containing protein At1g71460, chloroplastic; Flags: Precursor && PF00069:Protein kinase domain|PF13041:PPR repeat family	Pkinase
TRITD6Bv1G017440	1075.88	-1.59993	0.35133	-4.55392	5.27e-06	0.000560005	1824	2756	5412	2935	2634	2563	430	151	372	589	600	250	628	1044	1141	246	785	653	479	449	834	525	429	953	-	6B	47970383	47977038	-	2181	protein_coding	- && - && -	-
TRITD2Bv1G028460	13.5288	-3.71405	0.816394	-4.54934	5.38e-06	0.000570885	31	38	117	52	37	80	1	2	2	1	0	2	1	0	3	6	0	6	3	1	1	7	3	0	-	2B	65661883	65663887	+	588	protein_coding	- && P52581.1 RecName: Full=Isoflavone reductase homolog && PF05368:NmrA-like family	NmrA
TRITD4Bv1G065420	250.722	-0.560294	0.12334	-4.54267	5.55e-06	0.000587793	186	243	484	388	271	305	203	167	194	177	227	215	350	345	403	342	278	372	180	111	231	199	199	200	-	4B	197207720	197220504	-	2122	protein_coding	- && - && PF13418:Galactose oxidase, central domain	-
TRITD1Av1G006150	25.8996	8.25245	1.81834	4.53847	5.67e-06	0.000598129	0	0	0	0	0	0	94	77	110	98	141	75	0	0	0	0	0	0	0	0	0	0	0	0	-	1A	12921767	12923479	+	1029	protein_coding	- && Q8GYA4.3 RecName: Full=Cysteine-rich receptor-like protein kinase 10; Short=Cysteine-rich RLK10; AltName: Full=Receptor-like protein kinase 4; Flags: Precursor && PF00069:Protein kinase domain	Pkinase
TRITD2Bv1G174160	16.0577	-6.99776	1.54261	-4.53632	5.72e-06	0.00060124	77	107	12	106	61	25	0	0	0	0	0	0	0	0	0	0	0	6	0	0	0	0	1	0	-	2B	514692307	514694243	+	1117	protein_coding	- && B9DFG5.1 RecName: Full=PTI1-like tyrosine-protein kinase 3; Short=PTI1-3 && PF07714:Protein tyrosine kinase	Pkinase_Tyr
TRITD4Av1G256450	452.138	-0.715134	0.157638	-4.53656	5.72e-06	0.00060124	586	501	1219	558	420	648	347	255	336	282	207	441	862	647	763	582	425	452	588	225	273	256	453	217	-	4A	718617266	718620067	+	915	protein_coding	- && Q05201.1 RecName: Full=Developmental protein eyes absent; AltName: Full=Protein Clift && -	-
TRITD2Bv1G252470	54.0438	-2.95728	0.652274	-4.5338	5.79e-06	0.000606941	184	149	393	193	224	140	14	14	17	0	5	12	5	14	17	9	22	13	24	10	7	11	28	0	-	2B	755538362	755540741	-	711	protein_coding	- && Q6NLS8.1 RecName: Full=Peptidyl-tRNA hydrolase, mitochondrial; AltName: Full=M-PTH; AltName: Full=Mitochondrial CRS2-like protein; AltName: Full=Mitochondrial RNA splicing factor; Flags: Precursor && PF01195:Peptidyl-tRNA hydrolase	-
TRITD0Uv1G006330	2297.24	-1.40292	0.309505	-4.53279	5.82e-06	0.000608344	5957	3584	11356	8185	4483	3394	1098	1679	2039	904	1231	1934	999	2368	2132	1255	1349	1391	1044	531	1336	1020	1343	501	-	Un	13660889	13665610	+	1108	protein_coding	- && Q9FRL8.1 RecName: Full=Glutathione S-transferase DHAR2; AltName: Full=Chloride intracellular channel homolog 2; Short=CLIC homolog 2; AltName: Full=Glutathione-dependent dehydroascorbate reductase 2; Short=AtDHAR2; Short=CytDHAR; Short=GSH-dependent dehydroascorbate reductase 2 && PF13417:Glutathione S-transferase, N-terminal domain|PF13410:Glutathione S-transferase, C-terminal domain	-
TRITD7Bv1G156850	532.152	9.64976	2.12991	4.5306	5.88e-06	0.000613175	0	0	0	0	0	0	2330	1875	2563	2084	1106	2501	0	11	0	6	0	0	0	0	0	1	0	0	-	7B	493564142	493568228	+	1564	protein_coding	- && P42211.2 RecName: Full=Aspartic proteinase; Flags: Precursor && PF00026:Eukaryotic aspartyl protease|PF03489:Saposin-like type B, region 2|PF05184:Saposin-like type B, region 1	Asp
TRITD3Bv1G260990	17.5475	3.01735	0.666228	4.52901	5.93e-06	0.000615673	0	0	0	0	0	0	23	33	45	8	28	21	5	5	5	17	11	9	26	55	26	29	42	10	-	3B	784791319	784794152	-	610	protein_coding	- && - && PF00578:AhpC/TSA family	-
TRITD6Av1G002790	18.893	-7.58719	1.67536	-4.5287	5.93e-06	0.000615673	65	61	178	73	99	75	0	0	0	0	0	0	0	0	0	1	0	0	0	0	0	0	0	0	-	6A	6185438	6186613	-	1176	protein_coding	- && - && PF02536:mTERF	-
TRITD6Bv1G000830	1592.67	-1.29388	0.285823	-4.52685	5.99e-06	0.000619553	3429	3170	9865	2488	3232	3508	1087	1166	1244	815	850	1351	1443	1021	1273	1498	1112	905	1174	588	786	382	752	382	-	6B	2302588	2306454	+	1521	protein_coding	- && Q93YR3.1 RecName: Full=FAM10 family protein At4g22670 && PF17830:STI1 domain|PF18253:Hsp70-interacting protein N N-terminal domain	-
TRITD1Bv1G179280	844.178	-1.31952	0.291526	-4.52626	6e-06	0.000619769	1430	1989	4181	1928	1960	2342	505	421	494	569	596	400	504	559	702	408	560	429	425	402	398	368	395	498	-	1B	554338158	554354381	-	2675	protein_coding	- && Q0IXP9.1 RecName: Full=Acylamino-acid-releasing enzyme 1; Short=AARE1 && PF00326:Prolyl oligopeptidase family	-
TRITD2Bv1G243590	321.813	3.22777	0.714438	4.51792	6.25e-06	0.000643114	55	59	190	153	65	61	1062	487	943	2136	1002	862	11	31	26	48	57	54	12	35	16	0	47	33	-	2B	735285756	735287846	+	972	protein_coding	- && - && -	-
TRITD4Av1G260560	50.7159	6.06248	1.3434	4.5128	6.4e-06	0.000657244	3	1	0	0	0	4	292	317	125	157	155	102	0	8	0	0	0	3	0	0	5	0	0	0	-	4A	729432205	729950928	+	3399	protein_coding	- && Q39214.1 RecName: Full=Disease resistance protein RPM1; AltName: Full=Resistance to Pseudomonas syringae protein 3 && PF00931:NB-ARC domain|PF18052:Rx N-terminal domain	NB-ARC
TRITD2Bv1G010770	21.4431	7.23424	1.60347	4.5116	6.43e-06	0.000659349	0	0	0	0	0	2	66	77	65	89	100	94	1	0	0	0	0	0	0	0	0	0	0	0	-	2B	23328114	23329274	-	750	protein_coding	- && Q9ZQV4.1 RecName: Full=Nicotianamine synthase-like 5 protein; AltName: Full=HvNAS5 && PF03059:Nicotianamine synthase protein	-
TRITD3Av1G003800	90.8102	9.91958	2.19983	4.50924	6.51e-06	0.000665117	0	0	9	0	0	0	637	155	170	576	371	115	0	0	0	0	0	0	0	0	0	0	0	0	-	3A	6430296	6434034	-	2262	protein_coding	- && - && PF13968:Domain of unknown function (DUF4220)|PF04578:Protein of unknown function, DUF594	-
TRITD1Bv1G181240	35.515	-5.17351	1.14786	-4.5071	6.57e-06	0.000670233	150	156	262	105	134	155	0	0	0	0	0	0	0	5	5	4	0	2	1	0	11	5	7	0	-	1B	558916369	558916746	-	378	protein_coding	- && - && -	-
TRITD4Bv1G158720	511.023	-0.72054	0.159891	-4.50644	6.59e-06	0.000670708	829	984	1309	839	635	963	351	395	390	319	258	299	679	566	461	431	417	478	390	258	414	405	323	572	-	4B	542080554	542083833	-	1398	protein_coding	- && - && PF12274:Protein of unknown function (DUF3615)	-
TRITD4Av1G226150	41.201	4.12408	0.915482	4.50482	6.64e-06	0.000674218	0	0	0	0	3	4	107	5	0	152	187	1	6	15	0	0	17	6	57	68	118	73	7	80	-	4A	635466648	635468629	+	783	protein_coding	- && P93823.1 RecName: Full=RING-H2 finger protein ATL1; AltName: Full=RING-type E3 ubiquitin transferase ATL1 && PF13639:Ring finger domain	-
TRITD1Av1G201530	89.6999	-1.72753	0.383938	-4.4995	6.81e-06	0.000688004	214	255	289	336	248	163	35	54	54	21	19	19	34	84	78	40	47	49	35	20	89	27	34	70	-	1A	526785981	526788426	-	693	protein_coding	- && - && -	-
TRITD2Bv1G238410	738.82	0.977167	0.217172	4.49951	6.81e-06	0.000688004	456	441	1050	674	744	857	1034	523	1100	1442	1321	462	392	385	222	553	588	340	520	909	1468	886	543	802	-	2B	721396157	721399433	+	1421	protein_coding	- && B9FCV3.1 RecName: Full=Probable glucuronosyltransferase Os04g0650300; AltName: Full=OsGT43B && PF03360:Glycosyltransferase family 43	-
TRITD3Bv1G135110	173.598	-1.84837	0.410985	-4.49742	6.88e-06	0.000691279	306	750	437	557	131	208	40	42	31	60	60	19	60	444	428	12	174	152	94	23	115	133	83	74	-	3B	421167986	421169757	+	1569	protein_coding	- && Q9FFN2.2 RecName: Full=Probable glycosyltransferase At5g03795 && PF03016:Exostosin family	-
TRITD4Av1G215130	477.754	-0.853688	0.189828	-4.49716	6.89e-06	0.000691279	374	436	1109	784	457	1034	294	374	574	179	234	533	904	779	1063	476	369	493	363	149	215	433	297	323	-	4A	614151920	614204952	+	4798	protein_coding	- && Q9LK39.1 RecName: Full=Probable acyl-activating enzyme 16, chloroplastic; Flags: Precursor && PF00501:AMP-binding enzyme	AMP-binding
TRITD7Av1G035040	24.6432	8.19408	1.82213	4.49697	6.89e-06	0.000691279	0	0	0	0	0	0	85	108	107	81	130	58	0	0	0	0	0	0	0	0	0	0	0	0	-	7A	73914771	73918435	+	1200	protein_coding	- && Q9LYS2.2 RecName: Full=ABC transporter C family member 10; Short=ABC transporter ABCC.10; Short=AtABCC10; AltName: Full=ATP-energized glutathione S-conjugate pump 14; AltName: Full=Glutathione S-conjugate-transporting ATPase 14; AltName: Full=Multidrug resistance-associated protein 14 && PF00005:ABC transporter	ABC_tran
TRITD4Av1G258290	777.151	-0.541424	0.120412	-4.49644	6.91e-06	0.000691377	1091	939	2353	962	756	929	415	687	689	406	379	671	1392	895	1050	824	715	774	902	574	746	570	750	433	-	4A	724529109	724529459	+	351	protein_coding	- && Q9LNT9.1 RecName: Full=SKP1-like protein 4; Short=AtSK4 && PF03931:Skp1 family, tetramerisation domain	Skp1_POZ
TRITD7Av1G174870	296.748	1.375	0.305937	4.4944	6.98e-06	0.000696392	199	171	302	234	208	194	629	658	686	722	410	782	176	169	187	138	91	139	188	249	193	159	100	138	-	7A	474151395	474156344	-	1610	protein_coding	- && Q4PJX1.2 RecName: Full=Protein odr-4 homolog; Short=mODR-4 && PF14778:Olfactory receptor 4-like	-
TRITD3Bv1G055390	154.571	2.60569	0.580472	4.48891	7.16e-06	0.000712864	35	84	6	26	36	78	1160	57	209	364	439	102	35	17	25	10	1	142	82	78	360	83	53	42	-	3B	150794517	150795418	+	833	protein_coding	- && P30110.1 RecName: Full=Glutathione S-transferase 1; AltName: Full=GST class-phi && PF00043:Glutathione S-transferase, C-terminal domain|PF02798:Glutathione S-transferase, N-terminal domain	GST_N
TRITD4Av1G226690	38.7943	-6.96569	1.55225	-4.48749	7.21e-06	0.000714266	174	248	278	119	103	158	0	0	0	0	0	0	0	0	0	0	0	3	2	0	9	0	0	0	-	4A	636675201	636676287	+	576	protein_coding	- && - && -	-
TRITD6Bv1G015210	28.7079	-7.73324	1.72321	-4.48768	7.2e-06	0.000714266	91	131	287	113	113	114	0	0	0	0	2	0	0	0	0	0	0	0	0	0	0	0	0	0	-	6B	42533015	42534553	-	1050	protein_coding	- && - && -	-
TRITD7Av1G237110	56.3693	4.06249	0.906453	4.48175	7.4e-06	0.000732046	6	6	0	0	6	2	228	154	297	130	66	339	25	23	10	7	4	2	0	4	0	33	4	0	-	7A	631145331	631146359	+	954	protein_coding	- && Q9LDD1.1 RecName: Full=Probable BOI-related E3 ubiquitin-protein ligase 3; AltName: Full=RING-type E3 ubiquitin transferase BRG3 && PF13920:Zinc finger, C3HC4 type (RING finger)	-
TRITD5Bv1G023240	118.976	2.42877	0.542102	4.48028	7.45e-06	0.000735389	18	13	10	24	38	50	433	300	642	214	156	409	122	34	55	22	15	76	75	10	42	38	23	41	-	5B	62141183	62143445	-	714	protein_coding	- && P57108.1 RecName: Full=Glutathione S-transferase zeta class && PF13417:Glutathione S-transferase, N-terminal domain	-
TRITD4Bv1G010050	121.673	0.873664	0.195185	4.47608	7.6e-06	0.000748233	67	47	237	94	114	89	152	130	129	153	175	65	65	100	71	95	111	98	215	152	141	211	94	134	-	4B	24485527	24490122	-	1655	protein_coding	- && O04212.2 RecName: Full=Putative ABC1 protein At2g40090; Flags: Precursor && PF03109:ABC1 family	ABC1
TRITD2Bv1G181090	31.7762	-2.71228	0.606108	-4.47491	7.64e-06	0.000750613	81	91	149	120	126	101	15	2	6	9	16	5	15	2	31	3	15	13	4	15	18	0	5	3	-	2B	535838409	535840311	-	828	protein_coding	- && Q3ED65.2 RecName: Full=2-phytyl-1,4-beta-naphthoquinone methyltransferase, chloroplastic; AltName: Full=Demethylphylloquinone methyltransferase; AltName: Full=Menaquinone biosynthesis methyltransferase ubiE-like protein; Flags: Precursor && PF01209:ubiE/COQ5 methyltransferase family	-
TRITD3Av1G242650	831.462	1.57501	0.352089	4.47333	7.7e-06	0.000753641	423	495	966	495	287	266	1491	3014	2433	1428	1368	2709	421	439	676	289	396	474	278	292	401	375	478	358	-	3A	657626112	657628851	-	504	protein_coding	- && P55857.1 RecName: Full=Small ubiquitin-related modifier 1; Short=OsSUMO1; AltName: Full=Ubiquitin-like protein SMT3 && PF11976:Ubiquitin-2 like Rad60 SUMO-like	-
TRITD0Uv1G090530	79.1396	5.36706	1.19986	4.47306	7.71e-06	0.000753641	0	0	16	0	22	29	142	0	0	217	881	0	0	0	0	0	6	6	0	270	75	4	9	0	-	Un	266059648	266060256	-	609	protein_coding	- && Q9SH66.1 RecName: Full=Dirigent protein 5; Short=AtDIR5; Flags: Precursor && PF03018:Dirigent-like protein	-
TRITD1Av1G031620	32.3461	4.24334	0.948986	4.47145	7.77e-06	0.000755817	8	0	5	0	7	0	79	142	135	56	136	127	4	11	0	0	7	0	8	0	10	0	9	17	-	1A	68832755	68841035	-	2822	protein_coding	- && Q65XV7.1 RecName: Full=Replication protein A 70 kDa DNA-binding subunit C; Short=OsRPA70c; AltName: Full=Replication factor A protein 1C; AltName: Full=Replication protein A 1C && PF04057:Replication factor-A protein 1, N-terminal domain|PF16900:Replication protein A OB domain|PF08646:Replication factor-A C terminal domain|PF01336:OB-fold nucleic acid binding domain	tRNA_anti
TRITD7Bv1G130100	457.668	0.711958	0.159217	4.47162	7.76e-06	0.000755817	429	458	588	400	342	371	747	567	701	857	593	401	406	322	280	369	280	348	306	349	485	603	373	469	-	7B	410570805	410574282	-	1960	protein_coding	- && Q69U49.2 RecName: Full=Receptor homology region, transmembrane domain- and RING domain-containing protein 2; Short=OsRMR2; Flags: Precursor && PF02225:PA domain|PF13639:Ring finger domain	-
TRITD6Bv1G036450	58.1564	3.06248	0.685067	4.47034	7.81e-06	0.000758004	3	8	35	14	7	40	222	87	41	280	200	58	0	9	0	6	1	39	21	1	37	0	53	166	-	6B	104317448	104320132	+	2242	protein_coding	- && Q5KS50.1 RecName: Full=Coleoptile phototropism protein 1; AltName: Full=BTB/POZ domain-containing protein CPT1; AltName: Full=Non-phototropic hypocotyl 3-like protein; Short=NPH3-like protein && -	-
TRITD3Av1G199310	100.213	1.31794	0.294932	4.46862	7.87e-06	0.000762372	51	56	47	85	65	39	124	54	155	230	127	69	24	77	48	63	124	44	111	169	219	161	72	112	-	3A	553145888	553154733	+	3360	protein_coding	- && Q60GC1.1 RecName: Full=Exonuclease 1; AltName: Full=OsEXO-1 && PF00867:XPG I-region|PF00752:XPG N-terminal domain	XPG_I
TRITD4Av1G018710	70.1124	4.95412	1.10897	4.46733	7.92e-06	0.000765245	0	0	0	0	14	39	245	6	0	56	317	7	0	0	0	0	0	5	0	681	23	0	14	13	-	4A	41420345	41420926	-	582	protein_coding	- && Q9FIG6.1 RecName: Full=Dirigent protein 1; Short=AtDIR1; Flags: Precursor && PF03018:Dirigent-like protein	-
TRITD6Bv1G226050	1323.66	-0.465555	0.10423	-4.4666	7.95e-06	0.000766103	1332	1868	3520	1455	1344	1750	857	872	903	1003	872	872	1510	1623	1589	1631	1696	1506	1104	1007	1431	940	1224	1479	-	6B	691957201	691973511	-	6636	protein_coding	- && - && PF14225:Cell morphogenesis C-terminal|PF14222:Cell morphogenesis N-terminal|PF14228:Cell morphogenesis central region	-
TRITD4Av1G262700	62.3692	2.45063	0.549262	4.46167	8.13e-06	0.000782163	16	9	79	22	29	17	131	293	235	107	123	254	23	11	24	11	10	24	14	35	12	2	32	7	-	4A	733426625	733430279	+	1240	protein_coding	- && - && -	-
TRITD3Bv1G184990	48.4521	2.12236	0.476061	4.45816	8.27e-06	0.000793274	5	11	18	12	30	19	80	62	266	110	65	93	9	9	44	59	8	14	9	40	35	14	24	116	-	3B	565799370	565808506	-	1602	protein_coding	- && - && PF13968:Domain of unknown function (DUF4220)|PF04578:Protein of unknown function, DUF594	-
TRITD1Av1G129090	101.327	3.21881	0.722649	4.45418	8.42e-06	0.00080297	9	16	44	13	24	17	446	309	274	380	430	222	19	17	42	20	14	23	13	1	0	6	5	8	-	1A	348943024	348948866	+	2510	protein_coding	- && Q9LMN8.2 RecName: Full=Wall-associated receptor kinase 3; Flags: Precursor && PF07714:Protein tyrosine kinase|PF00069:Protein kinase domain	Pkinase
TRITD4Av1G202290	14.3923	6.00844	1.34897	4.45409	8.42e-06	0.00080297	0	0	0	0	4	3	10	24	0	26	39	0	0	0	0	0	0	0	94	53	49	12	0	0	-	4A	590047135	590047413	+	279	protein_coding	- && - && -	-
TRITD5Av1G126990	19.4483	-7.14795	1.60469	-4.4544	8.41e-06	0.00080297	113	69	104	72	81	84	0	0	1	0	0	0	0	0	0	0	0	0	0	1	0	0	0	0	-	5A	358999355	358999841	-	351	protein_coding	- && - && -	-
TRITD7Av1G001690	64.2688	-2.56052	0.576223	-4.44363	8.85e-06	0.000841157	180	234	495	166	177	196	0	17	15	7	16	15	32	27	25	49	4	20	3	15	20	30	19	55	-	7A	3144750	3147442	-	1140	protein_coding	- && A2AIL4.1 RecName: Full=NADH dehydrogenase (ubiquinone) complex I, assembly factor 6; Flags: Precursor && PF00494:Squalene/phytoene synthase	-
TRITD1Bv1G202340	12.6124	6.46743	1.45563	4.44305	8.87e-06	0.000841527	0	0	0	0	2	0	26	67	27	17	103	40	1	0	0	0	0	0	0	0	6	0	0	0	-	1B	617460643	617461431	+	507	protein_coding	- && O32472.1 RecName: Full=(R)-specific enoyl-CoA hydratase && PF01575:MaoC like domain	-
TRITD3Av1G086300	224.537	0.412263	0.0928159	4.44173	8.92e-06	0.000844254	199	214	358	232	216	203	264	244	282	155	190	267	225	179	221	219	154	158	234	198	265	302	264	251	-	3A	213425672	213430381	-	1431	protein_coding	- && Q8X0H8.1 RecName: Full=Alpha-1,3/1,6-mannosyltransferase alg-2; AltName: Full=Asparagine-linked glycosylation protein 2; AltName: Full=GDP-Man:Man(1)GlcNAc(2)-PP-Dol alpha-1,3-mannosyltransferase; AltName: Full=GDP-Man:Man(1)GlcNAc(2)-PP-dolichol mannosyltransferase; AltName: Full=GDP-Man:Man(2)GlcNAc(2)-PP-Dol alpha-1,6-mannosyltransferase && PF00534:Glycosyl transferases group 1|PF16994:Gl…	Glycos_transf_1
TRITD7Av1G001700	312.882	-1.01147	0.227738	-4.44139	8.94e-06	0.000844254	500	682	1206	593	529	566	149	188	129	323	169	134	334	221	202	343	287	303	166	144	206	214	177	354	-	7A	3146437	3151393	+	2534	protein_coding	- && - && PF12576:Protein of unknown function (DUF3754)	-
TRITD5Av1G255490	263.112	2.74725	0.619003	4.43818	9.07e-06	0.000854896	2	3	166	40	41	235	1439	14	18	480	2146	1	26	9	3	64	65	76	187	145	100	8	60	538	-	5A	661367043	661371590	+	1338	protein_coding	- && Q9SJL9.1 RecName: Full=Probable xyloglucan endotransglucosylase/hydrolase protein 32; Short=At-XTH32; Short=XTH-32; Flags: Precursor && PF00722:Glycosyl hydrolases family 16	-
TRITD7Av1G051060	11.7228	6.67257	1.5036	4.43773	9.09e-06	0.000854896	0	0	2	0	0	0	47	58	23	30	51	49	0	0	0	0	0	0	0	0	0	0	0	11	-	7A	112260466	112264081	+	3185	protein_coding	- && Q9STE7.1 RecName: Full=Putative disease resistance RPP13-like protein 3 && PF00931:NB-ARC domain|PF18052:Rx N-terminal domain	NB-ARC
TRITD5Av1G150240	131.926	-1.38208	0.311787	-4.43279	9.3e-06	0.000872805	245	329	659	258	281	269	115	78	114	52	91	42	95	178	118	55	71	125	46	28	79	44	43	108	-	5A	419926920	419927894	-	975	protein_coding	- && Q9SMN0.1 RecName: Full=Probable carboxylesterase 12; AltName: Full=AtCXE12 && PF07859:alpha/beta hydrolase fold	Abhydrolase_3
TRITD7Av1G279960	404.988	-2.04945	0.46288	-4.42762	9.53e-06	0.000892004	902	1196	2303	1594	1182	895	195	63	100	263	139	64	65	91	100	150	322	222	99	249	227	68	196	194	-	7A	724571904	724573329	+	946	protein_coding	- && - && -	-
TRITD4Av1G114290	14.9111	-7.25509	1.63924	-4.42589	9.6e-06	0.000897166	53	91	68	45	73	65	0	0	0	0	0	0	0	5	0	0	0	0	0	0	0	0	0	0	-	4A	346357179	346358392	+	405	protein_coding	- && - && -	-
TRITD3Av1G243570	24.7912	8.14161	1.84108	4.4222	9.77e-06	0.000910619	0	0	0	0	0	0	127	149	218	38	19	48	0	0	0	0	0	0	0	0	0	0	0	0	-	3A	659596337	659598144	+	654	protein_coding	- && Q6YXY2.2 RecName: Full=Probable histone acetyltransferase HAC-like 1 && PF13923:Zinc finger, C3HC4 type (RING finger)	-
TRITD1Av1G230000	23.162	8.11027	1.83594	4.41751	9.98e-06	0.000928561	0	0	0	0	0	0	140	52	167	90	35	61	0	0	0	0	0	0	0	0	0	0	0	0	-	1A	582351195	582352965	-	1566	protein_coding	- && Q9SBQ9.1 RecName: Full=Flavonoid 3'-monooxygenase; AltName: Full=Cytochrome P450 75B2; AltName: Full=Flavonoid 3'-hydroxylase [Petunia x hybrida] && PF00067:Cytochrome P450	p450
TRITD3Bv1G221760	700.856	-1.84519	0.417799	-4.41644	1e-05	0.000931101	1074	1222	1843	1291	1181	1286	148	104	150	182	177	166	1674	1055	1208	150	940	895	165	1099	125	73	410	1170	-	3B	675427814	675432427	-	521	protein_coding	- && - && PF08806:Sep15/SelM redox domain	-
TRITD1Av1G104930	20.0008	4.50741	1.02144	4.41281	1.02e-05	0.000941344	0	0	0	2	0	8	50	62	65	92	48	106	5	0	1	0	3	4	4	0	9	0	0	9	-	1A	286239306	286239518	-	213	protein_coding	- && - && -	-
TRITD1Av1G200950	98.749	-1.90347	0.431366	-4.41266	1.02e-05	0.000941344	272	356	640	193	261	253	29	50	62	40	11	43	40	32	53	51	38	50	35	32	45	15	81	35	-	1A	525719756	525724776	+	3289	protein_coding	- && O48844.1 RecName: Full=26S proteasome non-ATPase regulatory subunit 1 homolog A; AltName: Full=26S proteasome regulatory subunit RPN2a; Short=AtRPN2a; AltName: Full=26S proteasome regulatory subunit S1 homolog A && PF01851:Proteasome/cyclosome repeat|PF18004:26S proteasome regulatory subunit RPN2 C-terminal domain|PF13646:HEAT repeats	-
TRITD7Bv1G220130	93.2806	4.5673	1.03505	4.41265	1.02e-05	0.000941344	6	4	33	0	13	10	242	103	1186	47	65	566	3	0	11	0	0	16	0	10	2	0	2	11	-	7B	685128478	685133332	+	1707	protein_coding	- && A3A871.1 RecName: Full=Ent-isokaurene C2-hydroxylase; AltName: Full=Cytochrome P450 71Z6 && PF00067:Cytochrome P450	p450
TRITD2Av1G034960	25.7219	6.97046	1.57992	4.41192	1.02e-05	0.000942489	0	0	0	3	0	0	84	16	6	53	370	19	0	0	0	0	0	0	0	0	0	0	4	0	-	2A	72065926	72067671	-	1746	protein_coding	- && Q9FKU8.1 RecName: Full=Berberine bridge enzyme-like 26; Short=AtBBE-like 26; Flags: Precursor && PF08031:Berberine and berberine like|PF01565:FAD binding domain	FAD_binding_4
TRITD4Av1G034380	973.792	0.606763	0.137643	4.40823	1.04e-05	0.000956582	603	609	1487	525	627	569	1065	1153	1105	1389	1176	1345	896	845	979	973	1222	981	982	1193	994	872	906	1053	-	4A	81305723	81309925	+	814	protein_coding	- && Q3T116.1 RecName: Full=Peptidyl-tRNA hydrolase ICT1, mitochondrial; AltName: Full=39S ribosomal protein L58, mitochondrial; Short=MRP-L58; AltName: Full=Immature colon carcinoma transcript 1 protein homolog; Flags: Precursor && PF00472:RF-1 domain	-
TRITD7Av1G211610	19.7373	6.21823	1.41427	4.39677	1.1e-05	0.00100633	0	0	0	0	1	0	87	80	91	56	60	61	0	0	0	6	0	3	0	0	0	16	0	0	-	7A	566928585	566929650	+	432	protein_coding	- && - && PF05915:Eukaryotic protein of unknown function (DUF872)	-
TRITD7Av1G002230	8.24927	-6.15157	1.40015	-4.39351	1.12e-05	0.00101931	16	32	81	58	18	36	0	0	0	0	0	0	0	0	2	2	0	0	1	0	0	0	0	0	-	7A	4337521	4343693	-	399	protein_coding	- && - && -	-
TRITD5Bv1G028520	65.5981	1.33099	0.303388	4.3871	1.15e-05	0.00104755	16	35	32	41	42	35	76	171	207	98	103	94	66	40	38	38	58	34	53	58	122	76	24	18	-	5B	76354379	76355275	-	897	protein_coding	- && Q0JEE2.1 RecName: Full=WRKY transcription factor WRKY51; Short=OsWRKY51 && PF03106:WRKY DNA -binding domain|PF10533:Plant zinc cluster domain	WRKY
TRITD3Bv1G088900	156.765	1.72903	0.395117	4.376	1.21e-05	0.00109756	46	23	41	40	36	57	251	335	276	280	241	150	80	38	74	242	174	53	52	313	24	58	217	501	-	3B	251521620	251533419	+	1992	protein_coding	- && Q0DB53.2 RecName: Full=DEAD-box ATP-dependent RNA helicase 52A && PF00270:DEAD/DEAH box helicase|PF12274:Protein of unknown function (DUF3615)	DEAD
TRITD5Av1G203910	126.649	-1.81549	0.414831	-4.37646	1.21e-05	0.00109756	164	240	130	199	57	66	14	135	20	13	13	59	159	201	701	131	170	255	84	5	60	163	27	90	-	5A	547155317	547165350	-	772	protein_coding	- && P74897.1 RecName: Full=Universal stress protein in QAH/OAS sulfhydrylase 3'region; Short=USP && PF00582:Universal stress protein family	Usp
TRITD1Av1G200090	71.6147	-1.65502	0.378711	-4.37015	1.24e-05	0.0011191	128	160	350	236	176	237	29	45	35	29	23	32	50	42	42	40	25	37	51	37	30	42	31	9	-	1A	524511441	524514691	+	947	protein_coding	- && Q9FLX3.1 RecName: Full=F-box protein At5g52880 && PF12937:F-box-like	-
TRITD2Av1G288620	1431.59	0.37577	0.0859865	4.37011	1.24e-05	0.0011191	1028	1111	2729	1115	1226	1389	1543	1779	1510	1692	1447	1897	1919	1305	1384	1399	1137	1229	1581	1402	1405	1597	1386	1060	-	2A	761023593	761025860	-	1232	protein_coding	- && P46086.1 RecName: Full=Mevalonate kinase; Short=MK && PF00288:GHMP kinases N terminal domain|PF08544:GHMP kinases C terminal	GHMP_kinases
TRITD3Bv1G024900	5.41559	3.75516	0.859326	4.36989	1.24e-05	0.0011191	2	0	0	0	0	2	0	17	7	5	5	2	0	0	1	0	0	4	5	14	17	31	3	8	-	3B	65720245	65720651	-	312	protein_coding	- && Q9FMV3.1 RecName: Full=CBS domain-containing protein CBSCBSPB1 && -	-
TRITD7Bv1G077400	506.649	-0.790925	0.180958	-4.37077	1.24e-05	0.0011191	541	849	1687	746	582	719	297	262	227	280	225	233	759	643	789	458	553	540	641	428	385	330	371	463	-	7B	224604114	224612913	-	1825	protein_coding	- && Q9ASX5.1 RecName: Full=Uncharacterized aarF domain-containing protein kinase At5g05200, chloroplastic; Flags: Precursor && PF03109:ABC1 family	ABC1
TRITD1Av1G199270	1393.82	-1.18889	0.272158	-4.36836	1.25e-05	0.0011234	3616	3243	6109	2373	2955	2606	813	1164	1044	522	677	1159	1024	680	921	1231	1018	975	811	513	1183	789	806	429	-	1A	523446423	523452399	+	1827	protein_coding	- && Q94AA4.1 RecName: Full=ATP-dependent 6-phosphofructokinase 3; Short=ATP-PFK 3; Short=Phosphofructokinase 3; AltName: Full=Phosphohexokinase 3 && PF00365:Phosphofructokinase	PFK
TRITD2Bv1G128790	849.965	-1.43782	0.329163	-4.36812	1.25e-05	0.0011234	2660	2922	1884	3934	759	1096	315	612	352	366	203	304	719	804	805	260	349	539	696	140	291	706	262	516	-	2B	380522604	380529425	+	966	protein_coding	- && Q6Q9I2.2 RecName: Full=MADS-box transcription factor 15; AltName: Full=FDRMADS3; AltName: Full=OsMADS15; AltName: Full=Protein APETALA1-like A; AltName: Full=RMADS215 && PF00319:SRF-type transcription factor (DNA-binding and dimerisation domain)|PF01486:K-box region	K-box
TRITD3Bv1G173850	25.6018	-3.91268	0.895892	-4.36736	1.26e-05	0.00112495	110	124	256	68	83	36	0	0	0	0	0	0	2	1	8	14	3	7	13	6	9	1	3	4	-	3B	532055904	532056149	+	246	protein_coding	- && Q9FMK9.1 RecName: Full=Probable inactive purple acid phosphatase 29; Flags: Precursor && -	-
TRITD3Bv1G240210	15.5166	-7.29491	1.6712	-4.36508	1.27e-05	0.00113435	26	20	178	177	33	34	0	0	0	0	0	0	0	5	0	0	0	0	0	0	0	0	0	0	-	3B	731731016	731731720	-	705	protein_coding	- && Q06398.2 RecName: Full=Probable glutathione S-transferase GSTU6; AltName: Full=28 kDa cold-induced protein && PF02798:Glutathione S-transferase, N-terminal domain	GST_N
TRITD4Av1G169990	873.429	1.58295	0.362905	4.36188	1.29e-05	0.00114865	167	513	3057	244	234	429	1222	1231	3895	664	1185	1675	523	291	112	539	479	683	272	465	1070	1128	1621	717	-	4A	521893091	521894661	+	1527	protein_coding	- && Q39134.2 RecName: Full=Amino acid permease 3; AltName: Full=Amino acid transporter AAP3 && PF01490:Transmembrane amino acid transporter protein	Aa_trans
TRITD2Bv1G051890	25.3543	-8.00749	1.8385	-4.35545	1.33e-05	0.00118036	118	85	172	54	140	137	0	0	0	0	0	0	0	0	0	0	0	0	0	0	0	0	0	0	-	2B	132986693	132993410	-	2742	protein_coding	- && - && -	-
TRITD7Av1G118480	1277.65	-0.586836	0.134774	-4.35422	1.34e-05	0.00118454	1550	1811	3522	1717	1831	1729	852	1092	1219	769	1052	1202	1052	1538	1480	1256	1527	1689	888	479	919	710	1241	1249	-	7A	291838881	291841854	+	1005	protein_coding	- && - && PF13417:Glutathione S-transferase, N-terminal domain	-
TRITD2Av1G011070	503.322	8.59415	1.9749	4.35168	1.35e-05	0.00119581	0	0	0	7	0	0	3648	5529	1	0	412	766	12	22	1	0	0	6	0	0	0	0	1346	0	-	2A	19929501	19929818	+	318	protein_coding	- && - && -	-
TRITD3Bv1G251600	10.6679	5.42092	1.24584	4.35121	1.35e-05	0.0011959	0	0	2	1	0	2	54	32	42	44	45	21	0	0	1	0	1	0	0	0	0	0	1	0	-	3B	759675266	759675559	+	294	protein_coding	- && - && -	-
TRITD1Bv1G198530	628.864	0.456837	0.105184	4.34324	1.4e-05	0.00123498	544	495	1197	523	487	742	700	712	673	647	1005	799	662	469	515	655	457	464	455	609	654	732	544	692	-	1B	606402316	606404443	+	243	protein_coding	- && - && -	-
TRITD4Av1G218340	37.4557	-3.72617	0.857843	-4.34366	1.4e-05	0.00123498	93	175	185	99	133	232	1	0	7	13	10	0	10	6	0	4	20	3	6	2	8	12	0	0	-	4A	620518168	620521472	-	3048	protein_coding	- && P59584.1 RecName: Full=Disease resistance protein RPH8A; AltName: Full=RPP8 homolog A && PF18052:Rx N-terminal domain|PF00931:NB-ARC domain	NB-ARC
TRITD1Bv1G203840	879.182	1.80604	0.416217	4.33918	1.43e-05	0.00125288	409	558	594	323	263	346	5497	2419	2638	1394	581	967	694	390	483	541	281	333	400	214	314	570	414	404	-	1B	622791704	622793974	-	1289	protein_coding	- && Q338B0.2 RecName: Full=Heat stress transcription factor A-2c; AltName: Full=Heat stress transcription factor 25; Short=OsHsf-25; AltName: Full=Heat stress transcription factor 6; Short=OsHSF6; Short=rHsf6 && PF00447:HSF-type DNA-binding	HSF_DNA-bind
TRITD4Av1G259520	822.985	0.628556	0.144856	4.33916	1.43e-05	0.00125288	710	627	1546	833	597	772	852	894	1240	1302	1066	981	739	451	627	626	603	654	565	1285	1026	673	697	683	-	4A	727213168	727217278	+	336	protein_coding	- && O49636.1 RecName: Full=Mitochondrial pyruvate carrier 4 && PF03650:Mitochondrial pyruvate carriers	-
TRITD1Av1G216900	24.1993	-7.95568	1.83589	-4.33343	1.47e-05	0.0012796	73	108	199	122	97	97	0	0	0	0	0	0	0	0	0	0	0	0	0	0	0	0	0	0	-	1A	560008121	560008778	+	602	protein_coding	- && - && -	-
TRITD2Bv1G248910	88.9172	2.72868	0.629676	4.33347	1.47e-05	0.0012796	33	15	82	22	19	34	312	125	244	559	178	261	28	18	8	15	20	27	4	0	32	9	14	34	-	2B	746994272	746997332	+	645	protein_coding	- && Q8W485.1 RecName: Full=Uncharacterized protein At5g50100, mitochondrial; Flags: Precursor && PF04134:Protein of unknown function, DUF393	-
TRITD7Av1G011690	898.941	-1.16472	0.268792	-4.33316	1.47e-05	0.0012796	2121	1880	3361	2395	1513	1810	527	457	465	634	520	746	730	742	925	507	612	485	681	605	412	388	347	399	-	7A	20824709	20826505	-	1157	protein_coding	- && - && -	-
[truncated: 41,737 more rows]

## Sheet: S20. FC_DW_transcripts
	3ALa												3ALb
	log2 FC				log2FC standard error				adj p-value				log2 FC				log2FC standard error				adj p-value
[truncated: 46,589 more rows]

## Sheet: S21.DW_transcr_complete_stage
							D1D1	D1D2	D1D3	D1D5	D1D7	D1D8	D1F1	D1F3	D1F4	D1F5	D1F6	D1F8	D1R2	D1R3	D1R4	D1R5	D1R6	D1R8	D1S1	D1S3	D1S4	D1S5	D1S6	D1S8
[truncated: 40,595 more rows]

## Sheet: S22. 3ALb49v3ALa49.KEGGenrich
KEGGID	Description	GeneRatio	BgRatio	pvalue	padj	geneID	geneName	keggID	Count	Up	Up_Gene_id	Down	Down_Gene_id
[truncated: 4 more rows]

[truncated: 5 more sheets: S23. 3ALb59vs3ALa59.KEGGenrich, S24. DW_all, S25. DW_IDs, S26. FC_DW_metabolites, S27. 3A_anova_posthoc]
